# Supplementary material for: PQN-59 antagonizes microRNA-mediated repression during post-embryonic temporal patterning and modulates translation and stress granule formation in C. elegans
Source: PLoS Genet. 2021 Nov 22;17(11):e1009599. doi: 10.1371/journal.pgen.1009599 (PMC8648105; doi:10.1371/journal.pgen.1009599)
Supplement: S1 Table — Assays include measurement of L4 stage and adult alae formation. (XLSX) [file pgen.1009599.s007.xlsx]

## Sheet: Sheet1
S1 Table. Measurement alae formation in L4- and adult staged animals
						% Animals			% Animals
#		Strain		Genotypea		L4 alaeb	n =		Adult alaeb	n =
1		N2		Wild Type		0	100		100	100
2		HML372		pqn-59(tm2960) I; csh151[pqn-59::GFP)		0	22		100	70
3		HML675		pqn-59(tm2960); csh152[PQN-59(-UBA)::GFP]		0	26		100	33
4		HML676		pqn-59(tm2960); csh153[PQN-59(PrD1-3)::GFP		0	33		100	40
aAnimals segragated from a strain harboring a hT2-GFP balancer.
bPresence and quality of cuticular alae structures were assayed by Normarski DIC optics. Only one side of each animals was scored.
