# Supplementary material for: PQN-59 antagonizes microRNA-mediated repression during post-embryonic temporal patterning and modulates translation and stress granule formation in C. elegans
Source: PLoS Genet. 2021 Nov 22;17(11):e1009599. doi: 10.1371/journal.pgen.1009599 (PMC8648105; doi:10.1371/journal.pgen.1009599)
Supplement: S2 Table — This table categorizes PQN-59 interacting proteins (peptides), gene name, and molecular descriptions. This table also quantifies the enrichment, percent change, P values, and Q values from these triplicate PQN-59 I.P. experiments from embryo extracts. (XLSX) [file pgen.1009599.s008.xlsx]

## Sheet: candidates-statistical comparis
Comparison (group1/group2)	ProteinGroups	% Change	Ratio	AVG Log2 Ratio	Pvalue	Qvalue	# of Ratios	UniProtIds	Genes	ProteinDescriptions	ProteinNames	# Unique Total Peptides	Peptide sequence with modification and charge state
pqn95 / ctrl	D3NQB9;Q86DA8	3.09799e+06	30980.9	14.9191	3.9113e-05	2.17527e-05	4	D3NQB9;Q86DA8	CELE_Y67H2A.10	Uncharacterized protein	D3NQB9_CAEEL;Q86DA8_CAEEL	1	_SFSVTTTQQPIR_.2
pqn95 / ctrl	Q95Q34	1.51206e+06	15121.6	13.8843	2.17825e-05	1.27269e-05	4	Q95Q34	riok-2	Serine/threonine-protein kinase RIO2	RIOK2_CAEEL	1	_NHEVVPLALVSAIAGIHR_.3
pqn95 / ctrl	O61708	216628	2167.28	11.0817	2.71188e-79	2.82036e-77	224	O61708	pqn-59	Prion-like-(Q/N-rich)-domain-bearing protein	O61708_CAEEL	25	_GLSYDTSSASYQPTDR_.2|_KKPEEGSYNNR_.3|_KKPEEGSYNNR_.2|_KKPEEGSYNNR_.1|_HQAQNPQPAAPPR_.3|_HQAQNPQPAAPPR_.2|_HQAQNPQPAAPPR_.1|_FGSQSSR_.2|_FGSQSSR_.1|_VDTTVTEVQPPVEESVTATVPTSSAPAPISFAAVAAAAHR_.3|_VDTTVTEVQPPVEESVTATVPTSSAPAPISFAAVAAAAHR_.4|_VDTTVTEVQPPVEESVTATVPTSSAPAPISFAAVAAAAHR_.5|_VDTTVTEVQPPVEESVTATVPTSSAPAPISFAAVAAAAHR_.6|_TSIPNGDYNLK_.2|_TSIPNGDYNLK_.1|_ETHGLMDFNK_.2|_ETHGLMDFNK_.3|_ETHGLMDFN…
pqn95 / ctrl	Q21209	546611	5467.11	12.4166	6.21278e-05	3.40068e-05	4	Q21209	brd-1	BRCA1-associated RING domain protein 1	BARD1_CAEEL	2	_YNFLDRPALFEIIR_.3|_RPSTVSVHER_.3
pqn95 / ctrl	Q93759	546191	5462.91	12.4155	0.00039082	0.000185595	4	Q93759	swan-2	Seven WD repeats, AN11 family	Q93759_CAEEL	1	_IHIVQLDEEAGELVHR_.3
pqn95 / ctrl	G5EF87;H8ESF3	1440.92	15.4092	3.94572	3.38308e-78	1.7592e-76	312	G5EF87;H8ESF3	swsn-1	SWI/SNF nucleosome remodeling complex component	G5EF87_CAEEL;H8ESF3_CAEEL	42	_LHSFLEQWGLLNYQVDSDARPAPVAPPPTSHFMVLADTPTGIQPMNPPGK_.4|_LHSFLEQWGLLNYQVDSDARPAPVAPPPTSHFMVLADTPTGIQPMNPPGK_.5|_NFMVDTYR_.2|_NLAGDVC(cam)SIVR_.2|_HLAQIEER_.2|_HLAQIEER_.1|_ESLEYQR_.2|_ESLEYQR_.1|_GVQAAAASC(cam)LAAAAVK_.2|_GVQAAAASC(cam)LAAAAVK_.3|_SLVAQLVETQMK_.2|_SLVAQLVETQM(ox)K_.2|_HQLILER_.2|_HQLILER_.1|_LKEEIPPLVAEAHEK_.3|_LKEEIPPLVAEAHEK_.4|_LKEEIPPLVAEAHEK_.2|_SKTPDVYVAYR_.2|_SKTPDVYVAYR_.3…
pqn95 / ctrl	Q21172;Q95ZS0	187121	1872.21	10.8705	2.58709e-05	1.46227e-05	4	Q21172;Q95ZS0	taf-10	Transcription initiation factor TFIID subunit 10	Q21172_CAEEL;Q95ZS0_CAEEL	1	_YTLTEELLDEILK_.2
pqn95 / ctrl	P34545-3	50240.6	503.406	8.97558	0.00370492	0.00148471	4	P34545-3	cbp-1	Isoform c of Protein cbp-1	CBP1_CAEEL	1	_QQQLQQQQAGAMR_.2
pqn95 / ctrl	B5BM35;O18696	40459.1	405.591	8.66388	0.00609345	0.00231672	4	B5BM35;O18696	pde-1	Phosphodiesterase;Probable 3',5'-cyclic phosphodiesterase pde-1	B5BM35_CAEEL;PDE1_CAEEL	1	_NM(ox)VIEIVLATDM(ox)STHFM(ox)QIK_.3
pqn95 / ctrl	Q19643	30936.1	310.361	8.2778	0.0151081	0.00529038	4	Q19643	CELE_F20D12.2	Uncharacterized protein	Q19643_CAEEL	1	_HGDAPASTSSLASR_.2
pqn95 / ctrl	B7WNA0;O17836;Q3S1I8	3901.35	40.0135	5.32242	1.82982e-76	6.34338e-75	276	B7WNA0;O17836;Q3S1I8	pyk-1	Pyruvate kinase	B7WNA0_CAEEL;O17836_CAEEL;Q3S1I8_CAEEL	39	_GDLGIEIPAEK_.1|_GDLGIEIPAEK_.2|_QGAGATNTLR_.2|_YKPAVPILTISR_.3|_YKPAVPILTISR_.2|_GVFPVHYPAER_.3|_GVFPVHYPAER_.2|_EAEAAVYHR_.2|_EAEAAVYHR_.1|_VLSVGSR_.2|_VLSVGSR_.1|_VIGIALDTK_.2|_VIGIALDTK_.1|_IENQEGVDNADEIISESDGVMVAR_.2|_IENQEGVDNADEIISESDGVM(ox)VAR_.2|_IENQEGVDNADEIISESDGVMVAR_.3|_LNFSHGSHEYHAGTIANVR_.4|_LNFSHGSHEYHAGTIANVR_.3|_LNFSHGSHEYHAGTIANVR_.5|_LNFSHGSHEYHAGTIANVR_.2|_SAIQC(cam)SR_.2|_S…
pqn95 / ctrl	P34397	15781.8	158.818	7.31123	1.9336e-06	1.32299e-06	12	P34397	F10E9.3	Uncharacterized protein F10E9.3	YLU3_CAEEL	2	_HLSSAPGTSASTSGSPSVGIR_.3|_HLSSAPGTSASTSGSPSVGIR_.2|_DKDEYTNFSSDLFSLITR_.3
pqn95 / ctrl	P50140	1384.52	14.8452	3.89193	8.42664e-58	2.19093e-56	292	P50140	hsp-60	Chaperonin homolog Hsp-60, mitochondrial	CH60_CAEEL	54	_VTDALC(cam)ATR_.2|_ALTQPIATIVK_.2|_NVIIEQSWGSPK_.2|_GYISPYFITSAK_.2|_QGGNAVEIR_.2|_FVDMFEAGIIDPTK_.2|_GRGDQTEIEK_.2|_IGGGSEVEVGEK_.2|_RGVMNAVEVVVAELKK_.3|_DGVTVAK_.1|_GVMNAVEVVVAELK_.2|_VGTTGVITVK_.2|_VGTTGVITVK_.1|_GRGDQTEIEKR_.3|_GRGDQTEIEKR_.2|_TLNDELELIEGMKFDR_.3|_TLNDELELIEGMKFDR_.2|_APGFGDNR_.2|_ALVLLSEKK_.2|_AAVEEGIVPGGGVALLR_.2|_ALVLLSEK_.2|_ALVLLSEK_.1|_VGLQVVAIK_.2|_VGLQVVAIK_.1|_IEHIT…
pqn95 / ctrl	Q17832	1536.59	16.3659	4.03262	1.5114e-56	3.14371e-55	256	Q17832	vgln-1	ViGiLN homolog	Q17832_CAEEL	53	_NLVAFVR_.2|_LAFEPLSK_.2|_DIIIPQR_.2|_KAQAIATATK_.2|_GSGVQVIR_.2|_VIQLPVDMHR_.3|_LGEYEAQAEDR_.2|_AVGLLSALAK_.2|_DLQTQASR_.2|_ALALVIER_.2|_EIDIPKDHHGR_.3|_SEVNITFR_.2|_YGVIINVPR_.2|_QITDNVTIPAQFHR_.3|_SFGSTSEESKK_.2|_SFGSTSEESKK_.3|_DSHPNVSVVFPDAK_.2|_DSHPNVSVVFPDAK_.3|_IHELQSK_.2|_IHELQSK_.1|_EALLAMVPISK_.2|_SKSDVVNIR_.2|_LISDIEDEC(cam)GGVHIR_.3|_LQMELAIEK_.2|_AAAHILAVSER_.2|_AAAHILAVSER_.3|_GATL…
pqn95 / ctrl	G5EF53	6.97556	1.06976	0.0972812	2.33711e-53	4.05098e-52	252	G5EF53	swsn-4	SWI/SNF nucleosome remodeling complex component	G5EF53_CAEEL	47	_LVNLQTQVR_.2|_GLLLDAK_.2|_GLLLDAK_.1|_LVYLLQQTDEYVDSLC(cam)SLVR_.3|_LVYLLQQTDEYVDSLC(cam)SLVR_.2|_LITANSVEEK_.2|_EVVDQTPNQR_.2|_SLMNTVVHLR_.3|_SLMNTVVHLR_.2|_KLC(cam)NHPFLFPNIEDSC(cam)R_.3|_KLC(cam)NHPFLFPNIEDSC(cam)R_.4|_ALTGDQAPK_.2|_LLNNLPADIPDHMK_.3|_LLNNLPADIPDHMK_.2|_LMQEDEEGYR_.2|_LM(ox)QEDEEGYR_.2|_NEQVPANLIADAVMLRPK_.3|_IFNLHQIR_.2|_DTTLETALNPYAYR_.2|_LLEEHEIPDDILK_.2|_LLEEHEIPDDILK_.3|…
pqn95 / ctrl	Q94392	151.764	2.51764	1.33207	6.86019e-50	1.01923e-48	192	Q94392	nsf-1	Vesicle-fusing ATPase	NSF_CAEEL	39	_GILLFGPPGTGK_.2|_SIINPDWDFQQMGIGGLDTEFSHIFR_.3|_KNVTSEPLNADLMAR_.3|_HLLELIESAR_.2|_LFVIATSSDR_.2|_VISPEDTVGFSESAK_.2|_AQADPDAIEK_.2|_TVVLAGAAK_.2|_KAPSEEHTLANYAYVNR_.3|_KAPSEEHTLANYAYVNR_.4|_KAPSEEHTLANYAYVNR_.2|_NFSGAELEGLVR_.2|_YVGESESNVR_.2|_TSLAAQMAK_.2|_WAALSLDQEVR_.2|_LSVLLIDNLER_.2|_SSDFPFVK_.2|_LIDYHPVGPR_.3|_AAAAASGASNTDSSATKPK_.3|_AAAAASGASNTDSSATKPK_.2|_SIEGFDIGK_.2|_ILDEGSLLAATVK_.2|…
pqn95 / ctrl	O17732	896.892	9.96892	3.31744	9.64446e-47	1.25378e-45	172	O17732	pyc-1	Pyruvate carboxylase 1	PYC1_CAEEL	36	_LLIGALR_.2|_TNIPFLLNVLR_.2|_HNIDAIHPGYGFLSER_.3|_HNIDAIHPGYGFLSER_.2|_HNIDAIHPGYGFLSER_.4|_LLNYLGEVK_.2|_EANLVLGDIIK_.2|_FC(cam)ELAVK_.2|_KLIPNIPFQC(cam)LLR_.3|_ALTELNK_.1|_VVEIAPAPALPEGVR_.2|_DAHQSLLATR_.2|_DAHQSLLATR_.3|_QQYGPVDKLPTR_.3|_QQYGPVDKLPTR_.2|_GPTEFAK_.2|_GPTEFAK_.1|_IVGDLAQFMVQNNLTR_.2|_SYSEAQAAFGDGSLFVEK_.2|_HIEVQLLGDHHGNIVHLYER_.5|_HIEVQLLGDHHGNIVHLYER_.4|_FLHEC(cam)PWER_.2|_FLHE…
pqn95 / ctrl	K8ESL3	111.994	2.11994	1.08402	2.08167e-46	2.40549e-45	216	K8ESL3	pqn-87	Prion-like-(Q/N-rich)-domain-bearing protein	K8ESL3_CAEEL	44	_FSQLEETMC(cam)SPPK_.2|_TALTNSQR_.2|_AVGGQLTSMTER_.2|_LNPLIVSLDHEFR_.2|_LNPLIVSLDHEFR_.3|_TTTSAAATSGSSAK_.2|_AHEALELAAEDR_.3|_AHEALELAAEDR_.2|_QVPVAAEAPAAAAAPSR_.2|_TSESAHALIQGDGETHR_.3|_TSESAHALIQGDGETHR_.2|_KELEDVTR_.2|_QQSIEIVER_.2|_ELLEELNFK_.2|_QVVLDSDRNEER_.3|_QVVLDSDRNEER_.2|_KPPSLNSSTNTTQPQQAGQTTQK_.3|_KPPSLNSSTNTTQPQQAGQTTQK_.2|_AAEVC(cam)VMENK_.2|_GPVVC(cam)TDTTHGKPTSLR_.3|_GPVVC(cam)TD…
pqn95 / ctrl	Q9N363	3963.12	40.6312	5.34452	1.24752e-44	1.29742e-43	184	Q9N363	dcap-1	mRNA DeCAPping enzyme	Q9N363_CAEEL	25	_AAAELAAK_.2|_AAAELAAK_.1|_IDIAASK_.2|_IDIAASK_.1|_LKGSTTEQAR_.3|_LKGSTTEQAR_.2|_AASEAPQASVPAPTQAPAAPAQAPQMAPQAPPK_.2|_AASEAPQASVPAPTQAPAAPAQAPQMAPQAPPK_.3|_AASEAPQASVPAPTQAPAAPAQAPQMAPQAPPK_.4|_VDLLQLIK_.2|_VDLLQLIK_.1|_ADRPYFSFLIANR_.3|_ADRPYFSFLIANR_.2|_NDPSDFIEPLTLNHILR_.3|_NDPSDFIEPLTLNHILR_.2|_IYNLLQK_.2|_IYNLLQK_.1|_NLAQLQK_.2|_NLAQLQK_.1|_DLASIQALWFHQIDDAQK_.3|_DLASIQALWFHQIDDAQK_.2|_HDGN…
pqn95 / ctrl	Q9XXI9	14710.1	148.101	7.21044	1.82871e-40	1.72896e-39	176	Q9XXI9	mcm-2	DNA helicase	Q9XXI9_CAEEL	36	_FDVLC(cam)VIR_.2|_AIALALFR_.2|_DSVDSVEDER_.2|_C(cam)TVIAASNPIGGR_.2|_SANELLLFILK_.2|_ELSQDPNISQR_.2|_VFSSIAPSIYGHDDVKR_.3|_VFSSIAPSIYGHDDVKR_.4|_ISQLPVEEDIR_.2|_KYIIYAR_.2|_ITMQESPNK_.2|_AGIVTSLHAR_.2|_TFAENVDLTEPILSR_.2|_IENVKPFYTSEIFASNNFLYDPSKK_.3|_IENVKPFYTSEIFASNNFLYDPSKK_.4|_TAGVVTIASGILPQLAVVK_.2|_TAGVVTIASGILPQLAVVK_.3|_YAAHIAPR_.2|_GPFELNVENTVYHNYQR_.3|_GPFELNVENTVYHNYQR_.2|_LRGDINVLLC(…
pqn95 / ctrl	J7SA49	111.126	2.11126	1.0781	5.17051e-38	4.48111e-37	160	J7SA49	let-526	Uncharacterized protein	J7SA49_CAEEL	33	_SQAMEELAHR_.3|_VAGMIADTLYEIQEFVK_.2|_ALALSNILR_.2|_VPEATDSSIPC(cam)PVSPR_.2|_GGFQQVTK_.2|_YGTPAPPSR_.2|_NSVGLGGGLAER_.2|_KREPAGGNAAAAAAVAAAQQGDQK_.4|_KREPAGGNAAAAAAVAAAQQGDQK_.3|_DESIPTALR_.2|_NEALLFIIGR_.2|_HLLMLEC(cam)R_.2|_RPGIVMSAEELK_.2|_RPGIVMSAEELK_.3|_LVGPITLHNPMK_.3|_LVGPITLHNPMK_.2|_QSIDLHR_.2|_ETGRNPEDEVAFADK_.2|_ETGRNPEDEVAFADK_.3|_EFGEDVPEPLK_.2|_RLIMSLR_.2|_QLSADEKR_.2|_NSDAMVDHSIS…
pqn95 / ctrl	H2KYH8;Q8MQE8;W6RQS3;W6RRQ8;W6RTM8;W6RXT0	6215.39	63.1539	5.9808	0.0541791	0.0165724	4	H2KYH8;Q8MQE8;W6RQS3;W6RRQ8;W6RTM8;W6RXT0	C06A6.2	Uncharacterized protein	H2KYH8_CAEEL;Q8MQE8_CAEEL;W6RQS3_CAEEL;W6RRQ8_CAEEL;W6RTM8_CAEEL;W6RXT0_CAEEL	1	_SIQTVLDNLIAAR_.2
pqn95 / ctrl	Q21351	1391.29	14.9129	3.89849	1.18066e-34	9.44527e-34	192	Q21351	gtbp-1	Ras-Gtpase-activating protein SH3 (Three) domain-Binding Protein	Q21351_CAEEL	31	_TPQKPQLAQQPPQQR_.3|_TPQKPQLAQQPPQQR_.2|_APVPEPVQEQPK_.2|_QSHPANELR_.2|_QSHPANELR_.3|_IYLGGITR_.2|_EIVPSNTAQAESEIK_.2|_TWANLVGGGGK_.2|_TWANLVGGGGK_.1|_YGEIEEVR_.2|_YGEIEEVR_.1|_KIYLGGITR_.2|_KVLDSPNDTSK_.2|_KVLDSPNDTSK_.3|_FYGHESK_.2|_FYGHESK_.1|_TEQPKEQSKPAPPK_.3|_TEQPKEQSKPAPPK_.2|_EQSKPAPPK_.2|_HAFAFITMR_.2|_QGVIINVIGTVNLRPFLQSFLLGQQGQK_.3|_QAQESSDANLNER_.2|_YYVESDAFQYIDK_.2|_LYNHLPETTHFK_.3|_…
pqn95 / ctrl	O02101	613.021	7.13021	2.83394	2.82215e-33	2.09646e-32	172	O02101	swsn-2.2	SWI/SNF nucleosome remodeling complex component	O02101_CAEEL	30	_LDSTLSR_.2|_FMEVPNK_.1|_FMEVPNK_.2|_IYISHTFIEEK_.2|_IYISHTFIEEK_.3|_MVAPPAAPLPK_.2|_FYTEPAEFIK_.2|_KKLDIQEALK_.3|_KKLDIQEALK_.2|_LLDEQPPAPAIPGQRPVPK_.3|_THGLQDPQER_.3|_THGLQDPQER_.2|_ILLLLDNHPAK_.2|_ILLLLDNHPAK_.3|_RPGGFAGQPPQMHGPR_.3|_RPGGFAGQPPQMHGPR_.4|_LHQLLQQTDPLEFNHIIQRPK_.4|_LHQLLQQTDPLEFNHIIQRPK_.3|_LHQLLQQTDPLEFNHIIQRPK_.5|_TMNELSGDLEAER_.2|_TM(ox)NELSGDLEAER_.2|_FAESYVRPETEEGVQR_.3|_FA…
pqn95 / ctrl	G5EEY5	-20.3066	0.796934	-0.327467	5.8154e-32	4.03201e-31	124	G5EEY5	pbrm-1	PolyBRoMo domain containing	G5EEY5_CAEEL	28	_AVVPAFVAPPNQIHSR_.3|_AVVPAFVAPPNQIHSR_.2|_KLC(cam)EIQR_.2|_QEVFLTPFR_.2|_ASQAMTLLPGQVR_.2|_HMPTAAK_.2|_SGYILFSAEVR_.2|_YIESLAQNR_.2|_SIPNQGDTPGC(cam)R_.2|_STC(cam)SLVMDRPTQ_.2|_RVLHSEAYLK_.3|_RVLHSEAYLK_.2|_AEVVAVEK_.2|_YVAPC(cam)YAYVSR_.2|_RFEPEYYEQVKEPIDVTTIQHK_.4|_ELDTGDDAPR_.2|_DGKPFPSLPR_.3|_ALTISTC(cam)K_.2|_KDGKPFPSLPR_.3|_TYFQQIR_.2|_DFFDLFER_.2|_TFKDENGEK_.2|_EEGTNRPLAVNFMR_.3|_LHVSIPNE…
pqn95 / ctrl	Q564S0	5973.02	60.7302	5.92434	0.00830765	0.00306381	4	Q564S0	pals-9	Protein containing ALS2cr12 (ALS2CR12) domain	Q564S0_CAEEL	1	_KEQQILK_.2
pqn95 / ctrl	Q23460	2872.3	29.723	4.89351	6.48736e-32	4.21678e-31	112	Q23460	CELE_ZK287.1	Uncharacterized protein	Q23460_CAEEL	24	_VAKPTSGC(cam)QC(cam)AK_.3|_VAKPTSGC(cam)QC(cam)AK_.2|_SFDDC(cam)ETDEIAQR_.2|_ANNYC(cam)C(cam)EC(cam)VASQGR_.2|_YRGDC(cam)LNQAIC(cam)K_.3|_YRGDC(cam)LNQAIC(cam)K_.2|_TVYGFC(cam)SASC(cam)K_.2|_LLGLLLSK_.2|_C(cam)SADTC(cam)PC(cam)VAAR_.2|_AGSHVSVASEDAQAQAMVASFC(cam)GR_.3|_QLDLTATPHK_.2|_C(cam)EVVDEC(cam)K_.2|_RATANINLEIETLMEFLNHK_.3|_SPC(cam)FHQDC(cam)EPK_.2|_SPC(cam)FHQDC(cam)EPK_.3|_GDFYHESKGEPHV…
pqn95 / ctrl	Q9BL39	1956.43	20.5643	4.36207	5.28016e-31	3.23022e-30	132	Q9BL39	swsn-3	SWI/SNF nucleosome remodeling complex component	Q9BL39_CAEEL	24	_HPQATPAR_.2|_LISDLFSPSIVTDTR_.2|_KQETTATQNANSAPLLR_.3|_KQETTATQNANSAPLLR_.2|_YWLDLPDGEK_.2|_VRAENPEAQLWDIGK_.3|_VRAENPEAQLWDIGK_.2|_LATAYEEYKK_.2|_LATAYEEYKK_.3|_GSDDFQEQLKK_.3|_GSDDFQEQLKK_.2|_SHYQHEYELEK_.3|_SHYQHEYELEK_.2|_MDAGGVVIQPVDEDDGGNELSTR_.2|_NFQDMSSR_.2|_LEEELTK_.2|_NLVMEETPKTPEQEKEQNVK_.3|_NLVMEETPKTPEQEKEQNVK_.4|_AENPEAQLWDIGK_.2|_LEEELTKLER_.2|_QATSLGTHQSK_.2|_SHYQHEYELEKADYEK_.4|…
pqn95 / ctrl	Q27355;U4PC59	946.942	10.4694	3.38811	9.59573e-30	5.5442e-29	112	Q27355;U4PC59	lin-26	Transcription factor lin-26;Uncharacterized protein	LIN26_CAEEL;U4PC59_CAEEL	21	_SNVISHAR_.2|_YKDGSSSPESPSTTASTAAQHTPPR_.4|_LHEC(cam)FPDYVR_.3|_LHEC(cam)FPDYVR_.2|_WLPVNELEESR_.2|_ASSEDLKTEPDSTDFGLGTSDDQVR_.3|_IAANLSTK_.2|_IAANLSTK_.1|_FAVVTDLVDHPSFK_.3|_FAVVTDLVDHPSFK_.2|_HNAEDAHDITTDEMR_.3|_HNAEDAHDITTDEMR_.2|_KVSPSSIEK_.2|_LLEEQHK_.2|_GWQPEEVTVK_.2|_IAANLSTKK_.2|_KEEVEESPTLVK_.2|_HVIMIHSDC(cam)KPYK_.4|_HVIMIHSDC(cam)KPYK_.3|_HVIMIHSDC(cam)KPYK_.2|_ASMLHLLHPVFAPAFGMLDAENIF…
pqn95 / ctrl	Q22620	7417.63	75.1763	6.23221	1.08875e-29	5.95946e-29	172	Q22620	pars-1	Prolyl Amino-acyl tRNA Synthetase	Q22620_CAEEL	35	_EVTGQEYAAPNAR_.2|_AFALFGR_.2|_GIQGATSHHLGQNFSK_.3|_GIQGATSHHLGQNFSK_.2|_QSLFDAVDK_.2|_WEFKHPTPFLR_.3|_LNQWC(cam)NVVR_.2|_HPTPFLR_.2|_TLC(cam)IPLDQPK_.2|_DLVADGVK_.2|_DLVADGVK_.1|_NQVTAVIR_.2|_VAAVQVIVVPVGFK_.2|_GVPIRFEVGPNDLAK_.2|_GVPIRFEVGPNDLAK_.3|_EIEEQGAEVR_.2|_NC(cam)YFPMFVSNAALER_.2|_STTC(cam)IEEFKK_.2|_STTC(cam)IEEFKK_.3|_QLSLEGLSK_.2|_FEVGPNDLAK_.2|_ENYNAGWK_.2|_AFAWQNSWGLSTR_.2|_SLLDEIH…
pqn95 / ctrl	P34339	1117.3	12.173	3.60562	9.42346e-29	4.9002e-28	128	P34339	egl-45	Eukaryotic translation initiation factor 3 subunit A	EIF3A_CAEEL	31	_LQVIEGQR_.2|_LLSNLLR_.2|_NC(cam)LELLR_.2|_DGPTREPR_.2|_TAAAATEQAK_.2|_SGNSNVTSPPDR_.2|_QGGGGAGGSEEQSAPAR_.2|_IDNQETLEK_.2|_RLDEQNKESER_.3|_TAAAATEQAKR_.2|_ADTGDKWER_.2|_ADTDNSWR_.2|_IGVPEAAGQTAK_.2|_SNNTGNTGNADSGSWR_.2|_LLESNFSPLK_.2|_NRPTEIER_.2|_LWGMWDQVR_.2|_TDAPSVSEPK_.2|_HQYAPNVNSFR_.2|_RDGPPPR_.2|_RAEELIQVGK_.2|_KIEGQVTSYEK_.2|_LDEQNKESER_.3|_LDEQNKESER_.2|_EIAAHDSHVK_.2|_APNYFQKPEAALK_.3|…
pqn95 / ctrl	H8ESF7;H8ESF8;H8ESF9;H8ESG0;Q9U1R8	4341.06	44.4106	5.47283	0.013342	0.00476828	4	H8ESF7;H8ESF8;H8ESF9;H8ESG0;Q9U1R8	CELE_Y79H2A.3	Uncharacterized protein	H8ESF7_CAEEL;H8ESF8_CAEEL;H8ESF9_CAEEL;H8ESG0_CAEEL;Q9U1R8_CAEEL	1	_LGDASSAQNR_.2
pqn95 / ctrl	Q21831	3131.44	32.3144	5.0141	2.38374e-28	1.18052e-27	96	Q21831	snfc-5	SNF chromatin remodeling Complex component	Q21831_CAEEL	20	_AAGAAPSTPR_.2|_NAEEGEDLVPIR_.2|_TPATGWAGQQVTSGSHHLESVPC(cam)SC(cam)PIAHSR_.4|_TPATGWAGQQVTSGSHHLESVPC(cam)SC(cam)PIAHSR_.5|_TLSQTYGPRPQSFSLDEAGER_.3|_GQLQWNQR_.2|_KYPLLWR_.2|_AHEVDELLDGSEEKYR_.3|_AHEVDELLDGSEEKYR_.2|_AHEVDELLDGSEEKYR_.4|_YYIGSEIGAYLR_.2|_TYAFSESPLATVDC(cam)PFR_.2|_TSSEVESWGPFLETLTDAEIEKK_.3|_VATSDDKDKLK_.3|_VATSDDKDKLK_.2|_NAEEGEDLVPIRLDMELDGIK_.3|_DTFTFNKNEK_.2|_ELVYSAEDLEMSKR_…
pqn95 / ctrl	G5EDY8;Q8WQC9	2.93806	1.02938	0.0417765	6.03047e-28	2.85077e-27	112	G5EDY8;Q8WQC9	drp-1	Dynamin-Related Protein	G5EDY8_CAEEL;Q8WQC9_CAEEL	23	_LEEPSLR_.2|_ALQQASVIISEVR_.2|_LGIIGVVNR_.2|_DNLQSELVR_.2|_IPVGDQPVNIEEQIR_.2|_LQDVFATLGR_.2|_SSVLENLVGR_.2|_TLLQIITR_.2|_RPLILQLNHVALDDESKR_.4|_RPLILQLNHVALDDESKR_.3|_IC(cam)YIFHDTFGR_.3|_IC(cam)YIFHDTFGR_.2|_VFTDFDAVR_.2|_TLAVLTK_.2|_GISLLPISLK_.2|_SQQNILDNK_.2|_HPEFTEANLVTLLKEELLLDDR_.3|_HPEFTEANLVTLLKEELLLDDR_.4|_AIMALLVNFVR_.2|_(ac)MENLIPVVNK_.2|_LKPTNELVENLVAIELAYINTK_.3|_LIVDAVKDEQSFMQK_.3…
pqn95 / ctrl	Q21824	1736.25	18.3625	4.19869	1.79918e-27	8.13544e-27	92	Q21824	prdx-3	Probable peroxiredoxin prdx-3	TDX1_CAEEL	14	_GLFLIDPSGTVR_.2|_SVDETLR_.2|_SVDETLR_.1|_HTTC(cam)NDLPVGR_.2|_HTTC(cam)NDLPVGR_.3|_VISDQDYK_.2|_VISDQDYK_.1|_GTAVVDGDFK_.2|_GTAVVDGDFK_.1|_IADSFGVLDKESGLSYR_.3|_IADSFGVLDKESGLSYR_.2|_ESGLSYR_.2|_HGEVC(cam)PADWHEDSPTIKPGVATSK_.4|_HGEVC(cam)PADWHEDSPTIKPGVATSK_.3|_HGEVC(cam)PADWHEDSPTIKPGVATSK_.2|_IADSFGVLDK_.2|_KDGGLGDMDIPLLADFNKK_.3|_SLGAEVVAC(cam)SC(cam)DSHFSHLAWVNTPR_.3|_SLGAEVVAC(cam)SC(cam)D…
pqn95 / ctrl	O61845	-63.5794	0.364206	-1.45717	6.23326e-27	2.70108e-26	148	O61845	chd-7	Chromodomain and Helicase Domain protein	O61845_CAEEL	29	_NLAVWPGQTDFWLR_.2|_IVRPSETTLLR_.3|_LAQFQSDHYR_.3|_LAQFQSDHYR_.2|_SASADAEVQQLQHK_.3|_SASADAEVQQLQHK_.2|_IQQLYNMQR_.2|_RPAVVVAK_.2|_VGTNDLMNVIAQVEK_.2|_TGELLAASK_.2|_TGELLAASK_.1|_AVLQSTTALK_.2|_TAAELLEIDKR_.2|_TAAELLEIDKR_.3|_LQQQQQQQQQAAAVAASSSASR_.2|_LQQQQQQQQQAAAVAASSSASR_.3|_SSATPSAPETPSASATC(cam)NIK_.2|_TLISVYHDGYGGAGSGASSTESK_.3|_TLISVYHDGYGGAGSGASSTESK_.2|_TLSPILEK_.2|_AQVDVEK_.2|_AQVDVEK_…
pqn95 / ctrl	A0A061AJK8;A0A061AL89;Q21920;Q21920-2;Q21920-6;Q21920-7	220.659	3.20659	1.68104	8.29993e-27	3.45277e-26	100	A0A061AJK8;A0A061AL89;Q21920;Q21920-2;Q21920-6;Q21920-7	CELE_R11A8.7;CELE_R11A8.7;R11A8.7;R11A8.7;R11A8.7;R11A8.7	Uncharacterized protein;Uncharacterized protein;Ankyrin repeat and KH domain-containing protein R11A8.7;Isoform b of Ankyrin repeat and KH domain-containing protein R11A8.7;Isoform f of Ankyrin repeat and KH domain-containing protein R11A8.7;Isoform g of Ankyrin repeat and KH domain-containing protein R11A8.7	A0A061AJK8_CAEEL;A0A061AL89_CAEEL;ANKHM_CAEEL;ANKHM_CAEEL;ANKHM_CAEEL;ANKHM_CAEEL	24	_PQPPPFVAPQAPPGFSSLGNASSTTNPSR_.3|_LAQPC(cam)LPDPIGQR_.2|_DSGGGNVWHQR_.2|_VGNIWGK_.2|_LGQQQQSASGQQNHQSSSSNK_.3|_LGQQQQSASGQQNHQSSSSNK_.2|_QDQASETLVR_.2|_GSDINAQIETNR_.2|_NTALTLASFQGR_.2|_SVQSQQQQGQLR_.2|_NHAAIEAQSDR_.2|_LLELIDEEK_.2|_APGPPQQQQTQNNMTTAR_.2|_KDVVELLLAHGANK_.3|_IQQFQQQYQQHQSQSSQQPSDLMSSK_.3|_KAQAESAELAAQK_.2|_LGMIQPR_.2|_APGTRPSTDFSR_.3|_QSASPIPQQSSQR_.2|_YSQPISRPQSSVQVSQSSFSK_.3|_A…
pqn95 / ctrl	O16720;Q86B39	3614.64	37.1464	5.21515	0.0642148	0.0193575	4	O16720;Q86B39	alg-2	Protein argonaute	O16720_CAEEL;Q86B39_CAEEL	1	_EVIGC(cam)LISSFSK_.2
pqn95 / ctrl	Q95Q68	3451.98	35.5198	5.15055	0.00179122	0.000757264	8	Q95Q68	C37H5.13	Uncharacterized protein	Q95Q68_CAEEL	2	_AGLIDTFLNLER_.2|_NRPNASPAK_.2
pqn95 / ctrl	P09446	130.801	2.30801	1.20665	1.02956e-26	3.96573e-26	228	P09446	hsp-1	Heat shock 70 kDa protein A	HSP7A_CAEEL	36	_DAGAIAGLNVLR_.2|_TTPSYVAFTDTER_.2|_DAVVTVPAYFNDSQR_.2|_STAGDTHLGGEDFDNR_.3|_STAGDTHLGGEDFDNR_.2|_SQVHDIVLVGGSTR_.3|_SQVHDIVLVGGSTR_.2|_LSKDDIER_.2|_YKADDEAQKDR_.3|_YKADDEAQKDR_.2|_ITITNDK_.2|_ITITNDK_.1|_STMDPVEK_.2|_STMDPVEK_.1|_DLEGLANPIISK_.2|_ARFEELC(cam)ADLFR_.3|_ARFEELC(cam)ADLFR_.2|_VQVEYKGENK_.2|_VQVEYKGENK_.3|_VISAEGAKPK_.2|_KFDDPAVQSDMK_.2|_KFDDPAVQSDMK_.3|_HNAVGIDLGTTYSC(cam)VGVFMHGK_…
pqn95 / ctrl	G5EBX0	12.4095	1.1241	0.168764	1.00116e-26	3.96573e-26	112	G5EBX0	klp-18	Kinesin-like protein	G5EBX0_CAEEL	25	_SHALLIIR_.2|_ETQYRPSPAR_.3|_LEAIQWR_.2|_SSILNLVDLAGSER_.2|_GESANKPVLR_.3|_GESANKPVLR_.2|_LLQGEIVALQK_.2|_IAELELSSK_.2|_LGAPSESLFVGGR_.2|_EATNINSSLTVLGR_.2|_VTANNLTLDK_.2|_STGSTAMNAESSR_.2|_ALEETISQLR_.2|_SSEELEEQR_.2|_KLNADLSTK_.2|_KSEAVAEGYKEK_.3|_KSEAVAEGYKEK_.2|_YTIGSENEQIVNEFKK_.3|_AKYDFALLK_.2|_SLEDSIEKK_.2|_LSC(cam)ELSSLKDKHEEATSK_.3|_LSC(cam)ELSSLKDKHEEATSK_.4|_LEEQAVLDSSELSSTKR_.3|_NEVMT…
pqn95 / ctrl	Q17688	4212.99	43.1299	5.43062	2.91249e-26	1.08178e-25	124	Q17688	C06A6.5	Thioredoxin domain-containing protein C06A6.5	TXNDL_CAEEL	23	_DGPEFANLKK_.2|_SVEALTNFVK_.2|_NVVAWLK_.2|_NVVAWLK_.1|_VFGEAVAR_.2|_RLKPIFEESAR_.3|_NVVAWLKK_.2|_TTDKVFGEAVAR_.3|_TTDKVFGEAVAR_.2|_LKPIFEESAR_.2|_LKPIFEESAR_.3|_VFHQENPQASAVWAIVDSQR_.3|_VFHQENPQASAVWAIVDSQR_.2|_SAINPLLADGHK_.2|_SAINPLLADGHK_.3|_DFHENLDQR_.2|_DFHENLDQR_.3|_LSFFDPDSNEEAK_.2|_EFVMDLHSGK_.2|_EFVMDLHSGK_.3|_VFVNGELITK_.2|_FTGNFNDYDFVK_.2|_ELKPSDKR_.2|_TKEDLPVLAIDSFQHMYLFPDMTQMNIPGK_.4…
pqn95 / ctrl	O44788	16432.1	165.321	7.36913	9.89484e-25	3.54849e-24	84	O44788	cpn-2	Transgelin	O44788_CAEEL	13	_LLAAVAQSR_.2|_GMSPYGLPR_.2|_GM(ox)SPYGLPR_.2|_RGEMVIPLQYGTNK_.3|_RGEMVIPLQYGTNK_.2|_RGEM(ox)VIPLQYGTNK_.2|_WIENVTGER_.2|_WIENVTGER_.1|_FVLEEAIEVLK_.2|_QFPEAVMR_.2|_DGVMLC(cam)K_.2|_DGVMLC(cam)K_.1|_DGVM(ox)LC(cam)K_.2|_SSHLEHPAWVVK_.3|_SSHLEHPAWVVK_.2|_QIKPDPHG_.2|_FSFDVTTC(cam)ESSTDVSNLLK_.2|_M(ox)AFPMMENISNFLAAAK_.2|_MAFPMMENISNFLAAAK_.2|_VVYNKKPK_.2|_LAQSSPR_.1
pqn95 / ctrl	G8JYB8;P34447	2963.97	30.6397	4.93733	0.000447682	0.000209725	8	G8JYB8;P34447	zfp-1;F54F2.2/F54F2.3/F54F2.4	Zinc Finger Protein;Uncharacterized protein F54F2.2, isoform a	G8JYB8_CAEEL;YM2A_CAEEL	2	_AQALLNMYR_.2|_LNLPSFMEQLLER_.2
pqn95 / ctrl	Q21021;Q86G90	737.529	8.37529	3.06614	2.8375e-23	9.83666e-23	128	Q21021;Q86G90	npp-9	Nuclear Pore complex Protein	Q21021_CAEEL;Q86G90_CAEEL	24	_ADEIEC(cam)AC(cam)C(cam)GTSK_.2|_STVPASGVIAPK_.2|_TAVQDAQSK_.2|_TAVQDAQSK_.1|_AQEELAAQKK_.2|_IVASVVDVQQLMTMQFDSLIK_.2|_IVASVVDVQQLMTMQFDSLIK_.3|_IEHQTGVTQLR_.2|_IEHQTGVTQLR_.3|_FANVDIAGEFK_.2|_NIFSKPSILQPAPGTPK_.3|_SGSIFDAANVK_.2|_AQEELAAQK_.2|_KAQEELAAQKK_.3|_FKDEATAGAFK_.2|_FKDEATAGAFK_.3|_LYIYANETK_.2|_TIDKEIKPAAEVK_.3|_TIDKEIKPAAEVK_.2|_LHQIIHTLLAR_.3|_LHQIIHTLLAR_.2|_NSESAFPKPTFSFGK_.2|_PAI…
pqn95 / ctrl	Q9N4I3	714.584	8.14584	3.02606	5.13613e-23	1.72309e-22	108	Q9N4I3	CELE_Y71F9AL.9	Uncharacterized protein	Q9N4I3_CAEEL	17	_GVDASLITSSENVAR_.2|_AAPAPTVAAPASSSVTK_.2|_AAPAPTVAAPASSSVTK_.3|_SAAAPKPVVSAPAPADPLSTAFK_.3|_SAAAPKPVVSAPAPADPLSTAFK_.2|_KTETAAPETTQSAPAPAK_.2|_KTETAAPETTQSAPAPAK_.3|_TETAAPETTQSAPAPAK_.2|_TLMLTMASR_.2|_TLM(ox)LTMASR_.2|_QSNASQFDTSTILK_.2|_LALNDREK_.2|_QAVSPPPAAGPIK_.2|_AIAALGGSSKPVANGKPAAAPTK_.4|_AIAALGGSSKPVANGKPAAAPTK_.3|_TISAFLEDGASSILGGWTTSDGVSVTAAK_.2|_TISAFLEDGASSILGGWTTSDGVSVTAAK_.3|_VREV…
pqn95 / ctrl	D4PH96;G5ED29	6888.1	69.881	6.12683	1.85646e-22	6.03351e-22	88	D4PH96;G5ED29	atx-2	ATX (Ataxin) related;Ataxin-2 homolog	D4PH96_CAEEL;ATX2_CAEEL	16	_DQAPAVPAGNSGSAWNR_.2|_FNINAPEFKPR_.3|_FNINAPEFKPR_.2|_AQSATTATAAAGGSR_.2|_GKGQNQGHDHSFR_.3|_GKGQNQGHDHSFR_.4|_GKGQNQGHDHSFR_.2|_NWGNEFSIATAPK_.2|_TMPNYQQQQQQQQQQMHR_.3|_TMPNYQQQQQQQQQQMHR_.2|_GPPSSLVAK_.2|_NNNSFNQQQQQR_.2|_GQNQGHDHSFR_.3|_GQNQGHDHSFR_.2|_ENENNLLR_.2|_YGAPAAAQQNYSQNQQQQQGQK_.2|_YGAPAAAQQNYSQNQQQQQGQK_.3|_MNVVSTFK_.2|_DQQHSQSPP_.2|_FMANLENDDDERDLDKITR_.3|_RQNEENDWQMAK_.2|_MVFHYSDI…
pqn95 / ctrl	Q2HQL4;Q9U307	3956.55	40.5655	5.34218	2.45265e-22	7.72956e-22	104	Q2HQL4;Q9U307	gln-3	Glutamine synthetase	Q2HQL4_CAEEL;Q9U307_CAEEL	20	_DIVEAHYR_.2|_KKPTATNYR_.3|_KKPTATNYR_.2|_FLNLDQK_.2|_TVC(cam)LEGAER_.2|_FSYGVASR_.2|_RPSSNC(cam)DPYTVTGALVR_.3|_NGFPGPQGPYYC(cam)GVGANK_.2|_LTGLHETASIDKFSYGVASR_.3|_LTGLHETASIDKFSYGVASR_.4|_LTGLHETASIDKFSYGVASR_.2|_TFDFEPTDPEKLPIWNFDGSSTGQAEGADSDVYLKPVAIYPDPFR_.4|_LVMC(cam)ETYDNK_.2|_AADQHPWFGMEQEYTLLDIDGHPFGWPK_.4|_AADQHPWFGMEQEYTLLDIDGHPFGWPK_.3|_VAEEFGVIASFDC(cam)KPIK_.3|_VAEEFGVIASFDC(cam)KP…
pqn95 / ctrl	Q9N4N4	5554.5	56.545	5.82133	3.30849e-22	1.01201e-21	76	Q9N4N4	swsn-6	SWI/SNF nucleosome remodeling complex component	Q9N4N4_CAEEL	16	_IDVIPTYR_.2|_NVVLSC(cam)FAQGR_.2|_KNLPQVTK_.2|_NFFIGTTK_.2|_VFAAPTQAER_.2|_IVEHSYENILYSNPSEHPVLFSESSWNDR_.4|_IVEHSYENILYSNPSEHPVLFSESSWNDR_.3|_IGGKEEVNEGEAPK_.3|_IGGKEEVNEGEAPK_.2|_FQVPAYYLSK_.2|_EGLIEDWELFEK_.2|_LTEIMFEK_.2|_EKNFFIGTTK_.2|_EKLTEIMFEK_.2|_TNMESFMK_.2|_THGLMVDSGATQTSVVPVFDGYAVTHAVVK_.4|_LPEC(cam)LFDLGYLK_.2|_IKLPEC(cam)LFDLGYLK_.3|_IKLPEC(cam)LFDLGYLK_.2
pqn95 / ctrl	G5EFX8	2674.6	27.746	4.79421	0.0134859	0.0048032	4	G5EFX8	ntl-3	NOT-Like (Yeast CCR4/NOT complex component)	G5EFX8_CAEEL	1	_ESITSTTSR_.2
pqn95 / ctrl	H2KZN0;Q9BIB7	2648.34	27.4834	4.78049	0.00814652	0.00301508	4	H2KZN0;Q9BIB7	hrpf-1	HnRNP F homolog	H2KZN0_CAEEL;Q9BIB7_CAEEL	1	_DISDFLAPLPIVR_.2
pqn95 / ctrl	P91349	1936.08	20.3608	4.34773	7.34131e-22	2.18142e-21	104	P91349	spd-5	Spindle-defective protein 5	SPD5_CAEEL	23	_LADSENVR_.2|_SIVSQAAEASR_.2|_VKAENALEEAR_.2|_SSAALFEEILER_.2|_IETSEDNFAR_.2|_SAIPTLGVEFQDR_.2|_ETIGNVINESR_.2|_YREDFENAAIVGLER_.3|_IATDMGGAVK_.2|_IVHLETEMEK_.2|_QELDDQSAR_.2|_EREQQHEYAK_.3|_NETVDQLITDLGQLHQDNLMLEEQIKK_.4|_KINDLEAK_.2|_LSTSEIAADYC(cam)STK_.2|_LGQENVQEK_.2|_SELSTALEEEKK_.2|_SELSTALEEEKK_.3|_LSDVQINTNR_.2|_DATQSFLSQK_.2|_SQFAELEANLHQVNSK_.2|_SQFAELEANLHQVNSK_.3|_LLSEIDKVAELEDHIQQLR…
pqn95 / ctrl	G5EFY6	1044.3	11.443	3.51639	3.48362e-21	1.00638e-20	104	G5EFY6	sec-31	Yeast SEC homolog	G5EFY6_CAEEL	23	_IQAELSPR_.2|_AQQPPIVQPTR_.2|_QALILHQVSK_.2|_APLIGSSIALGGR_.2|_TPFSPGSPNFPDQVK_.2|_NQSLEVLLSR_.2|_SNLAPNVSHATNYR_.2|_ISDQFVPAWHR_.3|_ISDQFVPAWHR_.2|_DHHGHVLTIDVSR_.3|_WSELLGFIIAHESNATDIR_.3|_WLEQGKPLR_.2|_KVWLILLALQEGAGR_.3|_IIEPINTLAQC(cam)IIENAR_.2|_IIEPINTLAQC(cam)IIENAR_.3|_NSGDFVEISSFLPALK_.2|_RDHHGHVLTIDVSR_.4|_RDHHGHVLTIDVSR_.3|_DC(cam)TGDQPPFNPFDVALPR_.2|_KGLIVADFAQFFDPTATSIEPK_.3|_VWLILL…
pqn95 / ctrl	P34375	2510.28	26.1028	4.70613	0.111614	0.0315638	4	P34375	D2007.1	Uncharacterized protein D2007.1	YLM1_CAEEL	1	_LSNC(cam)PVTR_.2
pqn95 / ctrl	P20163	232.634	3.32634	1.73393	8.14792e-21	2.29023e-20	60	P20163	hsp-4	Heat shock 70 kDa protein D	HSP7D_CAEEL	14	_IINEPTAAAIAYGLDKK_.2|_IINEPTAAAIAYGLDKK_.3|_VEIIANDQGNR_.2|_LSPEDIER_.2|_NTVIPTKK_.2|_VMEYFIK_.2|_DAGSIAGLNVVR_.2|_LIGDAAK_.1|_ATLKPVQK_.2|_NELEAYAYQMK_.2|_AKFEELNMDLFR_.3|_AKFEELNMDLFR_.2|_ITPSYVAFSGDQGER_.2|_TQIADKEK_.2|_NQLTINPENTIFDAK_.2|_ALSTQHQTK_.2
pqn95 / ctrl	I2HAE5;Q19104	617.792	7.17792	2.84357	3.03583e-20	8.3086e-20	92	I2HAE5;Q19104	CELE_F01G4.4	Uncharacterized protein	I2HAE5_CAEEL;Q19104_CAEEL	21	_AFEGLTIAPAAASNR_.2|_FGINEIDVMMNLYR_.2|_AFGGDTAPQR_.2|_AFGGLTTAPAAAPNR_.2|_NNFPTYATQRPR_.3|_NNFPTYATQRPR_.2|_NSFPTFATQRPR_.3|_NSFPTFATQRPR_.2|_TGSRPFGGDTAPQR_.3|_AFGGDAAPQSR_.2|_AFGALATAPR_.2|_SGLDDGATQR_.2|_GPESTIQPR_.2|_NSDWGDEEPETTVAPAGK_.2|_TNAPTC(cam)DVFSSNR_.2|_TGSRPFGGDTAPQRR_.4|_GFDDGAIQR_.2|_RINETPR_.2|_QFGGVSATSNDPTTPEPR_.2|_RNSDWGDEEPETTVAPAGK_.3|_NC(cam)LHFAQNVNTEVKR_.3|_SNSTAAASRPQVG…
pqn95 / ctrl	Q09248	6200.61	63.0061	5.97742	3.22327e-20	8.59539e-20	64	Q09248	dnc-2	Probable dynactin subunit 2	DCTN2_CAEEL	14	_EAIIEYESQGK_.2|_VEHDVELPNVR_.3|_VEHDVELPNVR_.2|_WDVAC(cam)SSLPSNVNK_.2|_LHEQVQHFAGGLSHLK_.3|_LHEQVQHFAGGLSHLK_.4|_RIEQVIGSSVIPSAPVLDTIEDLK_.3|_VLNLTSSDFSDSIAK_.2|_ILYEVADLNEQIR_.2|_QEIGSVVEK_.2|_ADENLKTDLLNAEVLENLEK_.3|_TDLLNAEVLENLEK_.2|_RIEQVIGSSVIPSAPVLDTIEDLKLR_.4|_ANNDIDENLDKK_.2|_C(cam)ETLNHSYVSGLEQR_.2|_ANNDIDENLDKKVDEILELMQK_.4
pqn95 / ctrl	Q9U2Z1	189.135	2.89135	1.53174	4.88919e-19	1.27119e-18	152	Q9U2Z1	sec-23	Yeast SEC homolog	Q9U2Z1_CAEEL	30	_AILNPLC(cam)AVDYR_.2|_FGAISPR_.2|_GGGPPLPGAAQGIVAPGGGAPVPHAPANK_.3|_GGGPPLPGAAQGIVAPGGGAPVPHAPANK_.4|_YIVTEHEGSQAR_.3|_YIVTEHEGSQAR_.2|_FYDGLAAR_.2|_LVVPLTC(cam)FFTPLK_.2|_FGEYSKDDPNSFR_.3|_FGEYSKDDPNSFR_.2|_ERPSTEVAQPPLEYDPVLC(cam)QK_.3|_ASNENDTPEALR_.2|_MVQLHELNTQGISR_.3|_MVQLHELNTQGISR_.2|_ATGAALAVAVTLLESC(cam)FPSTGAR_.3|_SLKEC(cam)LQTALSLLPADALVGLITYGR_.3|_FLQPISEC(cam)DESINDLIDQISIDRWPVPQGH…
pqn95 / ctrl	Q9N5A1;U4PEP3	2113.05	22.1305	4.46796	0.0071472	0.00266419	8	Q9N5A1;U4PEP3	mdt-20	Mediator of RNA polymerase II transcription subunit 20;MeDiaTor	MED20_CAEEL;U4PEP3_CAEEL	2	_VGTATQGTTVK_.2|_YHETLPEIFK_.2
pqn95 / ctrl	P34496	-91.5792	0.0842081	-3.5699	7.52378e-19	1.90847e-18	68	P34496	mtss-1	Single-stranded DNA-binding protein, mitochondrial	MTSS1_CAEEL	11	_NTYIIAQTVQPLAR_.2|_LHYSGGQKDEQGNR_.3|_LHYSGGQKDEQGNR_.2|_LHYSGGQKDEQGNR_.4|_QQDGTTLDQTER_.2|_HAVSVFGK_.2|_QAEILSK_.2|_QAEILSK_.1|_VELVGGVALDPLYK_.2|_NGKPYLIFNIITNSYFK_.3|_LHYSGGQK_.2|_LHYSGGQK_.1|_HAYSVNK_.2|_HAYSVNK_.1|_RHAYSVNKVELVGGVALDPLYK_.4|_RHAYSVNKVELVGGVALDPLYK_.3|_HAYSVNKVELVGGVALDPLYK_.3
pqn95 / ctrl	Q86NC1;Q9N5U1	-81.0799	0.189201	-2.40201	8.10833e-19	2.00778e-18	116	Q86NC1;Q9N5U1	CELE_T22F3.3	Alpha-1,4 glucan phosphorylase;Alpha-1,4 glucan phosphorylase	Q86NC1_CAEEL;Q9N5U1_CAEEL	28	_NLSENITR_.2|_QLLNILHVIALYNR_.3|_VIFLENYR_.2|_YEYGIFK_.2|_HLEIIYEINQK_.3|_HLEIIYEINQK_.2|_FGNPWEK_.2|_VLYPNDNMFLGK_.2|_DFYEFYPDR_.2|_FMNTISQR_.2|_GIAQVENVSNIK_.2|_IKENPNIDMVKR_.3|_GIAQVENVSNIKK_.3|_GIAQVENVSNIKK_.2|_LITAVAEQVNNDAIVGDR_.2|_MALYNIASTGK_.2|_LKQQYFLVAATLQDIIR_.3|_MSIVEEADQFGEKR_.3|_RWLLLSNPSLADLIVEK_.3|_RWLLLSNPSLADLIVEK_.2|_LKEYANDAGFLDSIRR_.4|_LKEYANDAGFLDSIRR_.3|_WPVSLMQNLLPR_.2|_…
pqn95 / ctrl	Q09237	390.866	4.90866	2.29533	1.64339e-18	3.97472e-18	108	Q09237	C18H9.3/C18H9.2	GYF domain-containing protein C18H9.3	YQ83_CAEEL	25	_EIEEYNR_.2|_ADALYNPNDPTDRPK_.3|_ADALYNPNDPTDRPK_.2|_SSAPVSAPSR_.2|_AAGGRPDADDLTSAR_.3|_AAGGRPDADDLTSAR_.2|_KKNEIIAK_.2|_NHMVAAVR_.2|_IATVTTSNSAFTGAPK_.2|_TSTNAAPQSSERPAWAR_.3|_ATAVAVSSPATNQK_.2|_KAALEAEDR_.2|_TLLEIQKEEERK_.3|_FKVEQEK_.2|_VREQELLLQK_.2|_RLEAESR_.2|_KASTENHPPQQQQQQQQR_.3|_DQMNVWFK_.2|_TAPWAAK_.1|_QLTMQHEQR_.2|_EVGSDSTVWKDR_.2|_AMSLLSHADR_.2|_KAALEAEDRR_.3|_AKEQASNITSAAAIAGDK_.3|_A…
pqn95 / ctrl	A9UJN7	1254.37	13.5437	3.75955	4.81412e-18	1.13788e-17	120	A9UJN7	maph-1.2	Microtubule-Associated Protein Homolog	A9UJN7_CAEEL	24	_ATAPASTSSAPATAPEASR_.2|_FARPYYFDVVTVPR_.3|_TAKPGSSGEIAK_.2|_TAKPGSSGEIAK_.3|_AAPSKPASAVSAPK_.2|_AAPSKPASAVSAPK_.3|_ALAGGNEAEVEK_.2|_TRPAVPAVSAPR_.3|_SLPFLNAPTVK_.2|_DVSAVLLAAPTLGNLGTTSALLEQGKPLPVFTNTKPFK_.4|_GVLSMYILAGDVK_.2|_VLISGTSSLAR_.2|_LDDELEK_.2|_NVILASK_.2|_NVILASK_.1|_AVGEVTQLSAELQNLALDEKTDEYVR_.3|_DDGTLAEFNEDVSK_.2|_NPGFVAHVR_.2|_KPEPRPETNVAGGSGEDR_.3|_PAMTDQSAVR_.2|_PEEYIMSSK_.2|_AHPC…
pqn95 / ctrl	Q09441	1054.3	11.543	3.52895	5.20886e-18	1.20383e-17	80	Q09441	C08B11.3	SWI/SNF nucleosome remodeling complex component	SWSN7_CAEEL	17	_LTSC(cam)LILR_.2|_GQIINEPDYAR_.2|_ELTDEAEGPVTK_.2|_LNQVTTIIR_.2|_HLSEEHVAEELR_.3|_HLSEEHVAEELR_.2|_TPTSPQFTAGSSPHR_.3|_TPTSPQFTAGSSPHR_.2|_HQPIQQHIPSQPSPLVQTTPVR_.3|_HQPIQQHIPSQPSPLVQTTPVR_.4|_TEPIRTDEPSVLIESQEQSVPK_.3|_NLSFEPANR_.2|_NATSFFATNEC(cam)PISNNR_.2|_LAPAASQSASESHPLMK_.3|_TGNLPVRPIAPSTNSGESQLEQLTEK_.3|_LPHVQGVEVNLYR_.3|_VVEYQPSFTQGSNQQQNPHHSQGGHQLGHSNVR_.5|_EQFVNDTDNVK_.2|_WSLITHIQDSHC…
pqn95 / ctrl	Q19864	1235.33	13.3533	3.73912	6.66231e-18	1.50626e-17	96	Q19864	cpf-1	Cleavage and Polyadenylation Factor	Q19864_CAEEL	16	_TLSEVYPVR_.2|_LWELSTNR_.2|_AHDGSSIC(cam)SAK_.2|_ALSC(cam)HPGGEFLLVATDHPTVR_.4|_ALSC(cam)HPGGEFLLVATDHPTVR_.3|_TLYDHVDDVNTVIFHPR_.4|_TLYDHVDDVNTVIFHPR_.3|_LLALGHTSAC(cam)R_.3|_LLALGHTSAC(cam)R_.2|_EMNENGPDAHHPVIR_.3|_EMNENGPDAHHPVIR_.4|_LYNIETAQAYASANPDDQHTESVTDVHYSENAR_.4|_LYNIETAQAYASANPDDQHTESVTDVHYSENAR_.3|_LYVTASK_.2|_LYVTASK_.1|_DSILISGSNDK_.2|_DSILISGSNDK_.1|_IWDGVSNR_.2|_SGSMC(cam)SWDAR_.…
pqn95 / ctrl	Q9TW45;Q9TW45-10;Q9TW45-11;Q9TW45-12;Q9TW45-2;Q9TW45-3;Q9TW45-4;Q9TW45-6;Q9TW45-7;Q9TW45-8	1860.37	19.6037	4.29305	0.0355338	0.0114412	8	Q9TW45;Q9TW45-10;Q9TW45-11;Q9TW45-12;Q9TW45-2;Q9TW45-3;Q9TW45-4;Q9TW45-6;Q9TW45-7;Q9TW45-8	par-1	Serine/threonine-protein kinase par-1;Isoform j of Serine/threonine-protein kinase par-1;Isoform k of Serine/threonine-protein kinase par-1;Isoform l of Serine/threonine-protein kinase par-1;Isoform b of Serine/threonine-protein kinase par-1;Isoform c of Serine/threonine-protein kinase par-1;Isoform d of Serine/threonine-protein kinase par-1;Isoform f of Serine/threonine-protein kinase par-1;Isof…	PAR1_CAEEL	2	_LSESGQTGGPTVATGGPPQR_.2|_GRIPLNSTAVQGHR_.3
pqn95 / ctrl	Q9U1W1	5475.44	55.7544	5.80101	1.1809e-17	2.56548e-17	76	Q9U1W1	tfg-1	TFG related	Q9U1W1_CAEEL	10	_LLALPSDANFVLK_.2|_GPSATGYR_.2|_GPSATGYR_.1|_TSLHHANDLTLIDLVLNVQR_.4|_TSLHHANDLTLIDLVLNVQR_.3|_TSLHHANDLTLIDLVLNVQR_.2|_EAVHDVQK_.2|_EAVHDVQK_.1|_LLGALSALDVAQIAEQSNTSVANLSAPK_.2|_LLGALSALDVAQIAEQSNTSVANLSAPK_.3|_QSHHDNIVFQK_.3|_QSHHDNIVFQK_.2|_QSHHDNIVFQK_.1|_VHSNGAITSTILK_.2|_QVEQIKLDVGK_.3|_QVEQIKLDVGK_.2|_KTSLHHANDLTLIDLVLNVQR_.4|_KTSLHHANDLTLIDLVLNVQR_.3|_KTSLHHANDLTLIDLVLNVQR_.2|_HADVVRK_.2
pqn95 / ctrl	P34314-2	2479.88	25.7988	4.68923	1.18407e-17	2.56548e-17	76	P34314-2	tlk-1	Isoform a of Serine/threonine-protein kinase tousled-like 1	TLK1_CAEEL	16	_TEQINAER_.2|_VGGEVASGNSVAR_.2|_ASVAGSVSSPSIPR_.2|_ILEYNTIINAR_.2|_EVSFPSKPQVSSAAQDFIR_.3|_EVSFPSKPQVSSAAQDFIR_.2|_AFDIEENR_.2|_AGPTEDQATPK_.2|_NEIASASALLK_.2|_YLMLNLLGK_.2|_ASNESASQFNDHR_.2|_AFDIEENRYVAC(cam)K_.2|_AFDIEENRYVAC(cam)K_.3|_KPFGNDLTQQK_.2|_KEETDLSMEK_.2|_STPIIHYDLKPANILLESGNTSGAIK_.4|_STPIIHYDLKPANILLESGNTSGAIK_.3|_GGFSEVWK_.2|_SFVLEQK_.2
pqn95 / ctrl	Q22721	-71.133	0.28867	-1.7925	1.38409e-17	2.93767e-17	68	Q22721	CELE_T24C12.3	Uncharacterized protein	Q22721_CAEEL	16	_NHADALAR_.2|_LLLNTSIFIVTLANK_.2|_FLQISPQVK_.2|_YAADGDAIQK_.2|_SLGLPYGTILAC(cam)PIPEK_.2|_LC(cam)HVSVDPSVIDTADGVLELIEKEK_.4|_IAHAAGISVFATGGIGGVHR_.4|_IAHAAGISVFATGGIGGVHR_.3|_TVVESLQIGQEC(cam)AR_.2|_VVSVSGAGDSFNSGVIAGLAHNK_.3|_EVGGTTVASTMK_.2|_IISNKPTC(cam)TYLAVNVK_.3|_LC(cam)HVSVDPSVIDTADGVLELIEK_.3|_AQFC(cam)TESLEEVVHLLK_.3|_KAQFC(cam)TESLEEVVHLLK_.3|_RPLTISQSQPTASTTR_.3|_AIDQAVQEAIEQNIASQSVTPF…
pqn95 / ctrl	P42168	581.951	6.81951	2.76967	2.61232e-17	5.43362e-17	100	P42168	kin-19	Casein kinase I isoform alpha	KC1A_CAEEL	17	_THIPYREDK_.3|_THIPYREDK_.2|_DFIVATK_.2|_DFIVATK_.1|_GTLPWQGLK_.2|_LFLIDFGLAK_.2|_YASINAHLGIEQSR_.3|_KMTTSVEHLC(cam)K_.3|_KMTTSVEHLC(cam)K_.2|_HPQLLYESK_.2|_ILQGGVGIPHIR_.3|_ILQGGVGIPHIR_.2|_FDESPDYMYLR_.2|_FDESPDYM(ox)YLR_.2|_ARHPQLLYESK_.3|_ARHPQLLYESK_.2|_MTTSVEHLC(cam)K_.2|_DIKPDNFLMGIGR_.3|_DIKPDNFLMGIGR_.2|_RDDMESLGYVLMYFNR_.3|_RDDMESLGYVLMYFNR_.2|_TVLMLADQMIGR_.2|_DDMESLGYVLMYFNR_.2|_GFPAE…
pqn95 / ctrl	O45812	2634.31	27.3431	4.77311	7.90477e-17	1.61195e-16	64	O45812	CELE_T23G11.7	Uncharacterized protein	O45812_CAEEL	13	_YAMSAVDYEDVK_.2|_STQIFTC(cam)LR_.2|_ALTILQK_.2|_ALTILQK_.1|_NNIPPPSYSSTPNLPSHTPFSAPPPR_.3|_LFNFADKK_.2|_QYLTGLLTTLEAIK_.2|_TQLADNDAIKNETIAQAHIESFAEK_.3|_TQLADNDAIKNETIAQAHIESFAEK_.4|_SVVHAFYTAGHVMDILSLFGEIDEPFLSSK_.4|_SVVHAFYTAGHVMDILSLFGEIDEPFLSSK_.3|_IANENASR_.2|_ALTILQKY_.2|_LFNFADK_.2|_LDKSTVEAR_.2|_AIRDNLIK_.2
pqn95 / ctrl	B3GWA1	-28.8843	0.711157	-0.491759	1.37728e-16	2.75456e-16	88	B3GWA1	nono-1	NONO (Conserved nuclear protein, aka PSF) homolog	B3GWA1_CAEEL	17	_FPTPNSFEYVYGMK_.2|_SNMIEGVQR_.2|_FAVHGAAIR_.2|_RQQELER_.2|_GRPTGEGIVEFER_.3|_GRPTGEGIVEFER_.2|_LFVGNLPNEVK_.2|_DEDDGLAER_.2|_AVHIVDEK_.2|_AVHIVDEK_.1|_KPNC(cam)NEAMAAIR_.2|_KPNC(cam)NEAMAAIR_.3|_VKELSPTVSNEMLYHAFSHFGDVER_.4|_VKELSPTVSNEMLYHAFSHFGDVER_.5|_GIAPAQQPYDNNGGHR_.2|_LFVGNLPNEVKETELK_.3|_VFLLTASPKPLIC(cam)EVLEPR_.3|_WKELYVVEQK_.2|_WKELYVVEQK_.3|_ELFSPHGDIAEC(cam)YLSGK_.3|_VFLLTASPKPLIC(c…
pqn95 / ctrl	P91374	180.297	2.80297	1.48696	2.57233e-16	5.04758e-16	52	P91374	rpl-15	60S ribosomal protein L15	RL15_CAEEL	10	_RNPDTQWITKPVHK_.3|_RNPDTQWITKPVHK_.4|_FYEVVLIDPFHK_.2|_FYEVVLIDPFHK_.3|_YMQEIWR_.2|_VLNSYWVAEDSTYK_.2|_QGFVVYR_.2|_GQTYGKPK_.2|_QLSAVHR_.2|_THGVNELK_.2|_THGVNELK_.1|_NPDTQWITKPVHK_.3|_NPDTQWITKPVHK_.2|_SKQAVAEGR_.2
pqn95 / ctrl	O01964;Q8I7N4	1598.61	16.9861	4.08628	0.00456868	0.00180663	8	O01964;Q8I7N4	C27A12.7	Uncharacterized protein	O01964_CAEEL;Q8I7N4_CAEEL	2	_LYEHPDTIAFLIDAQVIPR_.3|_FC(cam)FSC(cam)GQDWHEPVNC(cam)R_.3
pqn95 / ctrl	Q20676;Q8WQF1	219.18	3.1918	1.67437	3.12282e-16	6.01431e-16	48	Q20676;Q8WQF1	pccb-1	Propionyl Coenzyme A Carboxylase Beta subunit	Q20676_CAEEL;Q8WQF1_CAEEL	11	_NLVIGFAR_.2|_TVGIVGNNPK_.2|_GFVDDIIIPSETR_.2|_GAVSILFR_.2|_IDLLLDR_.2|_DTSYLFITGPDVVK_.2|_ERIDLLLDR_.2|_FAAGC(cam)LDINSSVK_.2|_LLYAFAEATVPK_.2|_DVVHALVDEGDFFEIMPDYAK_.3|_VAHKIDETR_.3|_VAHKIDETR_.2
pqn95 / ctrl	Q9N4A7	801.574	9.01574	3.17245	4.46117e-16	8.43567e-16	60	Q9N4A7	npp-20	Protein SEC13 homolog	SEC13_CAEEL	11	_TLAGHTDFVR_.3|_TLAGHTDFVR_.2|_DAIHDAQLNIYGSR_.3|_DAIHDAQLNIYGSR_.2|_VIIWNEQQGR_.2|_YGGLLASASYDKK_.2|_YGGLLASASYDKK_.3|_ENLQGQWIK_.2|_LVSAGNDK_.2|_LVSAGNDK_.1|_YDNSSNEWISSK_.2|_LATC(cam)GSDR_.2|_EGMSQAVGAPGAQR_.2|_VSWAHPK_.2|_LLETAPC(cam)ALYHSSFSPC(cam)GSFLSVAGDDNVITIWR_.3
pqn95 / ctrl	P48156	-23.3053	0.766947	-0.382801	6.84523e-16	1.27126e-15	128	P48156	rps-8	40S ribosomal protein S8	RS8_CAEEL	18	_LDSGNFSWASEQTTR_.2|_GAIISVDAAPFR_.2|_QWYEAHYALPLAR_.3|_QWYEAHYALPLAR_.2|_TAAVDALLIEQFNTGR_.2|_TAAVDALLIEQFNTGR_.3|_ELDFYLR_.2|_ELDFYLR_.1|_KFELGRPAANTK_.3|_KFELGRPAANTK_.2|_IVDTMYNATNNELVR_.2|_IVDTM(ox)YNATNNELVR_.2|_IVDTMYNATNNELVR_.3|_LSEEDNAILNK_.2|_LSEEDNAILNK_.1|_YKTGATQPVPHK_.3|_YKTGATQPVPHK_.2|_TGATQPVPHK_.2|_ISSSPGQVGQANGYILEGK_.2|_FELGRPAANTK_.3|_FELGRPAANTK_.2|_TGATQPVPHKK_.3|_TGATQPVP…
pqn95 / ctrl	O02482	1800.96	19.0096	4.24866	1.60746e-15	2.9329e-15	56	O02482	unc-37	Transcription factor unc-37	UNC37_CAEEL	12	_QASAAGGFNFLNDPHAQAR_.3|_LAAAIGQIGSR_.2|_LAAAIGQIGSRPAYSFK_.3|_LAAAIGQIGSRPAYSFK_.2|_ASYLETLDR_.2|_FFISTGK_.2|_IKDEHAEMSK_.3|_IKDEHAEMSK_.2|_TPYGASLFQLK_.2|_LLFAC(cam)LADGNILIYDIHNK_.3|_SYMTYAEVSNTLR_.2|_GPGIPTGLKK_.2|_DSTNSVASSGASTPSIASNSR_.2|_VGTLPGHQDGASC(cam)LDLSK_.3
pqn95 / ctrl	Q19905	546.903	6.46903	2.69355	1.99866e-15	3.58381e-15	84	Q19905	sqv-4	UDP-glucose 6-dehydrogenase	UGDH_CAEEL	19	_LVANAFLAQR_.2|_AAESIGC(cam)ILR_.2|_LITVESDPYAAAR_.2|_IYENWVPR_.2|_YVESVSR_.2|_TIAQYAGGPK_.2|_IITTNTWSSELSK_.2|_IAIFGFAFK_.2|_HLMEEHAK_.2|_SQMLNDLASVTSAQDVER_.2|_FQVLSNPEFLAEGTAMK_.2|_IAEWNSDKLPIYEPGLDEIVFAAR_.3|_NLFFSSDIPK_.2|_VVC(cam)VGAGYVGGPTC(cam)AMIAHK_.3|_VVC(cam)VGAGYVGGPTC(cam)AMIAHK_.2|_LSVYDPK_.2|_ESSAIHVIK_.2|_IIAELFNTVTDKK_.2|_IIAELFNTVTDKK_.3|_ISSINSISAVC(cam)EATGAEISEVAHAVGYDTR_.3|…
pqn95 / ctrl	G4SPY0;G4SPY1	90.2007	1.90201	0.927523	4.47281e-15	7.88427e-15	56	G4SPY0;G4SPY1	CELE_Y71G10AL.1	Uncharacterized protein	G4SPY0_CAEEL;G4SPY1_CAEEL	11	_AEAFGNYGYGQFENR_.2|_YNSSNVDPFGRPVYGNSAFNSSSSSSSFHR_.4|_NDSFSSSSHHR_.2|_STTC(cam)EINFPTR_.2|_IPNLDSNAK_.2|_TASTGSQQRPQQAGGKR_.3|_TASTGSQQRPQQAGGKR_.4|_LC(cam)EGPRDEK_.2|_VFLPQTTVSLK_.2|_FETAEEAVAAHAGK_.3|_FETAEEAVAAHAGK_.2|_LDVSTVSK_.2|_TASTGSQQRPQQAGGK_.3|_TASTGSQQRPQQAGGK_.2
pqn95 / ctrl	Q9XWI6	528.795	6.28795	2.65259	4.88919e-15	8.4746e-15	64	Q9XWI6	eif-3.B	Eukaryotic translation initiation factor 3 subunit B	EIF3B_CAEEL	15	_AGADLGYR_.2|_GNDPELAGDADKAER_.3|_GNDPELAGDADKAER_.2|_TQLPTWPFFR_.2|_APEKDKLER_.3|_AFSTFELTGR_.2|_LGVPTVGVFTNMK_.2|_VSAGGNVYFIDTSLSEAKR_.3|_NREQLDATRDER_.3|_LDAGVHFNEVQFAPK_.3|_VHNVADAQMFWQK_.3|_YVGGC(cam)QYHVDIFEIDKK_.3|_SAQFAVK_.2|_LYIPPSPEGGC(cam)LGVLLTEWADQR_.3|_IEANSHAPK_.2|_FIKQDDDEKC(cam)R_.2|_FIKQDDDEKC(cam)R_.3
pqn95 / ctrl	Q09601	1918.91	20.1891	4.3355	1.02764e-14	1.75204e-14	56	Q09601	npp-19	Nucleoporin NUP53	NUP53_CAEEL	10	_TNILQGTPSVR_.2|_STPLSTPITQR_.2|_SSNIAAAANR_.2|_SVHWSPSLVQSGEK_.3|_SVHWSPSLVQSGEK_.2|_YSC(cam)VTHAQQAISR_.3|_YSC(cam)VTHAQQAISR_.2|_HGEVVSHQTPSK_.3|_HGEVVSHQTPSK_.2|_GNFIHMR_.2|_SGVGMRPLAADQR_.3|_(ac)MFSHLNQNTSGR_.2|_(ac)M(ox)FSHLNQNTSGR_.2|_KAPDGLLNK_.2
pqn95 / ctrl	Q19842	143.966	2.43966	1.28668	1.5097e-14	2.53239e-14	48	Q19842	pcca-1	Propionyl-CoA carboxylase alpha chain, mitochondrial	PCCA_CAEEL	13	_QEAASSFGDDR_.2|_FVSSLPVK_.2|_STHVASFSK_.2|_GVTHNIPLLR_.2|_HIEMQVLC(cam)DK_.2|_LQVEHPITEC(cam)ITGIDIVQQMLR_.3|_ANQFLNQNK_.2|_HGNALWLNER_.2|_MADEAVC(cam)VGEAPTAK_.2|_ILQAVEDTGAQAVHPGYGFLSENTK_.3|_AKVDLSTVVLSPMPGAIK_.3|_LVTHGDNR_.2|_TVAVHSDVDSNSLHVK_.3
pqn95 / ctrl	P91093	-91.7341	0.0826592	-3.59668	2.67033e-14	4.40817e-14	56	P91093	coq-1	COenzyme Q (Ubiquinone) biosynthesis	P91093_CAEEL	14	_LHEIAFEYGR_.2|_LHEIAFEYGR_.3|_EIVVNSDGMDK_.2|_RLIDSYSQK_.2|_MLRPTVSLLMGNAC(cam)NSAANR_.3|_TASLFASSC(cam)R_.2|_LAMSQSDR_.2|_SAAILADGSDLK_.2|_MSVLVGDFILAR_.2|_AVEMASSLPNRNESTEHLIK_.3|_RGSASVNAVWGNK_.3|_IGMIAEMIHTASLVHDDVIDEANTR_.4|_MTHYYFQQGGK_.2|_GSASVNAVWGNK_.2|_LIDSYSQK_.2
pqn95 / ctrl	P48152	154.198	2.54198	1.34595	3.97973e-14	6.46706e-14	84	P48152	rps-3	40S ribosomal protein S3	RS3_CAEEL	19	_KDVQVPAAQPVAPVQ_.2|_GLC(cam)AVAQC(cam)ESLR_.2|_LVGGLAVR_.2|_TQNVLGER_.2|_AVIGGIFK_.2|_AVIGGIFK_.1|_AEVIIMATR_.2|_IKELTSVVQK_.2|_IKELTSVVQK_.3|_ELAEDGYSGVEVR_.2|_AELNNFLMK_.2|_ELTSVVQK_.2|_NALPDHVQIVEPQEEVLPKEPHSQHKEEK_.5|_KAVIGGIFK_.2|_NALPDHVQIVEPQEEVLPK_.3|_YKLVGGLAVR_.2|_FVDGLMIHSGHPVNDYIQQAVR_.3|_RAC(cam)YGVLR_.2|_FIMESGAQGVEVIVSGK_.2|_IKELTSVVQKR_.3|_FGFEEGSVELYAEK_.2
pqn95 / ctrl	Q09477	4795.27	48.9527	5.61332	9.39266e-14	1.50283e-13	56	Q09477	dpff-1	Zinc finger protein dpff-1	DPFF1_CAEEL	10	_NVDHMYPSNDPNTVVQFATER_.3|_NVDHMYPSNDPNTVVQFATER_.2|_LC(cam)QVEFGDK_.2|_GYHLYC(cam)LTPALEK_.2|_GYHLYC(cam)LTPALEK_.3|_APDDEYSC(cam)R_.2|_FPYYEHQTATAQR_.3|_FPYYEHQTATAQR_.2|_SGHPSC(cam)LNFNQNVTK_.3|_SGHPSC(cam)LNFNQNVTK_.2|_SGWQC(cam)LEC(cam)K_.2|_ETKYEEPEEK_.2|_SC(cam)TIC(cam)GTSENDDKLLFC(cam)DDC(cam)DR_.3|_SLAGLSYHQSYLHDQK_.2
pqn95 / ctrl	P34545	316.789	4.16789	2.05932	1.1945e-13	1.88224e-13	64	P34545	cbp-1	Protein cbp-1	CBP1_CAEEL	15	_EVLTHMTSC(cam)NVGR_.3|_EVLTHMTSC(cam)NVGR_.2|_NSVIDYEPFER_.2|_EDC(cam)PVC(cam)KPLKR_.3|_FLLPVWEK_.2|_GGGGFAPGQNNSQPR_.2|_DGVAESKPK_.2|_RPMDLETVHKK_.3|_TEEERETVFSDLKK_.3|_TDVYHELLLGYLDYAK_.3|_LLNIPDYHEIIK_.3|_LC(cam)HSDTTQTTK_.2|_TSFTEQK_.1|_SLIGGGEAGDSAAGGTR_.2|_VYIAYLDSVHFFQPR_.3|_C(cam)SVAHC(cam)ASSR_.3
pqn95 / ctrl	Q09646	139.628	2.39628	1.26079	1.25057e-13	1.94118e-13	68	Q09646	ham-3	Uncharacterized protein	Q09646_CAEEL	15	_IFDLVDQINEMK_.2|_FMEIPQR_.2|_FNHPATPQQVR_.3|_FNHPATPQQVR_.2|_RPINAPLPGQTAQIQGNR_.3|_VLGIAAETRPR_.3|_VLGIAAETRPR_.2|_LDSTITR_.2|_SLVIELDKDIYGPDNHLVEWHR_.4|_FSNEPSGFIK_.2|_TLTESSGDGESDR_.2|_YATTYSTTDTDEGVSR_.2|_KIDVQEALK_.2|_RAELEQSLGIR_.2|_FSNEPSGFIKK_.3|_ELVPESQAYMDLLAFEQK_.2|_RPGDRPVK_.2
pqn95 / ctrl	Q9N3A3	-36.2472	0.637528	-0.64944	2.6773e-13	4.0947e-13	72	Q9N3A3	CELE_Y54G2A.26	Uncharacterized protein	Q9N3A3_CAEEL	13	_SLGAGTAGMTIAEYSPR_.2|_AEREELLSK_.2|_AEREELLSK_.3|_TVDDEFAGATK_.1|_TVDDEFAGATK_.2|_KPC(cam)RPHLC(cam)EQSR_.3|_KPC(cam)RPHLC(cam)EQSR_.4|_LSTVFEDEK_.2|_HPLVNSPFSKPDQWTSQIMGISLATVR_.4|_GSVTAATAGIGGDDENSDHK_.2|_GSVTAATAGIGGDDENSDHK_.3|_KKHNDLSSPR_.3|_KC(cam)IDMAVDEEVFTR_.3|_KC(cam)IDMAVDEEVFTR_.2|_RGSVTAATAGIGGDDENSDHK_.3|_(ac)MQFYQPPAQQHLAR_.2|_TVDDEFAGATKK_.2|_RSYSNTLLR_.2
pqn95 / ctrl	Q09541	-95.9902	0.040098	-4.64033	4.64828e-13	7.0061e-13	56	Q09541	tpp-2	Tripeptidyl-peptidase 2	TPP2_CAEEL	14	_LGLGNVLGTFR_.2|_LVDQTPENVQK_.2|_FGGITPLIFGGK_.2|_SIILALQALSSLEQDIEVR_.3|_TLEAC(cam)VVR_.2|_KPTSISLIHGATNTPIR_.3|_TDTEQEIFLTK_.2|_IPVTVINPEK_.2|_VC(cam)IDTSFR_.2|_SIDVSPSISLK_.2|_ELPLLVHVK_.2|_LLLTYQLK_.2|_SLVVSLKPQSAK_.2|_KEDVVGPSHNIAASEALK_.3
pqn95 / ctrl	O02056	106.816	2.06816	1.04835	7.15267e-13	1.06268e-12	176	O02056	rpl-4	60S ribosomal protein L4	RL4_CAEEL	31	_LNPYASILR_.2|_LGPVVIYGQDAEC(cam)AR_.2|_TPIRPDLVSFIADQVR_.3|_TPIRPDLVSFIADQVR_.2|_EAVVFLR_.2|_NIPGVDVMNVER_.2|_YEATQSQIR_.2|_LIIWTESAFK_.2|_GHVIDQVAEVPLVVSDKVESFRK_.4|_SGQGAFGNMC(cam)R_.2|_SHLWADIEK_.2|_VHRNPLK_.2|_PLVTVYDEK_.2|_LAPGGHLGR_.2|_GWSVPLPIMANSDFSR_.2|_YAVSSAIAASGIPALLQAR_.3|_YAVSSAIAASGIPALLQAR_.2|_GGHMFAPLK_.2|_GGHMFAPLK_.1|_KGWSVPLPIMANSDFSR_.3|_KGWSVPLPIMANSDFSR_.2|_KLDTIYGTTVANSSQ…
pqn95 / ctrl	P11141	108.188	2.08188	1.05789	7.81243e-13	1.14436e-12	44	P11141	hsp-6	Heat shock 70 kDa protein F, mitochondrial	HSP7F_CAEEL	11	_VIENAEGVR_.2|_RYEDPEVQK_.2|_DAGQISGLNVLR_.2|_EQGVDLTKDPQAMQR_.3|_EQGVDLTKDPQAMQR_.2|_NTTIPTKK_.2|_ELVEVINQAEGIIHDTEAK_.3|_AKFEQIVGDLIK_.2|_VYSPSQVGAFVLMK_.2|_VINEPTAAALAYGLDKDAGDK_.3|_ALHDAEVK_.2|_STNGDTFLGGEDFDHALVHHLVGEFKK_.4
pqn95 / ctrl	G5EEB3;G5EGT0	1576.94	16.7694	4.06776	8.95455e-13	1.29344e-12	72	G5EEB3;G5EGT0	mel-11	MEL-11;Uncharacterized protein	G5EEB3_CAEEL;G5EGT0_CAEEL	16	_EQLEEASK_.2|_TTAPLSSTATSSR_.2|_SAIVAGLSSAPSMR_.2|_GASTQLAWR_.2|_SQGLSISR_.2|_FTSSTPSSQR_.2|_AQDVEGWTPLHAAAHWAER_.4|_AQDVEGWTPLHAAAHWAER_.3|_LKEENGALVR_.2|_NASPSAQPHNLSVAK_.2|_NASPSAQPHNLSVAK_.3|_AVHQSPSSWINR_.2|_GYTQLLELLIK_.2|_ISDLELQLK_.2|_TVTESEAERR_.2|_LATAQPYSPASVR_.2|_NTPSPAGSVTTINATFSKPSR_.3|_GQDDEDDAHMLQAK_.2
pqn95 / ctrl	G5ED75;Q9XU12	911.6	10.116	3.33857	9.86283e-13	1.40512e-12	56	G5ED75;Q9XU12	klp-7	Kinesin-like protein	G5ED75_CAEEL;Q9XU12_CAEEL	15	_FSLIDLAGNER_.2|_FTAAPLVK_.2|_AEVDVITIPSR_.2|_LDQLAQIVSNTR_.2|_DITILHQPQTR_.2|_VQVVGLKEEQAHNEQDVLELINK_.3|_AQIDYRPLSMFDGVNENR_.3|_TVMISMISPGISSSDHTLNTLR_.3|_MAPPSEKPLPTR_.3|_NSSHVPFR_.2|_TAGTTSANANSSR_.2|_DLSVHC(cam)AFFEIYGTK_.3|_TLQASTAVNR_.2|_RPTGAFTQHVPVR_.3|_TVFDNGTATC(cam)FAYGQTGSGK_.2
pqn95 / ctrl	A5JYT2;Q17581	2625.24	27.2524	4.76831	1.43407e-12	2.01545e-12	48	A5JYT2;Q17581	swsn-9	SWI/SNF nucleosome remodeling complex component	A5JYT2_CAEEL;Q17581_CAEEL	10	_GGNTPSTATPVVPR_.2|_LPEANNPK_.2|_EDTDLFLR_.2|_TPMDLQTIR_.2|_VKDLAHIQEHR_.3|_KAPSFSSYLPIQLMQDHILR_.3|_KAPSFSSYLPIQLMQDHILR_.4|_LSNLIAYYFGEQYLR_.2|_FVGDC(cam)PEFSEIIGSLLDTLTDGEHSK_.3|_IPFEIVGIRPLAPVPK_.3|_RFVGDC(cam)PEFSEIIGSLLDTLTDGEHSK_.4|_RFVGDC(cam)PEFSEIIGSLLDTLTDGEHSK_.3
pqn95 / ctrl	O62011;Q9U3S5	1070.16	11.7016	3.54863	0.0423767	0.0134139	4	O62011;Q9U3S5	mut-16	MUTator	O62011_CAEEL;Q9U3S5_CAEEL	1	_SVYHEDHSSQR_.3
pqn95 / ctrl	Q9XW26	1984.18	20.8418	4.38141	1.6287e-12	2.25846e-12	40	Q9XW26	sptf-3	SP (Specificity Protein) Transcription Factor	Q9XW26_CAEEL	10	_RDPIPIAPAGMVSGQR_.3|_C(cam)AC(cam)TC(cam)PNC(cam)LQQNNR_.2|_QVQFIPIQVAQGEK_.2|_WIITNEGPPVAGPSAPAR_.2|_INNINQQTLR_.2|_ITLGNLHFQQDPNDPQK_.3|_ITLGNLHFQQDPNDPQK_.2|_TTTPDGSQVYLLQPSQSHPQQR_.3|_IHIC(cam)HLC(cam)NK_.2|_SGQQQQPHQQMQQQQQQQGK_.3|_GHAGNKPFAC(cam)DWQHC(cam)NKK_.4
pqn95 / ctrl	Q19548	3245.83	33.4583	5.06429	7.09663e-12	9.71118e-12	36	Q19548	CELE_F18C5.5	Uncharacterized protein	Q19548_CAEEL	6	_RAPAVVTLPAQK_.2|_RAPAVVTLPAQK_.3|_AHSAPTYSK_.2|_AHSAPTYSK_.1|_APAVVTLPAQK_.2|_AMETVQTEESDNDTTSEAR_.2|_AM(ox)ETVQTEESDNDTTSEAR_.2|_RSPLPSLSAYAPFAK_.3|_SPLPSLSAYAPFAK_.2
pqn95 / ctrl	Q19520	1798.2	18.982	4.24656	1.05449e-11	1.42424e-11	56	Q19520	ctf-4	Chromosome Transmission Fidelity factor homolog	Q19520_CAEEL	14	_FC(cam)IQTFR_.2|_VFTIGGIQR_.2|_VVALASVESR_.2|_ELSLADAILER_.2|_SLEAEVLC(cam)VK_.2|_KLIVADSNR_.2|_APSDAIFPIGLTVK_.2|_FEVVEYTLNPK_.2|_GKENEAETLC(cam)PIEEPAKK_.3|_LFAWLTK_.2|_QIFTHFAPILTAAC(cam)FEDR_.3|_LNFGGTQQSDEK_.2|_NAPGITIITSIVFSPFSPK_.2|_KGTSLLHVIPIQAFDSQR_.3
pqn95 / ctrl	Q5WRT8;Q5WRT9	712.166	8.12166	3.02177	1.2073e-11	1.60973e-11	64	Q5WRT8;Q5WRT9	npp-21	Nuclear Pore complex Protein	Q5WRT8_CAEEL;Q5WRT9_CAEEL	13	_VTAVNAENEQR_.2|_IASSDQEANQR_.2|_EKADLENQR_.2|_NAELLYAVER_.2|_GGQSLSSLVLEHAR_.3|_GGQSLSSLVLEHAR_.2|_LTHANTQLDVLR_.3|_LTHANTQLDVLR_.2|_HRDEELAQTR_.3|_HRDEELAQTR_.2|_NVELESDIENAK_.2|_ITEIESANLR_.2|_TQFLESELDDAK_.2|_LRAEEAIAAK_.2|_NELTDKNLELETVVSR_.3|_YRNENTELKK_.3
pqn95 / ctrl	Q9TZI2	618.584	7.18584	2.84516	1.31827e-11	1.73545e-11	36	Q9TZI2	ztf-4	Zinc finger putative Transcription Factor family	Q9TZI2_CAEEL	5	_FVTSDFEEFKEHR_.3|_FVTSDFEEFKEHR_.4|_YKDPEEPR_.2|_RPYEDEEYEIFK_.3|_RPYEDEEYEIFK_.2|_DDIIELFRPFGK_.2|_DDIIELFRPFGK_.3|_FLGAWGLLEHLTDFHR_.3|_FLGAWGLLEHLTDFHR_.4
pqn95 / ctrl	Q94230	353.862	4.53862	2.18225	1.36422e-11	1.77349e-11	48	Q94230	plp-1	Pur alpha Like Protein	Q94230_CAEEL	11	_RAEDSLATHQLTVQYK_.3|_QQIAIPSDGIAEIHK_.3|_IILSIVAAK_.2|_IAELGTNYK_.2|_FGEGHEQENTNTPK_.3|_FGEGHEQENTNTPK_.2|_VLTEYLAK_.2|_SETLNVDGR_.2|_YYIDVNENTR_.2|_ELDNIIANQGK_.2|_AIVSEISK_.2|_SETLNVDGRK_.2
pqn95 / ctrl	Q23600;Q86D01	932.793	10.3279	3.36848	9.85104e-05	5.20055e-05	4	Q23600;Q86D01	CELE_ZK809.5	Uncharacterized protein	Q23600_CAEEL;Q86D01_CAEEL	1	_IAVLSEKLK_.2
pqn95 / ctrl	P50880	166.147	2.66147	1.41223	1.45596e-11	1.86938e-11	152	P50880	rpl-3	60S ribosomal protein L3	RL3_CAEEL	28	_TITPMGGFPR_.2|_LIEADFAK_.2|_LIEADFAK_.1|_ALTTIWAEHLSEEAR_.2|_ALTTIWAEHLSEEAR_.3|_WIDTSSK_.2|_WIDTSSK_.1|_YGIVNQDYIMLR_.2|_SKPIHLTAFLGYK_.3|_SKPIHLTAFLGYK_.2|_KVAC(cam)IGAWHPSR_.3|_KVAC(cam)IGAWHPSR_.2|_FQTTAEKR_.2|_DFLAEAEAK_.2|_KWQDEDGKK_.3|_KWQDEDGKK_.2|_GAVLGPK_.1|_KSLITQTK_.2|_DFLAEAEAKA_.2|_WQDEDGKK_.2|_SLITQTK_.1|_FYSNWAK_.2|_FYSNWAK_.1|_VIAHTQMK_.2|_ALTTIWAEHLSEEARR_.3|_SALTEEGK_.2|_SALTE…
pqn95 / ctrl	A0A0K3AUJ9;H2KZL7;Q8IG31	-47.6774	0.523226	-0.934495	1.48157e-11	1.87907e-11	32	A0A0K3AUJ9;H2KZL7;Q8IG31	prdx-2	PeRoxireDoXin	A0A0K3AUJ9_CAEEL;H2KZL7_CAEEL;Q8IG31_CAEEL	7	_GLFIIDPSQNLR_.2|_HGEVC(cam)PAGWTPGSDTIKPGVK_.3|_LVQAFQFVEK_.2|_QITINDLPVGR_.2|_DYGVLKEDEGIAFR_.3|_DYGVLKEDEGIAFR_.2|_KHGGLGEMNIPVLADTNHQISR_.4|_AINTVVLAASTDSVFSHLAWINQPR_.3
pqn95 / ctrl	G5EEH9;G5EEH9-2;G5EEH9-3	6045.92	61.4592	5.94156	1.90515e-11	2.38717e-11	44	G5EEH9;G5EEH9-2;G5EEH9-3	npp-10	Nuclear pore complex protein Nup98-Nup96;Isoform a of Nuclear pore complex protein Nup98-Nup96;Isoform c of Nuclear pore complex protein Nup98-Nup96	NUP98_CAEEL	11	_SVHESSALDK_.2|_HMC(cam)ISAMSK_.2|_DLNYTSK_.1|_SQLTNAPYGDSPLLK_.2|_AETGSWVFR_.2|_SIEELRVEDYIANR_.2|_RQDVVTSTPAVDPVQAVIQR_.3|_SSYGSVYWPGR_.2|_DVALDEIVVFR_.2|_NGTTQTISTK_.2|_VELKDVALDEIVVFR_.3
pqn95 / ctrl	O61707	2927.47	30.2747	4.92004	2.03231e-11	2.51619e-11	32	O61707	taf-4	TAF (TBP-associated transcription factor) family	O61707_CAEEL	7	_STPGVSTPEPAPPQIK_.2|_SSILKPDEVLNR_.3|_SSILKPDEVLNR_.2|_NKWENTGAATTAPRPR_.3|_DANAAAIAALSSNK_.2|_IPENYVAIDDVKR_.3|_SQAQPHLLPFLQNTLPALR_.3|_NSGKETIEK_.2
pqn95 / ctrl	P48154	76.2981	1.76298	0.818017	3.34495e-11	4.09264e-11	128	P48154	rps-1	40S ribosomal protein S3a	RS3A_CAEEL	22	_VFEVSLGDLNNSEADFRK_.3|_VFEVSLGDLNNSEADFRK_.2|_AVDPFSR_.2|_LIAEDVQGK_.2|_LIAEDVQGK_.1|_LIPDSIGKDIEK_.2|_LIPDSIGKDIEK_.3|_LYPLQEVYIR_.2|_TTDGYTLR_.2|_EVTGC(cam)DLK_.2|_EVTGC(cam)DLK_.1|_VFVIAFTK_.2|_VFVIAFTK_.1|_IASEGLK_.1|_IASEGLK_.2|_WHTLIEANTAVK_.2|_WHTLIEANTAVK_.3|_LHDLHGDSITVGADGEKVDRPDDYEPPVQQEV_.4|_LHDLHGDSITVGADGEKVDRPDDYEPPVQQEV_.3|_LHDLHGDSITVGADGEKVDRPDDYEPPVQQEV_.5|_APNMFNTR_.2|_AVDPFS…
pqn95 / ctrl	A3QMC5	138.978	2.38978	1.25688	3.51801e-11	4.25434e-11	40	A3QMC5	rpl-34	Ribosomal Protein, Large subunit	A3QMC5_CAEEL	6	_LVVQYIK_.2|_LVVQYIK_.1|_AFLVEEQK_.2|_AFLVEEQK_.1|_AYGGC(cam)LSPNAVK_.2|_LSYNTTSNK_.2|_LHGITPARPIALR_.3|_LHGITPARPIALR_.4|_LHGITPARPIALR_.2|_RLSYNTTSNK_.2
pqn95 / ctrl	H2L0R6;Q9N373	840.698	9.40698	3.23373	0.032975	0.0107169	8	H2L0R6;Q9N373	lep-2	LEPtoderan male tail	H2L0R6_CAEEL;Q9N373_CAEEL	2	_FNAQAAEFVPR_.2|_SKDQENVELATK_.2
pqn95 / ctrl	Q7YTG9	838.083	9.38083	3.22972	0.000544957	0.000245348	12	Q7YTG9	cpsf-4	Cleavage and Polyadenylation Specificity Factor	Q7YTG9_CAEEL	2	_GALAFLSNTAHLAHEQR_.3|_GALAFLSNTAHLAHEQR_.4|_KGDQC(cam)EFLHEYDLTK_.3
pqn95 / ctrl	G5EES3;G5EGR6	362.589	4.62589	2.20973	4.53426e-11	5.42027e-11	24	G5EES3;G5EGR6	alg-1	Protein argonaute	G5EES3_CAEEL;G5EGR6_CAEEL	6	_TTPQTLSNLC(cam)LK_.2|_KPSIAAVVGSMDAHPSR_.3|_LGGVNSILLPNVRPR_.3|_ELLVQFYR_.2|_SVSIPAPAYYAHLVAFR_.3|_EIISC(cam)LISAFSK_.2
pqn95 / ctrl	O01836	833.099	9.33099	3.22203	0.0375648	0.0120578	4	O01836	glh-3	ATP-dependent RNA helicase glh-3	GLH3_CAEEL	1	_SDDQVSTENC(cam)SAKDEER_.3
pqn95 / ctrl	P61866	144.493	2.44493	1.28979	8.02557e-11	9.48477e-11	36	P61866	rpl-12	60S ribosomal protein L12	RL12_CAEEL	7	_VGPLGLSPK_.2|_IDVVPSAASLIVK_.2|_C(cam)VGGEVGATSALAPK_.2|_ELKEPPRDR_.3|_ELKEPPRDR_.2|_HNGDLTVDTIIK_.2|_KLEGTVK_.2|_KLEGTVK_.1|_KIGEDIAK_.2
pqn95 / ctrl	O44144	10023	101.23	6.66149	2.24137e-10	2.61912e-10	32	O44144	perm-4	PERMeable eggshell	O44144_CAEEL	7	_HPQPYYGGAPSVPANR_.3|_HPQPYYGGAPSVPANR_.2|_C(cam)VC(cam)C(cam)APR_.2|_VDSTYLSEANWEPK_.2|_C(cam)SEVATHDEDSC(cam)NFC(cam)C(cam)QQTAR_.3|_FVC(cam)DLDASVLLVVDSVRR_.3|_FVC(cam)DLDASVLLVVDSVR_.2|_DDDDETFKR_.2
pqn95 / ctrl	P53013	-20.8995	0.791005	-0.338242	3.2125e-10	3.71222e-10	148	P53013	eft-3	Elongation factor 1-alpha	EF1A_CAEEL	23	_IGGIGTVPVGR_.2|_YYITIIDAPGHR_.2|_YYITIIDAPGHR_.3|_EHALLAQTLGVK_.2|_EHALLAQTLGVK_.3|_STTTGHLIYK_.2|_STTTGHLIYK_.3|_QTVAVGVIK_.2|_QTVAVGVIK_.1|_KVEDFPK_.2|_LPLQDVYK_.2|_MDSTEPPFSEAR_.2|_TIEKFEK_.2|_TIEKFEK_.1|_SGDAGIVELIPTKPLC(cam)VESFTDYAPLGR_.2|_SGDAGIVELIPTKPLC(cam)VESFTDYAPLGR_.3|_FTEITNEVSGFIK_.2|_TLLEALDSIIPPQRPTDRPLR_.3|_TLLEALDSIIPPQRPTDRPLR_.4|_VHINIVVIGHVDSGK_.3|_VHINIVVIGHVDSGK_.4|_GSVC…
pqn95 / ctrl	Q18688	-35.6002	0.643998	-0.634871	3.48385e-10	3.98154e-10	96	Q18688	daf-21	Heat shock protein 90	HSP90_CAEEL	19	_ALLFVPQR_.2|_IEGAEEDASR_.2|_GVVDSEDLPLNISR_.2|_FYEQFGK_.2|_DVVAASAFVER_.2|_YSTSAGDEPTSLK_.2|_ADLVNNLGTIAK_.2|_APFDLFENKK_.2|_APFDLFENKK_.3|_YFEDEELNK_.2|_DRVEVDKNDK_.3|_DRVEVDKNDK_.2|_HFSVEGQLEFR_.2|_YQALTEPSELDTGKELFIK_.3|_ELISNASDALDK_.2|_HSQFIGYPIK_.2|_SLSNDWEDHLAVK_.3|_SLSNDWEDHLAVK_.2|_VEVDKNDK_.2|_LGIHEDSTNR_.2|_LGIHEDSTNR_.3|_ELISNASDALDKIR_.3|_ELISNASDALDKIR_.2|_IVMHIKEDQIDFLEER_.3
pqn95 / ctrl	O01576	760.057	8.60057	3.10443	0.0310741	0.0102269	8	O01576	npp-11	Nuclear Pore complex Protein	O01576_CAEEL	2	_LKDDHNLK_.2|_AFFTALQEVVNSYHSEIAK_.3
pqn95 / ctrl	Q10667	349.22	4.4922	2.16742	4.00544e-10	4.52789e-10	36	Q10667	rnp-1	RNA-binding protein rnp-1	RNP1_CAEEL	7	_NYAFVHIEEDDVDPIITR_.2|_NYAFVHIEEDDVDPIITR_.3|_LRPTPGMPNR_.3|_SAGDPIIDSAK_.2|_FDLTSGAGVK_.2|_SAGDPIIDSAKR_.3|_SAGDPIIDSAKR_.2|_VTEC(cam)DIVK_.2|_TPQC(cam)PQDPTNNQK_.2
pqn95 / ctrl	Q2A950	-83.7841	0.162159	-2.62452	5.84431e-10	6.53557e-10	60	Q2A950	phf-10	PHd Finger family	Q2A950_CAEEL	14	_LLNETLLR_.2|_EREAQLEK_.2|_TGGEMIC(cam)C(cam)ATC(cam)K_.2|_EATLNTTPQSSMAQIK_.2|_ASAAAVGGGR_.2|_LC(cam)SIC(cam)NKPEKEDEIVFC(cam)DR_.3|_LC(cam)SIC(cam)NKPEKEDEIVFC(cam)DR_.4|_IAYHPQC(cam)IEMPER_.3|_FSSEELNR_.2|_KHFWDIQTNIIQSR_.3|_WFLQEQIGELLDIK_.2|_LPLGTVIESSHLYPAVR_.3|_EMEAIKNDSVK_.2|_SGDRWFLQEQIGELLDIK_.3|_KAVQNAVDFNK_.2
pqn95 / ctrl	B9WRT9;C1P658;C1P659;C1P660;H9G334;H9G335;H9G336;O45881	1414.85	15.1485	3.9211	6.01782e-10	6.65801e-10	60	B9WRT9;C1P658;C1P659;C1P660;H9G334;H9G335;H9G336;O45881	mlt-11	Uncharacterized protein	B9WRT9_CAEEL;C1P658_CAEEL;C1P659_CAEEL;C1P660_CAEEL;H9G334_CAEEL;H9G335_CAEEL;H9G336_CAEEL;O45881_CAEEL	14	_VFGALNIR_.2|_GVC(cam)PEPPAC(cam)DTNR_.2|_ISVDIFNK_.2|_QFAVNTLQHQQTKPDQLPNLPR_.4|_QFAVNTLQHQQTKPDQLPNLPR_.3|_GGFVPAC(cam)TASGDFER_.2|_SGC(cam)PFC(cam)SC(cam)PPVK_.2|_EC(cam)EVHC(cam)AR_.2|_DGTRPDC(cam)YSIQSSR_.3|_NHFFTQK_.2|_ASASSSSIR_.2|_VEDC(cam)ESAC(cam)GVQK_.2|_FYFNADLNEC(cam)K_.2|_VVGLQTSGAR_.2|_EC(cam)VGVSLPGPC(cam)HGSFQR_.3
pqn95 / ctrl	Q19989	210.186	3.10186	1.63314	6.26039e-10	6.85348e-10	56	Q19989	golg-2	GOLGi associated coiled-coil protein homolog	Q19989_CAEEL	12	_VQDLHAENEALR_.3|_VQDLHAENEALR_.2|_THELQLVR_.2|_LLVESATLK_.2|_EYQTSSISR_.2|_VKDEQLK_.2|_KLNEAIAQK_.2|_ETKVPEEAENQQSSR_.3|_ETKVPEEAENQQSSR_.2|_EAFNNC(cam)R_.2|_EKADVELAK_.2|_VPEEAENQQSSR_.2|_AHYADREYALQQK_.3|_QLNLETAGLVGNLSEVIAR_.2
pqn95 / ctrl	G8JYG1;Q9U757	702.84	8.0284	3.00511	0.0168147	0.00582909	4	G8JYG1;Q9U757	nxt-1	NTF2-related eXporT protein;NTF2-related export protein	G8JYG1_CAEEL;NXT1_CAEEL	1	_TTQEINKEDEELC(cam)NESKK_.3
pqn95 / ctrl	Q19579	-64.8261	0.351739	-1.50742	8.14622e-10	8.82508e-10	48	Q19579	pab-2	Polyadenylate-binding protein	Q19579_CAEEL	11	_VGGPGVQMGGAPIR_.2|_FSMAGPVLSIR_.2|_LNDSILEGTDC(cam)K_.2|_QQGPAPR_.2|_MIGAKPLYVALAQR_.3|_SVYDTFSLFGNILSC(cam)K_.2|_GAPQKPFYQGPPR_.3|_FGEITSAVVMTDAQGKPK_.3|_FGEITSAVVMTDAQGKPK_.2|_ALDTMNFEVIHGRPMR_.4|_GFGFVAFADQDAAGQAVEK_.2|_KYEALKQER_.3
pqn95 / ctrl	Q9U3I0	697.596	7.97596	2.99566	0.00612594	0.00231672	4	Q9U3I0	rpb-12	RNA Polymerase II (B) subunit	Q9U3I0_CAEEL	1	_(ac)MDGSATPGPGQAHLK_.2
pqn95 / ctrl	Q967F1	690.784	7.90784	2.98328	0.132523	0.0364614	4	Q967F1	eif-1	Eukaryotic Initiation Factor	Q967F1_CAEEL	1	_VGIVNESNC(cam)R_.2
pqn95 / ctrl	Q9NA98	2005.81	21.0581	4.3963	1.89477e-09	2.01078e-09	44	Q9NA98	arp-1	Actin-Related Proteins	Q9NA98_CAEEL	10	_AGFAGEQQPK_.2|_SNEFEIVR_.2|_FANFVGRPK_.2|_ISASQER_.2|_TTGVVLDSGDGVTHAVPIVK_.2|_TTGVVLDSGDGVTHAVPIVK_.3|_IEISNSLFR_.2|_IWEYIFGQDQLK_.2|_EGYEFHR_.2|_NSLTWIGGSIVASLDTFRK_.3|_NSLTWIGGSIVASLDTFR_.2
pqn95 / ctrl	Q21215	65.6821	1.65682	0.728418	1.89228e-09	2.01078e-09	76	Q21215	rack-1	Guanine nucleotide-binding protein subunit beta-2-like 1	GBLP_CAEEL	15	_LWDLNQGVSTR_.2|_DKTILVWDVDSVAPVDEGPIGRPVR_.4|_DKTILVWDVDSVAPVDEGPIGRPVR_.3|_LWNTLAQC(cam)K_.2|_YTITDDC(cam)HTDWVSTVR_.3|_YTITDDC(cam)HTDWVSTVR_.2|_DVLSVAFSADNR_.2|_TNHIGHTGYVNTVTVSPDGSLC(cam)ASGGK_.4|_TNHIGHTGYVNTVTVSPDGSLC(cam)ASGGK_.3|_NDKTTVLSSSR_.2|_YWLC(cam)AAVGSSIK_.2|_LTGTLEGHTGWVTQIATYTR_.3|_DGQAMLWDLNEGK_.2|_HLYTLPGNDVINAMSFSPNR_.3|_VYQVSIR_.2|_FSPSNRDPVIVSAGWDK_.3|_FSPSNRDPVIVSAGWDK_.2…
pqn95 / ctrl	Q18599	505.367	6.05367	2.59781	2.26288e-09	2.37717e-09	48	Q18599	acer-1	ACEtyl-CoA Regulator	Q18599_CAEEL	9	_IVPTINEGAGVVTSR_.2|_EVAFPIAGK_.2|_FLSGFGGQVDFIR_.2|_LVVSFVYGSTK_.2|_GAAIGNDGLGKPIIALPSISK_.3|_LHHLHLEGATPWTAEGVR_.4|_LHHLHLEGATPWTAEGVR_.3|_SNSLFTGHNLR_.2|_NAITNAK_.1|_TFGDGVIHVSHIDYLVNEADGFELHQR_.4|_TFGDGVIHVSHIDYLVNEADGFELHQR_.5|_TFGDGVIHVSHIDYLVNEADGFELHQR_.3
pqn95 / ctrl	O02328	575.395	6.75395	2.75573	2.3381e-09	2.43162e-09	32	O02328	eif-3.C	Eukaryotic translation initiation factor 3 subunit C	EIF3C_CAEEL	8	_LLTGFDSLAK_.2|_GNWGSQGGQQR_.2|_SFHYQLK_.2|_EHVVAASK_.2|_VWNLFHNAETVK_.2|_GGYQGPGSWFPGR_.2|_ELLAQAVGTR_.2|_FRDDLDFMAGPEEDEKR_.4
pqn95 / ctrl	Q95XY1	278.5	3.785	1.92029	2.47287e-09	2.54632e-09	72	Q95XY1	vbh-1	Vasa-and Belle-like Helicase	Q95XY1_CAEEL	17	_VGSTSENIEQR_.2|_SGYSKPTPVQK_.2|_HVINYDLPGDSDEYVHR_.3|_SNIQTAILYGGR_.2|_HSIPTLLANR_.2|_DLMSC(cam)AQTGSGK_.2|_RGANELAYFLNR_.3|_SGQC(cam)PILVATAVAAR_.2|_SVSIHGDLK_.2|_FGATDYR_.2|_AGTHILIATPGR_.2|_GANELAYFLNR_.2|_TTAMFSATFPK_.2|_LIDIIEQGFIGLAGC(cam)R_.2|_LIDIIEQGFIGLAGC(cam)R_.3|_TYYPC(cam)ALVLSPTR_.2|_YSGAESNQWGGAPAEYSESNLFHR_.3|_ELAIQIHK_.2
pqn95 / ctrl	P27420	248.322	3.48322	1.80042	3.12284e-09	3.18407e-09	72	P27420	hsp-3	Heat shock 70 kDa protein C	HSP7C_CAEEL	13	_ITITNDQNR_.2|_DAGTIAGLNVVR_.2|_VLEDSDLKKDDVHEIVLVGGSTR_.4|_VLEDSDLKKDDVHEIVLVGGSTR_.3|_NELESYAYNLK_.2|_NQIEDKEK_.2|_ITPSYVAFSGDQGDR_.2|_SNKPSVEVK_.2|_LGGKLDEDDKK_.2|_LGGKLDEDDKK_.3|_VEIESLFDGEDFSETLTR_.2|_FAEDDKK_.2|_TIEEAVEEAISWLGSNAEASAEELKEQKK_.4|_TIEEAVEEAISWLGSNAEASAEELKEQKK_.5|_TIEEAVEEAISWLGSNAEASAEELKEQKK_.3|_TIEEAVEEAISWLGSNAEASAEELKEQK_.4|_TIEEAVEEAISWLGSNAEASAEELKEQK_.3|_MINDAEK_.2
pqn95 / ctrl	O44145	9054.39	91.5439	6.51639	3.16007e-09	3.19075e-09	20	O44145	perm-2	PERMeable eggshell	O44145_CAEEL	5	_ALQC(cam)VC(cam)C(cam)TSR_.2|_VVGILMIFDPK_.2|_KDDDLNSPDR_.2|_HHKKDDDLNSPDR_.3|_NTAIYSQESC(cam)QNC(cam)C(cam)SISSR_.2
pqn95 / ctrl	A0A1D3PCL8;A0A1D3PCM5;Q20937;S5ZDJ9	1539.44	16.3944	4.03513	3.20267e-09	3.20267e-09	32	A0A1D3PCL8;A0A1D3PCM5;Q20937;S5ZDJ9	let-711	Uncharacterized protein;Uncharacterized protein;NTL-1a;NTL-1b	A0A1D3PCL8_CAEEL;A0A1D3PCM5_CAEEL;Q20937_CAEEL;S5ZDJ9_CAEEL	7	_IPLDEYLANR_.2|_NLGSWLGAITIAR_.2|_ALMGIYDQFSSR_.2|_GQAELLYVVPFISK_.2|_IYSVNNAMSVENLIDLLKR_.3|_LPDPFALNFK_.2|_LHQLQSATR_.2|_LHQLQSATR_.3
pqn95 / ctrl	O45946	112.521	2.12521	1.08761	3.79122e-09	3.75511e-09	72	O45946	rpl-18	60S ribosomal protein L18	RL18_CAEEL	12	_TVVTLSTVTDDAR_.2|_ISVAALHVTEGAR_.3|_ISVAALHVTEGAR_.2|_LYAFLAR_.2|_SENPYLR_.2|_GENTVFLQGPR_.2|_HFGPAPGVPHSHTKPYVR_.4|_HFGPAPGVPHSHTKPYVR_.5|_HFGPAPGVPHSHTKPYVR_.3|_NRQPLSLAK_.2|_FNAIVLK_.2|_FNAIVLK_.1|_EAEKHFGPAPGVPHSHTKPYVR_.5|_FNAIVLKR_.2|_GIDINHKHDR_.2|_GIDINHKHDR_.3|_ILAAGGEIITLDQLALK_.2|_ILAAGGEIITLDQLALK_.3
pqn95 / ctrl	O02640	-56.8584	0.431416	-1.21285	4.19513e-09	4.11598e-09	40	O02640	mdh-2	Probable malate dehydrogenase, mitochondrial	MDHM_CAEEL	9	_ALIAIITNPVNSTVPIASEVLKK_.3|_DDLFNTNAGIVR_.2|_VFGVTTLDVVR_.2|_IQDAGTEVVNAK_.2|_NVQC(cam)AYVASDAVK_.2|_SQAFVSELK_.2|_FSEEEISK_.2|_DLAAVIAK_.2|_DLAAVIAK_.1|_VALLGAAGGIGQPLGLLLK_.2
pqn95 / ctrl	Q95YF3	165.323	2.65323	1.40775	4.53493e-09	4.40778e-09	80	Q95YF3	cgh-1	ATP-dependent RNA helicase cgh-1	CGH1_CAEEL	17	_NLVC(cam)SDLLTR_.2|_AIQAMVIVPTR_.2|_GVEFEDFC(cam)LGR_.2|_NAETYLHR_.2|_FGHLGVAINLITYEDR_.3|_DLLMGIFEK_.2|_ILDLMEK_.2|_LINFLPK_.2|_TGAYC(cam)IPVIEK_.2|_TLVLDEADKLLSQDFQGILDR_.3|_TLVLDEADKLLSQDFQGILDR_.2|_RIEQELR_.2|_AGLNLPAK_.1|_VMVTTGGTDLRDDIMR_.3|_FKTADVTDTK_.2|_FKTADVTDTK_.3|_GWEKPSPIQEASIGVALTGQDILAR_.3|_KITEIGYSC(cam)YYIHSK_.3|_KITEIGYSC(cam)YYIHSK_.2|_TADVTDTK_.1
pqn95 / ctrl	Q22799	221.237	3.21237	1.68364	4.81365e-09	4.63536e-09	52	Q22799	dlc-1	Dynein light chain 1, cytoplasmic	DYL1_CAEEL	8	_YNPTWHC(cam)IVGR_.3|_YNPTWHC(cam)IVGR_.2|_DIAAYIK_.2|_DIAAYIK_.1|_DIAAYIKK_.2|_YNIEKDIAAYIKK_.3|_NFGSYVTHETK_.2|_NFGSYVTHETK_.3|_YNIEKDIAAYIK_.2|_YNIEKDIAAYIK_.3|_NADMSDDMQQDAIDC(cam)ATQALEK_.2|_HFIYFYLGQVAILLFK_.3|_HFIYFYLGQVAILLFK_.2
pqn95 / ctrl	Q9BL70	531.486	6.31486	2.65875	0.0200108	0.0068458	4	Q9BL70	CELE_Y53G8AM.8	Uncharacterized protein	Q9BL70_CAEEL	1	_LATTSSGAIGR_.2
pqn95 / ctrl	Q23315	-85.4479	0.145521	-2.7807	5.12104e-09	4.88613e-09	36	Q23315	ears-1	Glutamyl(E) Amino-acyl tRNA Synthetase	Q23315_CAEEL	9	_KGDIIQIQR_.2|_QIDDQALLVR_.2|_SELSGVETPLLLIAIPDGHTGK_.3|_SQDSADAINK_.2|_LLLEQVDAAALK_.2|_VLKEPTLAAAHNFVGLYK_.4|_SAAAPTATASTGK_.2|_TIPVVTADYDHIISK_.3|_YKELTGSDHKPGAPPSAPAPTTPSSSESNSALNIYNLIEAQGLLVR_.5
pqn95 / ctrl	Q9XW73	144.563	2.44563	1.2902	5.71592e-09	5.40414e-09	36	Q9XW73	CELE_Y75B8A.8	Uncharacterized protein	Q9XW73_CAEEL	8	_GQLTHEQFQQEVHNVNER_.4|_GQLTHEQFQQEVHNVNER_.3|_LALLNQALNR_.2|_GAMTQYAAQC(cam)SQR_.2|_GLVQMVNILEGDR_.2|_LPAAVSNPIIAQK_.2|_AVSAEEDEAVVGAK_.2|_IVSYDHLLSLK_.2|_LSEQSKDDDPMGVKPWR_.3
pqn95 / ctrl	Q17795	2244.17	23.4417	4.551	6.6194e-09	6.20196e-09	32	Q17795	wsp-1	WASP (Actin cytoskeleton modulator) homolog	Q17795_CAEEL	8	_HVDAAAEQER_.2|_SNLLAEIQAGK_.2|_IFDILEER_.2|_SVQQTADSPK_.2|_VESHGLAPARPPPPPPSSGTR_.3|_AAGLESNNLNEDDKK_.2|_AKRPPNVGSK_.3|_KSTSTTRPAHPGMPIVVSSGIGSTPTR_.4
pqn95 / ctrl	P46549	492.753	5.92753	2.56743	0.126502	0.0349898	4	P46549	kin-18	Serine/threonine-protein kinase SULU	SULU_CAEEL	1	_HLETQHEAESASQNEYTQR_.3
pqn95 / ctrl	Q19866	487.709	5.87709	2.5551	8.35794e-09	7.76095e-09	60	Q19866	suf-1	SUppressor-of-Forked (Drosophila) homolog	Q19866_CAEEL	14	_RIETNPFDVDAWNLLLR_.3|_GTESIAGPSFVGSK_.2|_SSALSDLKR_.2|_NLIAWEK_.2|_YGFPRPDISQMIPFKPR_.4|_IETNPFDVDAWNLLLR_.2|_FLDFESC(cam)VGDLASILK_.2|_KTAYEEAQK_.2|_TNPLQTEEYGQHAR_.3|_FMDLMPC(cam)SGEQLK_.2|_EHQSRPIDQER_.3|_EHQSRPIDQER_.2|_LLGIEHINPTLTYVQLMR_.3|_NVPTHGPQAASAIMGGAGGHADVAR_.3|_SKNFENVEK_.2
pqn95 / ctrl	Q9U3B7	481.492	5.81492	2.53976	0.129125	0.0356206	4	Q9U3B7	hsb-1	Heat Shock factor Binding protein	Q9U3B7_CAEEL	1	_RIDDMTTR_.2
pqn95 / ctrl	P34647	473.284	5.73284	2.51925	0.000137897	7.09966e-05	8	P34647	mcm-6	DNA replication licensing factor mcm-6	MCM6_CAEEL	2	_LGVLLMLLGGVAK_.2|_AC(cam)FVC(cam)EDC(cam)GVTTR_.2
pqn95 / ctrl	Q18066;Q18066-2	1306.81	14.0681	3.81436	8.82377e-09	8.12099e-09	32	Q18066;Q18066-2	dim-1	Disorganized muscle protein 1;Isoform b of Disorganized muscle protein 1	DIM_CAEEL	8	_LVGGGAEEIIANSDR_.2|_FEVPEGAPSFTR_.2|_ELADADAGAYR_.2|_LTGFSSPTFVEKPQISSR_.3|_FSANLANK_.2|_WYYDNKEVENSGR_.2|_GSDSYSAILTIK_.2|_C(cam)AIVNPHGK_.2
pqn95 / ctrl	Q93238	542.898	6.42898	2.68459	1.0222e-08	9.32535e-09	24	Q93238	nra-3	Nicotinic Receptor Associated	Q93238_CAEEL	6	_SASDASEPPFNVPHPPSSR_.3|_ISPSAATQMEGTPQVR_.2|_DTLHVGPNDK_.2|_GQQQQFPGSGANMK_.2|_MQQQQMAAQQQMSR_.2|_KHEDGVPEPPTADTPFTTVTHYELPAAMTFLR_.5
pqn95 / ctrl	O01524	442.696	5.42696	2.44014	0.283525	0.0708813	8	O01524	CELE_F19F10.9	Uncharacterized protein	O01524_CAEEL	2	_IYNEDGFEFR_.2|_TNSYDTPLGTLDK_.2
pqn95 / ctrl	Q9N408	420.626	5.20626	2.38025	0.637791	0.141429	8	Q9N408	ddp-1	Mitochondrial import inner membrane translocase subunit Tim8	TIM8_CAEEL	2	_TQTC(cam)IQNC(cam)VNR_.2|_FLQQLQAETQR_.2
pqn95 / ctrl	Q9XWP7	883.934	9.83934	3.29856	1.12523e-08	1.0176e-08	36	Q9XWP7	eif-3.j	Eukaryotic Initiation Factor	Q9XWP7_CAEEL	9	_VGGFLASR_.2|_IVDAPPPPQK_.2|_RAEPAPEPVK_.2|_ADFEYWGER_.2|_AAPTFAMESLGR_.2|_KNDLALAR_.2|_ATTAAKPAAAANKK_.3|_TYANIMSK_.2|_DLFGDDDSAEATDEAK_.2
pqn95 / ctrl	G4S428;Q19429	396.134	4.96134	2.31073	0.161508	0.0436281	4	G4S428;Q19429	CELE_F13H8.5	Uncharacterized protein	G4S428_CAEEL;Q19429_CAEEL	1	_EQPNSFTQNQEK_.2
pqn95 / ctrl	O17607	345.516	4.45516	2.15548	1.17515e-08	1.05358e-08	28	O17607	ruvb-1	RuvB-like 1	RUVB1_CAEEL	7	_TAASIVVDMIR_.2|_AFDLLSK_.2|_AVLIAGPPATGK_.2|_LDPSIYDSILK_.2|_TEAENVQFEEK_.2|_SKDIVQNVSLHDLDIANARPQGR_.4|_YNEEDIRK_.2
pqn95 / ctrl	Q86GC2;Q86GC3	6612.88	67.1288	6.06886	1.22408e-08	1.08807e-08	40	Q86GC2;Q86GC3	adr-1	Adenosine Deaminase acting on RNA	Q86GC2_CAEEL;Q86GC3_CAEEL	9	_DLRPDVHVTPFEEGVAAK_.3|_LGPNENER_.2|_NYFAIDPSSC(cam)VK_.2|_NADAISNQPTPK_.2|_IDYDPAGNYPLALTSR_.2|_HIAEFC(cam)K_.2|_SEAAMQALKK_.2|_LGHDTTILQC(cam)LNTIC(cam)SILNC(cam)TLTIEC(cam)EPAEDRPLGIGR_.4|_LTPVESALSLLDLMQK_.2|_LTPVESALSLLDLMQK_.3
pqn95 / ctrl	Q19210	374.569	4.74569	2.24662	0.0435759	0.0136915	8	Q19210	CELE_F08G12.1	Uncharacterized protein	Q19210_CAEEL	2	_VPNKIPVLVLANR_.3|_ANIDQSENNATQPASETTR_.2
pqn95 / ctrl	Q09531	365.736	4.65736	2.21951	0.0452459	0.0141309	8	Q09531	F07F6.4	Uncharacterized protein F07F6.4	YQP4_CAEEL	2	_QTAAEVAANK_.2|_INFDEIEQR_.2
pqn95 / ctrl	Q21793	-40.5175	0.594825	-0.749464	1.25999e-08	1.1105e-08	56	Q21793	pqn-53	Prion-like-(Q/N-rich)-domain-bearing protein	Q21793_CAEEL	14	_TIIQQRPITAPVR_.3|_QIITAPVQSQVIR_.2|_VSAPAGASTSNK_.2|_FQQQQPR_.2|_NVTAAQVIQPVR_.2|_QVVQQVPR_.2|_TNITTVPVVR_.2|_GGVAASTLAAR_.2|_QQQPQQQQVVR_.2|_RAQVQRPQYEQVVQR_.3|_FQQQPPR_.2|_RAPQQQVR_.2|_GKPAAAAGLSAVATK_.2|_SAQVVLANK_.2
pqn95 / ctrl	Q20502	851.404	9.51404	3.25006	1.57333e-08	1.37501e-08	32	Q20502	haly-1	Histidine ammonia-lyase	HUTH1_CAEEL	8	_VQDAYTLR_.2|_SVAPPLNEDR_.2|_NNLEPLELGPK_.2|_AYDPDIHR_.2|_LPLADDYFEVR_.2|_KQEEIDNAR_.2|_LLILDGNSLLPEDLVR_.2|_QADVIAALSLDVLK_.2
pqn95 / ctrl	Q23368	262.759	3.62759	1.85901	1.93038e-08	1.673e-08	128	Q23368	sec-24.2	Yeast SEC homolog	Q23368_CAEEL	25	_NNDLPDDFC(cam)WDPVTK_.2|_NDIIDLIAER_.2|_LFPSYVLAMLK_.2|_STLAQVPQTEELLK_.2|_NLNIIQTSNIVR_.2|_FSPLDQILSDIYPR_.2|_ATVSYLAK_.2|_SRLPFAITLHPFR_.3|_SRLPFAITLHPFR_.4|_NDIHQVK_.2|_ISIFQVSLPNLGLGALK_.2|_AGAMLMMR_.2|_SESTHSYVEFLQHLKR_.4|_FYLGPIITIK_.2|_GLALTGFYGNFFVR_.2|_FSTGC(cam)VYHFPNYNYR_.3|_FSTGC(cam)VYHFPNYNYR_.2|_GSGMLVPR_.2|_LAQSMIQEVGGR_.2|_STLAQVPQTEELLKK_.3|_STLAQVPQTEELLKK_.2|_LPFAITLHPFR_.3|_…
pqn95 / ctrl	Q18224	352.12	4.5212	2.17671	0.000932104	0.000409025	8	Q18224	ntl-9	NOT-Like (Yeast CCR4/NOT complex component)	Q18224_CAEEL	2	_EAALLELSK_.2|_LSDNPTLTIDAPR_.2
pqn95 / ctrl	Q8I4H8;Q9U3E2	2085.43	21.8543	4.44984	2.23692e-08	1.92265e-08	32	Q8I4H8;Q9U3E2	ldb-1	LIM Domain Binding protein	Q8I4H8_CAEEL;Q9U3E2_CAEEL	8	_TLFQHHQVR_.3|_QQQLNQQMMIPAPEPEKPKPAR_.4|_SLQATALGKPGMR_.2|_SNEFVYNQNTADYR_.2|_ILDPMQSIMSSAK_.2|_STFNLMTMLK_.2|_VEAQNPEQENKPR_.2|_SQATEPQPIGNTVSPLEFR_.2
pqn95 / ctrl	P91428	348.749	4.48749	2.16591	0.025133	0.00840461	4	P91428	coq-4	Ubiquinone biosynthesis protein coq-4, mitochondrial	COQ4_CAEEL	1	_M(ox)LLGIGSAVTAISDPKR_.2
pqn95 / ctrl	Q9XXK1;Q9XXK1-4	118.932	2.18932	1.13048	2.36603e-08	2.01694e-08	60	Q9XXK1;Q9XXK1-4	H28O16.1	ATP synthase subunit alpha, mitochondrial;Isoform d of ATP synthase subunit alpha, mitochondrial	ATPA_CAEEL	14	_AVDSLVPIGR_.2|_VLSIGDGIAR_.2|_EAYPGDVFYLHSR_.3|_EAYPGDVFYLHSR_.2|_TGAIVDVPVGDGLLGR_.2|_LELAQYR_.2|_EFLAHLR_.2|_ELIIGDR_.2|_QMSLLLR_.2|_GVRPAINVGLSVSR_.3|_HALIIFDDLSK_.2|_APGIIPR_.2|_ILGTETGINLEETGK_.2|_SSQQALLK_.2|_VVDALGNPIDGKGPIANAR_.3
pqn95 / ctrl	Q09533	91.3705	1.9137	0.936368	2.39549e-08	2.02546e-08	60	Q09533	rpl-10	60S ribosomal protein L10	RL10_CAEEL	10	_EHLSSEALEAAR_.2|_EHLSSEALEAAR_.3|_GAYGKPQGLVAR_.2|_GAYGKPQGLVAR_.3|_HAIEAFR_.2|_IFDLGNKR_.2|_SDGVGVQLQR_.2|_VDIGDILFSMR_.2|_VDIGDILFSM(ox)R_.2|_LRSDGVGVQLQR_.3|_LRSDGVGVQLQR_.2|_WDREDYER_.3|_WDREDYER_.2|_MLSC(cam)AGADR_.2|_ANVDTFPAC(cam)VHMMSNER_.3
pqn95 / ctrl	A0A164D3G3;O16293	179.987	2.79987	1.48536	2.84669e-08	2.38755e-08	40	A0A164D3G3;O16293	fipp-1	Factor Interacting with Poly(A) Polymerase	A0A164D3G3_CAEEL;O16293_CAEEL	7	_FKQHVHQSAAPTPLMNDQVIR_.4|_FKQHVHQSAAPTPLMNDQVIR_.3|_IEFAGNQK_.2|_AGFGPGPVGAASAPR_.2|_AANEALFSSIK_.2|_IANPLANPVMNTTSSVVK_.2|_KMEPTEKPAAR_.3|_KM(ox)EPTEKPAAR_.3|_KMEPTEKPAAR_.2|_VLTDNGGR_.2
pqn95 / ctrl	P34475	215.874	3.15874	1.65935	2.97481e-08	2.47504e-08	52	P34475	tbg-1	Tubulin gamma chain	TBG_CAEEL	11	_AVLVDLEPR_.2|_FNSAMC(cam)PSIR_.2|_LIENPDHVVVLDNAALHR_.4|_LIENPDHVVVLDNAALHR_.3|_KTSVADVTR_.2|_RPPFYMLKPLR_.3|_IMSTSTAPYR_.2|_FKTDTPTFDHINSLVAR_.3|_FKTDTPTFDHINSLVAR_.4|_VSGLLLNNSTSVAPLFESLLSK_.2|_AFIDKFEK_.2|_FLLKPTSMMVSTASR_.3|_TDTPTFDHINSLVAR_.3
pqn95 / ctrl	P91017	760.828	8.60828	3.10573	3.40462e-08	2.81017e-08	24	P91017	hpo-32	Uncharacterized protein	P91017_CAEEL	6	_ATSVQGSAPSSGSK_.2|_KPQSVAPSQSSTKK_.3|_INVIYDGSHK_.2|_TTSSQETVTSASGLK_.2|_KPQSVAPSQSSTK_.2|_RTPNSTHVASKPQLNTR_.4
pqn95 / ctrl	H2L0A2;Q22552	322.19	4.2219	2.07789	0.0196305	0.00673788	4	H2L0A2;Q22552	CELE_T19A5.3	Uncharacterized protein	H2L0A2_CAEEL;Q22552_CAEEL	1	_TINHPLLNTESSESSHSGHHYTIR_.5
pqn95 / ctrl	Q20497	601.396	7.01396	2.81023	3.64218e-08	2.98257e-08	24	Q20497	dpy-22	Mediator of RNA polymerase II transcription subunit 12	MED12_CAEEL	6	_APSGAMGQIANR_.2|_AAEEAYAAEQQR_.2|_NLQASQANAQQQQQR_.2|_FWLIAPLVR_.2|_YSFLPEEK_.2|_LVEEEPTGKENEDDTSSK_.3
pqn95 / ctrl	Q93572	129.555	2.29555	1.19884	4.6264e-08	3.75895e-08	72	Q93572	rpa-0	60S acidic ribosomal protein P0	RLA0_CAEEL	14	_AGAIAPC(cam)DVK_.2|_TSFFQALQIPTK_.2|_QVYDDGTLYTPEVLDMTTEELR_.2|_LVELFEEYPK_.2|_LPPQNTGMGPEK_.2|_C(cam)LLVGVDNVGSK_.2|_GTIEILNDVHLIK_.2|_GTIEILNDVHLIK_.3|_AFIADPSK_.1|_FAAAAPAAAAAPAAAAPAAK_.2|_FAAAAPAAAAAPAAAAPAAK_.3|_GHAEILMGK_.2|_GHAEILM(ox)GK_.2|_GHAEILMGK_.1|_LLPHIVENVGFVFTK_.3|_GHLGKNPSLEK_.3|_LLPHIVENVGFVFTKEDLGEIR_.4|_LLPHIVENVGFVFTKEDLGEIR_.3|_EGDKVGASESALLNMLGVTPFSYGLVVR_.3
pqn95 / ctrl	D5MCQ1;D5MCQ7;D5MCR3;D5MCR4;Q7JMB8	288.812	3.88812	1.95907	0.00567933	0.0021876	8	D5MCQ1;D5MCQ7;D5MCR3;D5MCR4;Q7JMB8	sup-26	SUPpressor	D5MCQ1_CAEEL;D5MCQ7_CAEEL;D5MCR3_CAEEL;D5MCR4_CAEEL;Q7JMB8_CAEEL	1	_GDQQHHDSTPLSSTNLYIR_.4|_GDQQHHDSTPLSSTNLYIR_.3
pqn95 / ctrl	Q20778	280.509	3.80509	1.92793	0.0111802	0.00405137	4	Q20778	dpy-17	DumPY: shorter than wild-type	Q20778_CAEEL	1	_NTNAAVSGNQGYRN_.2
pqn95 / ctrl	Q965V4	1011.99	11.1199	3.47507	5.26058e-08	4.24109e-08	24	Q965V4	xpo-2	EXPOrtin (Nuclear export receptor)	Q965V4_CAEEL	5	_VVSENSGLILSHLAR_.3|_GPGNC(cam)PETLR_.2|_IFSAQNLPVSSILQNLVTAFDKDAK_.3|_SNVQEILSNALYLIAQR_.3|_SNVQEILSNALYLIAQR_.2|_SANVPAALSVLEVILSVNAQR_.3
pqn95 / ctrl	O17849	275.218	3.75218	1.90773	0.0329325	0.0107169	4	O17849	fbxa-95	F-box A protein	O17849_CAEEL	1	_LASADLK_.1
pqn95 / ctrl	P30642	272.191	3.72191	1.89604	0.587468	0.131674	20	P30642	eif-3.D	Eukaryotic translation initiation factor 3 subunit D	EIF3D_CAEEL	5	_VADWIGVDR_.2|_YLLMKDPQSPVIR_.3|_EMVNQSTNLR_.2|_RNDAGFTFK_.2|_DLATEAFYINQNFR_.2
pqn95 / ctrl	G5EEB6	269.94	3.6994	1.88729	0.0354112	0.0114372	4	G5EEB6	dpy-14	COLlagen structural	G5EEB6_CAEEL	1	_KGETGGQGPIGSK_.2
pqn95 / ctrl	P52015	-76.9409	0.230591	-2.11659	6.20693e-08	4.96554e-08	36	P52015	cyn-7	Peptidyl-prolyl cis-trans isomerase 7	CYP7_CAEEL	7	_VFFDITIAGKPTGR_.3|_VFFDITIAGKPTGR_.2|_IIPEFMIQGGDFTR_.2|_TAWLDGK_.2|_TAWLDGK_.1|_VVEGLDIVSK_.2|_IVMELYNDIVPK_.2|_ALC(cam)TGEK_.2|_SGKPLHFK_.2
pqn95 / ctrl	Q03577	90.2536	1.90254	0.927923	7.09276e-08	5.6309e-08	44	Q03577	drs-1	Aspartate--tRNA ligase, cytoplasmic	SYDC_CAEEL	11	_VYTIGPVFR_.2|_LASLFPR_.2|_GEEILSGAQR_.2|_YPDAITLLR_.2|_LPLQIEDASR_.2|_IQSYIDSFK_.2|_AKHHQVDLAK_.3|_YGC(cam)PPHAGGGIGLER_.3|_IQAGIC(cam)NQFR_.2|_NC(cam)FLVLR_.2|_VTMLFLGLHNIR_.3
pqn95 / ctrl	O45577	3147.32	32.4732	5.02118	7.22553e-08	5.69284e-08	28	O45577	cpf-2	Cleavage and Polyadenylation Factor	O45577_CAEEL	6	_IVDPQTALGLLHR_.3|_IVDPQTALGLLHR_.2|_AGNVLSIK_.2|_(ac)MMSGGYK_.1|_ISQTVASLAPEK_.2|_FLVEHPQIAYAVLQAAVVMR_.3|_GYGFIEFPDIQTAEVAIR_.2
pqn95 / ctrl	Q23523	2445.11	25.4511	4.66965	7.6353e-08	5.97046e-08	24	Q23523	mdt-4	Mediator of RNA polymerase II transcription subunit 4	MED4_CAEEL	6	_ITGLPNRPGGIDQVQDVR_.3|_DLLLESADDLEHIVK_.2|_RVPEFQER_.2|_SC(cam)FHANQK_.2|_SLRDLLLESADDLEHIVK_.3|_LAHQISK_.2
pqn95 / ctrl	P27604	-62.1729	0.378271	-1.40251	8.15763e-08	6.33129e-08	80	P27604	ahcy-1	Adenosylhomocysteinase	SAHH_CAEEL	17	_SKFDNLYGIR_.2|_SKFDNLYGIR_.3|_YPQYLAGIR_.2|_GDLKVPAINVNDSVTK_.3|_GLSEETTTGVHNLAK_.2|_GLSEETTTGVHNLAK_.3|_LSDEQASYLGVPVAGPYKPDHYR_.4|_VAVVAGYGDVGK_.2|_ESLPDGIKR_.2|_VPAINVNDSVTK_.2|_FGTPQEYK_.2|_DGQPLNMILDDGGDLTNLVHAK_.3|_HVILLAEGR_.2|_FDNLYGIR_.2|_TLDEEVAYLHLAQLGVK_.3|_TLDEEVAYLHLAQLGVK_.2|_VIVTEIDPINALQAAMEGYEVTTLEEAAPK_.3|_HFELLPNDAIVC(cam)NVGHFDC(cam)EIDVK_.4|_LVNLGC(cam)ATGHPSFVMSNSFTNQVLAQV…
pqn95 / ctrl	Q304E5;Q9TZQ3	4399.09	44.9909	5.49156	8.53774e-08	6.57722e-08	40	Q304E5;Q9TZQ3	pgl-1	Uncharacterized protein;P granule abnormality protein 1	Q304E5_CAEEL;PGL1_CAEEL	10	_AEVFPGLQR_.2|_ILSGIPTSVR_.2|_ILQALLK_.2|_LAAFVLGASK_.2|_C(cam)C(cam)LSDTPSGR_.2|_SAVFLGNHIIQVLLGSK_.3|_SYFFPNLAHYITK_.3|_SQLGYQLFFLIVR_.2|_SFEDWDVVGVAK_.2|_SEPADPFISLLMDPLEESVGK_.2
pqn95 / ctrl	Q9XWS4	127.284	2.27284	1.1845	1.02073e-07	7.80559e-08	52	Q9XWS4	rpl-30	Ribosomal Protein, Large subunit	Q9XWS4_CAEEL	8	_TGQYVLGYK_.2|_TGQYVLGYK_.1|_LVIIANNTPPLR_.2|_LVIIANNTPPLRK_.2|_LVIIANNTPPLRK_.3|_KNAENINSR_.2|_NAENINSR_.2|_KSEIEYYAMLAK_.2|_KSEIEYYAMLAK_.3|_APAAKPQVK_.2|_APAAKPQVK_.1|_TGVHHYNGNNIELGTAC(cam)GR_.3|_TGVHHYNGNNIELGTAC(cam)GR_.4
pqn95 / ctrl	Q69Z09;Q9XWW0	240.881	3.40881	1.76927	0.368527	0.0881076	4	Q69Z09;Q9XWW0	cec-7	C.Elegans Chromodomain protein	Q69Z09_CAEEL;Q9XWW0_CAEEL	1	_AEDGESSSTNDAAGTR_.2
pqn95 / ctrl	P47991	96.3613	1.96361	0.97351	1.11418e-07	8.45804e-08	76	P47991	rpl-6	60S ribosomal protein L6	RL6_CAEEL	13	_TEYTVSEQR_.2|_NLPVISR_.2|_FLFGYLGTR_.2|_TVDAPILAAIK_.2|_TLTPGTVLIVLAGR_.2|_NIFASGK_.2|_NIFASGK_.1|_KTLTPGTVLIVLAGR_.3|_KTLTPGTVLIVLAGR_.2|_IPEHINDEYFK_.2|_IPEHINDEYFK_.3|_TVDAPILAAIKK_.2|_TVDAPILAAIKK_.3|_IGQAFVIATSLK_.2|_QLPQSGLLLVTGPHK_.3|_QLPQSGLLLVTGPHK_.2|_VNVSGVK_.1|_VNVSGVK_.2|_DTSAKLPK_.2
pqn95 / ctrl	G5ECX3	222.784	3.22784	1.69057	0.000691388	0.000305976	8	G5ECX3	CELE_F14F8.15	Uncharacterized protein	G5ECX3_CAEEL	1	_IGLGEIK_.2|_IGLGEIK_.1
pqn95 / ctrl	O62020	751.867	8.51867	3.09063	1.41429e-07	1.06584e-07	36	O62020	lin-66	Uncharacterized protein	O62020_CAEEL	9	_GGAAIIGNTR_.2|_SIGVQADDFLDR_.2|_AIPALLAIFQR_.2|_NLPNYDYVGFIK_.2|_HGLQQIQLSR_.2|_SQQMAYGQPPR_.2|_DAYSPALEQK_.2|_TGC(cam)TC(cam)QC(cam)QC(cam)GR_.2|_QDFLNLLTAHNWVFALFPNR_.3
pqn95 / ctrl	Q9N4I4	186.55	2.8655	1.51879	1.77278e-07	1.32639e-07	68	Q9N4I4	rpl-10a	60S ribosomal protein L10a	RL10A_CAEEL	12	_ESLNEAIAEVLK_.2|_STMGKPQR_.2|_SYDAFIASESLIK_.2|_LKHIPRPNMK_.3|_ETIELQIGLK_.2|_NYDPQKDK_.2|_VC(cam)VFGDQHHLDEAAAGDIPSMSADDLKK_.5|_VC(cam)VFGDQHHLDEAAAGDIPSMSADDLKK_.4|_FPSVVTHGESLQSK_.3|_NYDPQKDKR_.2|_NYDPQKDKR_.3|_AGKFPSVVTHGESLQSK_.3|_AGKFPSVVTHGESLQSK_.2|_AGKFPSVVTHGESLQSK_.4|_ILGPGLNK_.2|_VC(cam)VFGDQHHLDEAAAGDIPSMSADDLK_.4|_VC(cam)VFGDQHHLDEAAAGDIPSMSADDLK_.3
pqn95 / ctrl	Q965S8	1089.82	11.8982	3.57268	2.16356e-07	1.60722e-07	20	Q965S8	eif-3.I	Eukaryotic translation initiation factor 3 subunit I	EIF3I_CAEEL	5	_GDFLISASR_.2|_YSVQDLQLSPR_.2|_EGDLTFSC(cam)AK_.2|_IYHMVFEEEFAR_.3|_DKTAALLDVNDLKK_.3
pqn95 / ctrl	A0A168H287;A0A168H2F9;G5EFZ3;Q9XXH4	216.437	3.16437	1.66192	0.0623114	0.0188933	4	A0A168H287;A0A168H2F9;G5EFZ3;Q9XXH4	ash-2	ASH histone methyltransferase complex subunit (Drosophila absent, small or homeotic discs);ASH histone methyltransferase complex subunit (Drosophila absent, small or homeotic discs);Set1/Ash2 histone methyltransferase complex subunit ash-2;ASH histone methyltransferase complex subunit (Drosophila absent, small or homeotic discs)	A0A168H287_CAEEL;A0A168H2F9_CAEEL;ASH2_CAEEL;Q9XXH4_CAEEL	1	_HAEAPVTGK_.2
pqn95 / ctrl	Q21541	1329.51	14.2951	3.83745	2.53036e-07	1.86636e-07	40	Q21541	CELE_M142.5	Uncharacterized protein	Q21541_CAEEL	8	_AESAVLQVQK_.2|_VLGLVLVHKPYEVSDVTK_.3|_VLGLVLVHKPYEVSDVTK_.4|_VLGLVLVHKPYEVSDVTK_.2|_VLSEALEESEK_.2|_TLGELTPNLMK_.2|_GVVISFDTTR_.2|_IFNSEHLK_.2|_KVLVLDTK_.2|_ATGFDESR_.2
pqn95 / ctrl	O01864	1388.62	14.8862	3.8959	3.07017e-07	2.24858e-07	28	O01864	nrd-1	NRD (Yeast Nuclear pre-mRNA Down-regulation) homolog	O01864_CAEEL	7	_LNVLYVIDSIVR_.2|_NLPHAQVLLLAQSLLTQPQILAK_.3|_GVLEIPYEK_.2|_QAVESC(cam)GEASR_.2|_AAQLQALQGNPNAQR_.2|_LLDQSEMWNR_.2|_HVVFSVEK_.2
pqn95 / ctrl	Q9U1W2;Q9U1W2-2	2707.41	28.0741	4.81117	4.5316e-07	3.27283e-07	20	Q9U1W2;Q9U1W2-2	mdt-8	Mediator of RNA polymerase II transcription subunit 8;Isoform a of Mediator of RNA polymerase II transcription subunit 8	MED8_CAEEL	5	_SADLVVR_.2|_FSTLASFMSSLQSSVR_.2|_SHVLVTQR_.2|_LQYEPDETLQR_.2|_IIEELLQMLDLQEK_.2
pqn95 / ctrl	A0A0S4XR43	-33.9555	0.660445	-0.598489	7.59233e-07	5.44554e-07	44	A0A0S4XR43	ccar-1	CCAR1 homolog	A0A0S4XR43_CAEEL	11	_KEAEEAEK_.1|_EKVERIDLK_.2|_VLSLSSLLDYR_.2|_DIDSHYHK_.2|_EKPVEPK_.2|_VLLLSHAGK_.2|_HLTDVLTDMDGNVR_.2|_LNETSAQLK_.2|_SMEPADSGAAVK_.2|_TFVGVVTK_.2|_KLNETSAQLK_.2
pqn95 / ctrl	Q8WQL7	1.09133e+06	10914.3	13.4139	8.89852e-07	6.29555e-07	12	Q8WQL7	mbk-1	Dual specificity tyrosine-phosphorylation-regulated kinase mbk-1	MBK1_CAEEL	3	_TETDLQQQQR_.2|_QHMPQAQSSSQQHLQSR_.3|_KVDDSVSNQISR_.2|_KVDDSVSNQISR_.3
pqn95 / ctrl	H2L2E8;O18688	45.9261	1.45926	0.545238	8.8534e-07	6.29555e-07	56	H2L2E8;O18688	tba-1	Tubulin alpha chain	H2L2E8_CAEEL;O18688_CAEEL	13	_ELIDTVLDR_.2|_IISQVVSSITASLR_.2|_DVNTAIAAIK_.2|_VGINYQPPTVVPGGDLAK_.2|_LSVDYGKK_.2|_TIQFVDWC(cam)PTGFK_.2|_FDLMYAK_.2|_YMAVC(cam)LLYR_.2|_EDAANNYAR_.2|_NLSVDRPSYTNLNR_.3|_GHYTVGK_.1|_GHYTVGK_.2|_SIFVDLEPTVVDEIR_.2|_FDGALNVDLNEFQTNLVPYPR_.2
pqn95 / ctrl	Q09242	699.098	7.99098	2.99837	1.04859e-06	7.3685e-07	16	Q09242	bcl-7	BCL7-like protein	BCL7_CAEEL	3	_VINSLEK_.2|_VINSLEK_.1|_WVPVSAQNIMAPPK_.2|_KVINSLEK_.2
pqn95 / ctrl	Q18990	-51.8625	0.481375	-1.05477	1.07108e-06	7.476e-07	140	Q18990	pyr-1	CAD protein	PYR1_CAEEL	32	_AAYALGGLGSGFADNREELIAIAQQALAHSNQVLVDK_.4|_VPQFSFSR_.2|_LLNEAAR_.2|_SVGEVMGIGR_.2|_LALGQHLPVIR_.3|_GTADYFQSNK_.2|_MSILSLLLGR_.2|_TVLINPNIATVQTSK_.2|_AGWTPFAGR_.2|_FAAEFADK_.2|_VHNVIIR_.2|_EYVTDVIKK_.2|_TLDYDFVALATR_.2|_VSTQIGSSMK_.2|_TVHSLAK_.2|_TFIQALEMVGK_.2|_GEEAVIDGR_.2|_ALLSTGFVVPK_.2|_HLSAFPANRPIVC(cam)HAEK_.4|_SLPIVMHPLPR_.3|_SLPIVMHPLPR_.2|_ATGYPLAYVAAK_.2|_KADVPC(cam)LSGIDVR_.2|_KADVPC(c…
pqn95 / ctrl	Q22363	178.135	2.78135	1.47579	1.87228e-05	1.1046e-05	4	Q22363	CELE_T09F3.4	Uncharacterized protein	Q22363_CAEEL	1	_M(ox)KSANEVVVR_.2
pqn95 / ctrl	Q9N4H7	178.087	2.78087	1.47553	0.0178367	0.00616286	8	Q9N4H7	copa-1	Coatomer subunit alpha	Q9N4H7_CAEEL	2	_TLDLPLYILAIR_.2|_VASNSDGTTEAAC(cam)VK_.2
pqn95 / ctrl	P34428	1680.86	17.8086	4.1545	1.59717e-06	1.10737e-06	28	P34428	mdt-30	Glutamine/asparagine-rich protein mdt-30	MDT30_CAEEL	7	_FAIVISK_.2|_NAQLQEQELAAR_.2|_YSTGELC(cam)LYGR_.2|_RAELEQR_.2|_IDVTSPGHLK_.2|_QQQQQEYMLQQHQQQQQNR_.3|_TPPVEGHIWYQGK_.2
pqn95 / ctrl	Q22888	168.33	2.6833	1.42401	0.264239	0.0663788	8	Q22888	ife-4	Eukaryotic translation initiation factor 4E-4	IF4E4_CAEEL	2	_NADDTPVTNR_.2|_NQEDIISLWNR_.2
pqn95 / ctrl	Q23266	166.891	2.66891	1.41625	0.0239433	0.00805859	8	Q23266	CELE_ZC374.2	Uncharacterized protein	Q23266_CAEEL	2	_YSVQIIPR_.2|_ESHLSLEDLK_.2
pqn95 / ctrl	Q965Q1	43.9245	1.43924	0.525312	1.71186e-06	1.17903e-06	20	Q965Q1	CELE_Y22D7AL.10	Uncharacterized protein	Q965Q1_CAEEL	4	_VLEATVVSAGAGLR_.2|_VLLPEYGGTK_.2|_VVVEDKEYSIFR_.3|_VVVEDKEYSIFR_.2|_NEKGELVALTVKPGDR_.3
pqn95 / ctrl	H2KZQ8;H2KZQ9;Q95ZV3	493.394	5.93394	2.56899	2.23781e-06	1.52113e-06	20	H2KZQ8;H2KZQ9;Q95ZV3	CELE_F13B9.1	Uncharacterized protein	H2KZQ8_CAEEL;H2KZQ9_CAEEL;Q95ZV3_CAEEL	4	_AVPSTAVSEKPEESR_.3|_AVPSTAVSEKPEESR_.2|_TDSHRPDFRPASK_.3|_LANPLLAAAGLSR_.2|_RIEQIESR_.2
pqn95 / ctrl	G5EE04	445.203	5.45203	2.44679	2.64119e-06	1.78366e-06	36	G5EE04	hip-1	Hsp-70 Interacting Protein homolog	G5EE04_CAEEL	8	_GGASVPQQPPR_.2|_(ac)MDHVALLK_.2|_AISINPDSAQGYK_.2|_LKRPVAAIADC(cam)DK_.3|_LKRPVAAIADC(cam)DK_.2|_RPVAAIADC(cam)DK_.2|_LDYDEAANEWLK_.2|_RANVLLK_.2|_EATEDEIEK_.2
pqn95 / ctrl	P46563	-76.1346	0.238654	-2.06701	2.70834e-06	1.81721e-06	32	P46563	aldo-2	Fructose-bisphosphate aldolase 2	ALF2_CAEEL	7	_FTDLLIK_.2|_ASHEAIGLATVTALR_.3|_GILAADESTGTIGK_.2|_RLDAINLENNETNR_.3|_VTEQVLAFVYK_.2|_DSLTQAQKDELHQIALK_.3|_ASHEAIGLATVTALRR_.4|_ASHEAIGLATVTALRR_.3
pqn95 / ctrl	G3MU14;Q27497	314.912	4.14912	2.05281	3.08339e-06	2.05559e-06	36	G3MU14;Q27497	gsp-1	Serine/threonine-protein phosphatase;Serine/threonine-protein phosphatase PP1-alpha	G3MU14_CAEEL;GLC7A_CAEEL	8	_HDLDLIC(cam)R_.2|_GNHEC(cam)ASINR_.2|_EIFLSQPILLELEAPLK_.2|_AHQVVEDGYEFFAK_.3|_AHQVVEDGYEFFAK_.2|_GVSFTFGPDVVAK_.2|_VKYPENFFLLR_.3|_FLNRHDLDLIC(cam)R_.3|_TFTDC(cam)FNC(cam)LPIAALIDEK_.2
pqn95 / ctrl	O18218;O62486	251.916	3.51916	1.81523	3.1312e-06	2.07417e-06	32	O18218;O62486	nos-3	NanOS related	O18218_CAEEL;O62486_CAEEL	8	_IEHLQPVSSR_.3|_IEHLQPVSSR_.2|_QILQLVESK_.2|_QEPAGGASSLEK_.2|_TTPDSGLGTDDQK_.2|_VDQEASIEATK_.2|_APTVYNNNNKK_.2|_TTPDSGLGTDDQKGTPQQTR_.3|_C(cam)GHC(cam)EATGEQGHHPLIC(cam)PK_.4
pqn95 / ctrl	Q19371	937.383	10.3738	3.37488	3.86507e-06	2.54409e-06	20	Q19371	sec-24.1	Yeast SEC homolog	Q19371_CAEEL	5	_ESGQLESSMR_.2|_STLYTAPQTNDILK_.2|_ASSEFLENSK_.2|_LADPEALTAFMLK_.2|_IGLATFDQAVHFFDISSASPK_.3
pqn95 / ctrl	Q9XVF7	102.402	2.02402	1.01722	4.63039e-06	3.00975e-06	100	Q9XVF7	rpl-8	60S ribosomal protein L8	RL8_CAEEL	16	_LRPLDYAER_.2|_LRPLDYAER_.3|_KVVQSVNR_.2|_DIIHDPGR_.2|_VVQSVNR_.2|_VGLIAAR_.2|_GAPLAIIAFR_.2|_GVAM(ox)NPVEHPHGGGNHQHIGHPSTVR_.6|_GVAMNPVEHPHGGGNHQHIGHPSTVR_.5|_GVAMNPVEHPHGGGNHQHIGHPSTVR_.6|_GVAMNPVEHPHGGGNHQHIGHPSTVR_.4|_GAPLAIIAFRDPYK_.2|_GAPLAIIAFRDPYK_.3|_ASGNYATVIAHNPDTK_.3|_ASGNYATVIAHNPDTK_.2|_AMIGLVAGGGR_.2|_AM(ox)IGLVAGGGR_.2|_IRLPSGAK_.2|_AQIQIGNIVPVGTLPEGTTIC(cam)NVENK_.3|_TTVVAAEGMHTG…
pqn95 / ctrl	Q19537	-87.084	0.12916	-2.95276	5.08915e-06	3.2874e-06	12	Q19537	rpa-1	Probable replication factor A 73 kDa subunit	RFA1_CAEEL	3	_REFGEEASYNR_.3|_GKVEQGEQLGHAFTFR_.3|_YHQVLTSPEVKPR_.3
pqn95 / ctrl	P52819	194.483	2.94483	1.55819	5.49337e-06	3.52661e-06	52	P52819	rpl-22	60S ribosomal protein L22	RL22_CAEEL	9	_NPVEDGILR_.2|_VSVVSEVPFSK_.2|_IEDLEAFLNEK_.2|_TGHLAANNVK_.2|_TGHLAANNVK_.1|_VSVVSEVPFSKR_.3|_VSVVSEVPFSKR_.2|_SKVSVVSEVPFSK_.2|_SKVSVVSEVPFSK_.3|_FNVEC(cam)KNPVEDGILR_.3|_FNVEC(cam)KNPVEDGILR_.2|_NSLRDWLR_.2|_NSLRDWLR_.3|_SKVSVVSEVPFSKR_.3
pqn95 / ctrl	Q19749	-58.3661	0.416339	-1.26417	5.6437e-06	3.60089e-06	48	Q19749	dlat-1	Dihydrolipoyllysine-residue acetyltransferase component of pyruvate dehydrogenase complex, mitochondrial	ODP2_CAEEL	11	_ASALAC(cam)QR_.2|_VSASPFAK_.2|_GLATIASEIVELAQR_.2|_GLATIASEIVELAQR_.3|_ISINDFIIK_.2|_VTLSC(cam)DHR_.2|_SAPIPHSSSGR_.2|_ILIQEGSKDVPIGK_.3|_ILASDLSQAPAK_.2|_ILIQEGSK_.2|_ILIQEGSK_.1|_VALPALSPTMELGTVVSWQK_.2|_VPEANSYWMDSFIR_.2
pqn95 / ctrl	G5EE37;X5M920	1107.71	12.0771	3.5942	9.34014e-06	5.92301e-06	20	G5EE37;X5M920	icp-1	InCenP homolog	G5EE37_CAEEL;X5M920_CAEEL	5	_IQLEQEQYLLQLAEDERR_.3|_NAAYSGTPR_.2|_KIFPTAESTSTPGR_.2|_HAINPPFDVAQFFGSIGKPNLK_.3|_GKVEILIGSDGQK_.2
pqn95 / ctrl	B7FAS6	141.724	2.41724	1.27336	0.401586	0.0949203	20	B7FAS6	sam-10	Single-stranded DNA-binding protein homolog sam-10	SAM10_CAEEL	3	_DAGGDPFSAEAK_.2|_DRLTSYIYEYLQQTGASK_.2|_DRLTSYIYEYLQQTGASK_.3|_TAETFKEEVLSTNPAAGLAAANSTK_.3|_TAETFKEEVLSTNPAAGLAAANSTK_.2
pqn95 / ctrl	Q17602	158.772	2.58772	1.37168	1.09559e-05	6.90557e-06	24	Q17602	npp-14	Nuclear pore complex protein 14	NU214_CAEEL	6	_AASSPFGSFGQAGC(cam)QPAK_.2|_NVIVESYKK_.2|_STSSTSSIFGGGLK_.2|_IVQLKPELEVVR_.3|_SQHGPENKPNYGR_.3|_TSEISTVGKR_.2
pqn95 / ctrl	C1P629;C6KRJ2;Q18937	665.073	7.65073	2.9356	1.12466e-05	7.04606e-06	24	C1P629;C6KRJ2;Q18937	cfim-2	Cleavage Factor IM (CFIm) homolog	C1P629_CAEEL;C6KRJ2_CAEEL;Q18937_CAEEL	6	_GASETILTAIQLIK_.2|_IGAGGQTGR_.2|_NQTRPDVK_.2|_NQTVSSSAIAR_.2|_TIHGQSPTVLSYNK_.2|_GFEEGC(cam)VNMGTIR_.2
pqn95 / ctrl	G5EF84	833.913	9.33913	3.22329	1.17469e-05	7.28533e-06	24	G5EF84	gip-2	Gamma-tubulin interacting protein 2	GIP2_CAEEL	6	_ADILQKPIDEVGNIR_.3|_LSGSTEANQQMNQLLR_.2|_LFLVGNQTENIR_.2|_DIHDLLIK_.2|_YFSFVIDK_.2|_SIYLDQLIGGQVLSLLDSK_.2
pqn95 / ctrl	D0PV95;D0PV95-2	135.894	2.35894	1.23814	0.0904867	0.0264343	4	D0PV95;D0PV95-2	laf-1	ATP-dependent RNA helicase laf-1;Isoform a of ATP-dependent RNA helicase laf-1	DDX3_CAEEL	1	_TAAFLVPLVNAILQDGPDAVHR_.3
pqn95 / ctrl	O02325	1354.48	14.5448	3.86243	1.17686e-05	7.28533e-06	20	O02325	prmt-9	PRotein arginine MethylTransferase	O02325_CAEEL	5	_LRPVAAFLFPER_.3|_IEEFVGFR_.2|_WLLNC(cam)LPIC(cam)K_.2|_AWDLGIIPFKEPC(cam)LVK_.3|_YETASLDQLQK_.2
pqn95 / ctrl	Q18494	470.25	5.7025	2.51159	1.44003e-05	8.86174e-06	20	Q18494	maph-1.3	Microtubule-Associated Protein Homolog	Q18494_CAEEL	5	_AEAIAQK_.1|_LLSVAPPLFSPK_.2|_APTGPAC(cam)PTTTR_.2|_EISGEQLQAILR_.2|_NVILSSK_.1
pqn95 / ctrl	P91128	62.8184	1.62818	0.703264	1.4975e-05	9.16121e-06	76	P91128	rpl-13	60S ribosomal protein L13	RL13_CAEEL	13	_AAGISQAQAR_.2|_AVEIAPRPVAGLLR_.3|_AVEIAPRPVAGLLR_.2|_GDVLPLSHTITFDEPR_.3|_GDVLPLSHTITFDEPR_.2|_AVEIAPR_.2|_TIGIAVDVR_.2|_PVAGLLR_.2|_IKTWFDQPAR_.2|_IKTWFDQPAR_.3|_GNQMLGNAHFR_.2|_GNQMLGNAHFR_.3|_TWFDQPAR_.2|_GFSLQELK_.2|_GFSLQELK_.1|_KGDSSAEELK_.2|_KGDSSAEELK_.1|_TNKTAEGLK_.2|_TIGIAVDVRR_.2
pqn95 / ctrl	A0A061AE46;G1K845;Q21970	2709.46	28.0946	4.81222	1.55639e-05	9.46574e-06	20	A0A061AE46;G1K845;Q21970	miz-1	MIZ-type zinc finger putative transcription factor	A0A061AE46_CAEEL;G1K845_CAEEL;Q21970_CAEEL	4	_SGDVEDVKPK_.2|_SGDVEDVKPK_.3|_VIEGQQLATQQK_.2|_IFDLAQLINANK_.2|_VSPQTDVLFSIWPVTK_.2
pqn95 / ctrl	Q22131	124.778	2.24778	1.1685	0.243388	0.0617733	4	Q22131	CELE_T04A6.2	Uncharacterized protein	Q22131_CAEEL	1	_LLNM(ox)FWPINFNR_.2
pqn95 / ctrl	Q19706;Q19706-2	148.201	2.48201	1.31151	1.7993e-05	1.08795e-05	28	Q19706;Q19706-2	eif-3.G	Eukaryotic translation initiation factor 3 subunit G;Isoform b of Eukaryotic translation initiation factor 3 subunit G	EIF3G_CAEEL	6	_GFAFVTFESR_.2|_VEWTRPSN_.2|_AGEQILDVQEDKQTAK_.2|_AGEQILDVQEDKQTAK_.3|_VTNLPQEMNEDELRDLFGK_.3|_VMYQLDEEADADKDTEKDR_.3|_VTNLPQEMNEDELR_.2
pqn95 / ctrl	A5Z2T6	358.064	4.58064	2.19555	1.81498e-05	1.09109e-05	28	A5Z2T6	CELE_D1081.7	Uncharacterized protein	A5Z2T6_CAEEL	7	_VYATQPGEMMVR_.2|_AVMVAPIVELQR_.2|_LLTYMLTTGK_.2|_SFLGSGATNNLSTHGSSFR_.3|_IVTLAALANK_.2|_NPTQNLAEVVK_.2|_ILNIDMVWK_.2
pqn95 / ctrl	Q22053	117.011	2.17011	1.11777	0.327606	0.0801672	32	Q22053	fib-1	rRNA 2'-O-methyltransferase fibrillarin	FBRL_CAEEL	9	_IVALNAQNFLR_.2|_LGGVFIVK_.2|_KRPNVVPIVEDAR_.3|_VSVDDGAGSIEYR_.2|_TVVVEPHR_.2|_GKEDALATK_.2|_DHAVVVAVYRPVK_.3|_NMVVGESVYGEKR_.2|_ANC(cam)IDSTAEPEAVFAGEVNK_.2
pqn95 / ctrl	B5BM32;Q9XVS7	3105.56	32.0556	5.00251	1.82928e-05	1.09336e-05	12	B5BM32;Q9XVS7	nxf-1	Nuclear eXport Factor;Nuclear RNA export factor 1	B5BM32_CAEEL;NXF1_CAEEL	3	_GFGQSAASIANTGVR_.2|_YEDDDEPAVPVR_.2|_AAYISYIHQSFPR_.3
pqn95 / ctrl	Q03570;Q03570-1;Q03570-2	868.361	9.68361	3.27555	1.84647e-05	1.09733e-05	20	Q03570;Q03570-1;Q03570-2	rgr-1	Mediator of RNA polymerase II transcription subunit 14;Isoform b of Mediator of RNA polymerase II transcription subunit 14;Isoform a of Mediator of RNA polymerase II transcription subunit 14	MED14_CAEEL	5	_EC(cam)LGDAPAQR_.2|_LNQLIESR_.2|_VDQPLQNIIFNVIVSQSR_.3|_TSLQEEC(cam)SR_.2|_ITYMYLAAELMK_.2
pqn95 / ctrl	P05690	-21.8501	0.781499	-0.355684	1.87994e-05	1.1046e-05	464	P05690	vit-2	Vitellogenin-2	VIT2_CAEEL	89	_VYLPSIAQR_.2|_IC(cam)FSVEPVAEC(cam)R_.2|_SEIAYGLR_.2|_NGLISELQFDKEDAEWSK_.2|_NGLISELQFDKEDAEWSK_.3|_ETEQVLAR_.2|_RGYEVEQQQQR_.3|_RGYEVEQQQQR_.2|_SIVSLTTRPVVFLR_.3|_SIVSLTTRPVVFLR_.2|_FEYIEAEER_.2|_SQLLVVRPEMPSSLR_.3|_SQLLVVRPEM(ox)PSSLR_.3|_SQLLVVRPEMPSSLR_.2|_VLLPIYK_.2|_AVVNMISFNPIAPR_.2|_TIQETPFPSQSIAEALIK_.2|_EAIDALR_.2|_TLEGDC(cam)QVAYTVIR_.2|_LTVGQLEK_.2|_YIHLQLVNIR_.3|_YIHLQLVNIR_.2|_VAIV…
pqn95 / ctrl	F5GUH5;G5EEF0;G5EFU3;H2FLK3;H2FLK4;H2FLK5;H2FLK8;H2FLL0;H2FLL1	-63.9667	0.360333	-1.4726	2.23208e-05	1.28965e-05	56	F5GUH5;G5EEF0;G5EFU3;H2FLK3;H2FLK4;H2FLK5;H2FLK8;H2FLL0;H2FLL1	lea-1	Plant Late Embryo Abundant (LEA) related;Plant Late Embryo Abundant (LEA) related;Ce-LEA;Plant Late Embryo Abundant (LEA) related;Plant Late Embryo Abundant (LEA) related;Plant Late Embryo Abundant (LEA) related;Plant Late Embryo Abundant (LEA) related;Plant Late Embryo Abundant (LEA) related;Plant Late Embryo Abundant (LEA) related	F5GUH5_CAEEL;G5EEF0_CAEEL;G5EFU3_CAEEL;H2FLK3_CAEEL;H2FLK4_CAEEL;H2FLK5_CAEEL;H2FLK8_CAEEL;H2FLL0_CAEEL;H2FLL1_CAEEL	13	_ASDIADSFK_.2|_VGDSISGAYDTVK_.2|_ASDAWDTTKDK_.2|_ESAGDAADSAKDK_.2|_ASDVADSFK_.2|_ASDVADSFK_.1|_DKASDAADDAQGK_.2|_DKAGDAWDSTK_.2|_AGDAISGAYDSVK_.2|_AGDAWDTTKDK_.2|_SITETIGDK_.2|_ESAGDAADSAK_.2|_ASDAYNSAK_.2|_ASDAKESAGDAADSAK_.2
pqn95 / ctrl	Q9XUS2	7667.18	77.6718	6.27932	2.33765e-05	1.3358e-05	12	Q9XUS2	mdt-29	Mediator of RNA polymerase II transcription subunit 29	MED29_CAEEL	3	_ATNDFHAVC(cam)DEIDR_.3|_QQQIQQQAQQPYQR_.2|_QQQMQQQQMQQQR_.2
pqn95 / ctrl	P34455;P34455-2	107.412	2.07412	1.0525	0.536549	0.121837	16	P34455;P34455-2	aco-2	Probable aconitate hydratase, mitochondrial;Isoform b of Probable aconitate hydratase, mitochondrial	ACON_CAEEL	4	_TIFTITPGSEQVR_.2|_IHETNLK_.2|_LKRPLTLSEK_.3|_EHAALEPR_.2
pqn95 / ctrl	Q10124;Q10124-2	1181.23	12.8123	3.67946	2.45535e-05	1.39539e-05	28	Q10124;Q10124-2	pqe-1	Putative RNA exonuclease pqe-1;Isoform a of Putative RNA exonuclease pqe-1	PQE1_CAEEL	6	_GRPANAQLAQNAQQR_.3|_EQGNAHQPTAGQIPQSSNQPAQQTHNVPR_.4|_LMVDDFVR_.2|_QVVPALDIR_.2|_QQQQSQPQAR_.2|_GPSGAAQHAQNAHR_.3|_GPSGAAQHAQNAHR_.2
pqn95 / ctrl	Q9N4L9	11725.1	118.251	6.88571	2.71313e-05	1.52522e-05	20	Q9N4L9	CELE_ZK973.9	Uncharacterized protein	Q9N4L9_CAEEL	6	_TNVPDQQSTVQK_.2|_LIDIIQEYLNQSR_.2|_LLDENSR_.2|_HQQLLHR_.2|_NLLHLSNLADPFLLSQLK_.3|_ADEAIKHQQLLHR_.3
pqn95 / ctrl	Q9U2Q8	-84.8489	0.151511	-2.72251	4.8882e-05	2.70411e-05	8	Q9U2Q8	fkb-2	Peptidylprolyl isomerase	Q9U2Q8_CAEEL	4	_IGKGEVIK_.2|_LTISADLGYGPR_.2|_QILVEGDNVTKPK_.2|_GWDQGVAQMSVGEK_.2
pqn95 / ctrl	O01504	101.242	2.01242	1.00893	0.226267	0.0583916	36	O01504	C37A2.7	60S acidic ribosomal protein P2	RLA2_CAEEL	5	_YLGAYLLATLGGNASPSAQDVLK_.2|_YLGAYLLATLGGNASPSAQDVLK_.3|_LSSVPSGGSAPAAAAPSGGAAPK_.2|_LSSVPSGGSAPAAAAPSGGAAPK_.3|_VKLSSVPSGGSAPAAAAPSGGAAPK_.2|_VKLSSVPSGGSAPAAAAPSGGAAPK_.3|_VLEAGGLDC(cam)DM(ox)ENANSVVDALK_.2|_VLEAGGLDC(cam)DMENANSVVDALK_.2|_TISEVIAQGK_.2
pqn95 / ctrl	P91914	101.234	2.01234	1.00887	0.194142	0.0508584	60	P91914	rpl-27	60S ribosomal protein L27	RL27_CAEEL	9	_VVSYTHLLPTR_.3|_VVSYTHLLPTR_.2|_TYPHAIIAGIDR_.2|_TYPHAIIAGIDR_.3|_QQDEGVSDR_.2|_EALKAPSKK_.2|_TYPHAIIAGIDRYPLK_.3|_TYPHAIIAGIDRYPLK_.4|_TYPHAIIAGIDRYPLK_.2|_EALKAPSK_.2|_YSVDVAFDKTNINK_.3|_YSVDVAFDKTNINK_.2|_YSVDVAFDK_.2|_YSVDVAFDK_.1|_NKWFFTK_.2
pqn95 / ctrl	Q965K5	-25.86	0.7414	-0.431676	5.44022e-05	2.99356e-05	28	Q965K5	dnc-3	DyNactin Complex component	Q965K5_CAEEL	7	_VLDLQTK_.1|_TSIPSQIEALQSK_.2|_TYGEFQTLVAER_.2|_VAALQPELDAEIEKYEK_.3|_ANLLMSIPIQK_.2|_IATETSGPYGSLTDKIESVK_.3|_ISEIEEVLGIDDLTTK_.2
pqn95 / ctrl	Q7JLH5	98.4324	1.98432	0.988648	0.0962612	0.0278863	4	Q7JLH5	pqn-70	Prion-like-(Q/N-rich)-domain-bearing protein	Q7JLH5_CAEEL	1	_NSNIHELFGK_.2
pqn95 / ctrl	Q19416	8.01129	1.08011	0.111182	6.95713e-05	3.78818e-05	24	Q19416	dylt-1	DYnein Light chain (Tctex type)	Q19416_CAEEL	4	_QVLDEVVGASTQYTHK_.2|_QVLDEVVGASTQYTHK_.3|_DSVQWNQK_.2|_DSVQWNQK_.1|_AVEQITKK_.2|_VTDSSYMYR_.2
pqn95 / ctrl	G5EDE4	95.5876	1.95588	0.967815	0.125517	0.03481	8	G5EDE4	CELE_W08E3.2	Uncharacterized protein	G5EDE4_CAEEL	2	_GPPPPPSSSSR_.2|_IRQPTDVVYFDPQQQQGTR_.3
pqn95 / ctrl	D1MN85;O45551	1755.06	18.5506	4.2134	7.15761e-05	3.87704e-05	16	D1MN85;O45551	ife-1	Initiation Factor 4E (eIF4E) family;Eukaryotic translation initiation factor 4E-1	D1MN85_CAEEL;IF4E1_CAEEL	3	_LSLHSSDAPVAEK_.3|_LSLHSSDAPVAEK_.2|_WLIVIDK_.2|_NWTWWYLNDER_.2
pqn95 / ctrl	Q8I4M5;Q8I4M5-2;Q8I4M5-3	22.0766	1.22077	0.287787	7.46155e-05	4.02073e-05	24	Q8I4M5;Q8I4M5-2;Q8I4M5-3	gls-1	Germline survival defective-1;Isoform a of Germline survival defective-1;Isoform c of Germline survival defective-1	GLS1_CAEEL	6	_AGHNELEK_.2|_ISDYVQNVILR_.2|_IPDELDKITVLQEIGK_.3|_TSNTANSQSGAFK_.2|_LSSTSSTSQQTGISK_.2|_EASDGLIYSR_.2
pqn95 / ctrl	O02639	36.9222	1.36922	0.453356	7.71678e-05	4.13683e-05	76	O02639	rpl-19	60S ribosomal protein L19	RL19_CAEEL	13	_QLADQAQAR_.2|_LVNDGLIIR_.2|_VWLDPNEVSEISGANSR_.2|_VWLDPNEVSEISGANSR_.3|_HLYHELYLR_.3|_HLYHELYLR_.2|_LASAVLK_.2|_LASAVLK_.1|_RLVNDGLIIR_.2|_RLVNDGLIIR_.3|_NLIEYIFKK_.2|_AREYEEAR_.2|_HRVWLDPNEVSEISGANSR_.3|_HRVWLDPNEVSEISGANSR_.4|_EYEEARR_.2|_NLIEYIFK_.2|_NLIEYIFK_.1|_AKQLADQAQAR_.2|_AKQLADQAQAR_.3|_KPVTVHSR_.2
pqn95 / ctrl	P48162	87.5638	1.87564	0.907382	0.0525941	0.0162308	8	P48162	rpl-25.1	60S ribosomal protein L23a 1	R23A1_CAEEL	2	_LTADYDALDVANK_.2|_LYNVQALK_.2
pqn95 / ctrl	Q966I8	86.956	1.86956	0.902699	0.0909326	0.0264902	8	Q966I8	pbs-1	Proteasome subunit beta type	Q966I8_CAEEL	2	_ITPITDNMVVC(cam)R_.2|_SGSAADTQAIADIAK_.2
pqn95 / ctrl	H1UBK8;H1UBK9;H1UBL0;Q56VX4;Q8I103	113.281	2.13281	1.09275	8.29058e-05	4.42165e-05	32	H1UBK8;H1UBK9;H1UBL0;Q56VX4;Q8I103	zoo-1	ZO-1 (Zonula Occludens tight junctional protein) Ortholog	H1UBK8_CAEEL;H1UBK9_CAEEL;H1UBL0_CAEEL;Q56VX4_CAEEL;Q8I103_CAEEL	8	_LC(cam)LVIQR_.2|_ESAVQLLLGLDDR_.2|_ANQLGDNFYIR_.2|_GAENQTPPVVPAR_.2|_HQLLTQFSAR_.2|_VALNTPSFHRPVVLFGPLADIAR_.4|_FGSPESDGGVIR_.2|_VGSVAATPR_.2
pqn95 / ctrl	Q9TYK1	82.5225	1.82522	0.868074	0.516755	0.117856	4	Q9TYK1	Y66H1A.4	Probable H/ACA ribonucleoprotein complex subunit 1-like protein	GAR1_CAEEL	1	_IPYFNAPIYFK_.2
pqn95 / ctrl	O61208;Q8ITY3	676.265	7.76265	2.95655	8.54843e-05	4.5359e-05	24	O61208;Q8ITY3	gip-1	Gamma-tubulin complex component	O61208_CAEEL;Q8ITY3_CAEEL	5	_ANVNSNSNTPIHSR_.3|_ANVNSNSNTPIHSR_.2|_ATC(cam)VVFLK_.2|_RQGSEEVEAVQQFLNAFGFHDRDVIK_.4|_ITSTASLSTTHQAVC(cam)SR_.2|_IGSAITETESNVC(cam)EC(cam)LLSALLGIETR_.3
pqn95 / ctrl	H2KYR1	79.508	1.79508	0.844048	0.940025	0.195917	64	H2KYR1	vig-1	VIG (Drosophila Vasa Intronic Gene) ortholog	H2KYR1_CAEEL	11	_SVKPAQPVKPAAAPVAATK_.3|_SVKPAQPVKPAAAPVAATK_.4|_SVKPAQPVKPAAAPVAATK_.2|_KAGEGAADTFGK_.2|_VSQIAAK_.1|_VSNENGDRPQGENR_.3|_VSNENGDRPQGENR_.2|_EVIPDREEDEVVVIHK_.3|_EVIPDREEDEVVVIHK_.2|_GNWGDQKDELAGETENIAPEGAESTEPEVPR_.3|_AGEGAADTFGK_.2|_NNTPFNASDDAFPALGAK_.2|_EGEEPKQEVSFEDGQDTR_.3|_ENREGEEPKQEVSFEDGQDTR_.3|_ENREGEEPKQEVSFEDGQDTR_.4|_TAEELAYEAELAVLAK_.2
pqn95 / ctrl	P52821	78.576	1.78576	0.836538	0.197367	0.0515732	36	P52821	rps-25	40S ribosomal protein S25	RS25_CAEEL	7	_LITPSVVSER_.2|_EADVIVE_.1|_AGLKELQAK_.2|_C(cam)VVHHHGQVVYTR_.3|_C(cam)VVHHHGQVVYTR_.2|_C(cam)VVHHHGQVVYTR_.4|_DKLNNMVLFDQATYDK_.2|_DKLNNMVLFDQATYDKLYK_.3|_LNNMVLFDQATYDKLYK_.3
pqn95 / ctrl	Q9GRZ1	100.764	2.00764	1.0055	0.000101503	5.33148e-05	20	Q9GRZ1	ebp-1	Microtubule End Binding Protein	Q9GRZ1_CAEEL	5	_TPAATPAAPPTRPTPSR_.3|_ATAPTPTAAPPK_.2|_LKEELEEVTR_.2|_LVQTTWK_.2|_LELDWLSNWK_.2
pqn95 / ctrl	Q9TXP0	125.299	2.25299	1.17184	0.000116752	6.10161e-05	28	Q9TXP0	rps-27	40S ribosomal protein S27	RS27_CAEEL	5	_PLAVDLLHPEPQR_.3|_PLAVDLLHPEPQR_.2|_LTEGC(cam)SFR_.2|_AKLTEGC(cam)SFR_.2|_RLVQHPNSYFMDVK_.3|_LVQHPNSYFMDVK_.2|_LVQHPNSYFMDVK_.3
pqn95 / ctrl	Q93454	1402.62	15.0262	3.90941	0.000130049	6.76257e-05	36	Q93454	rae-1	mRNA export factor rae-1	RAE1_CAEEL	7	_VAVQYVDVANPK_.2|_LWDLASNQVAVVGTHDGPVK_.3|_VYAADVLYPMAVVALANK_.2|_VYNLENGPTEVK_.2|_IFIAC(cam)ADKEAR_.2|_IFIAC(cam)ADKEAR_.3|_AQQNIPAPILDIAWIEDSSK_.2|_AQQNIPAPILDIAWIEDSSK_.3|_SNQNPAGFALGSIEGR_.2
pqn95 / ctrl	Q27389	139.346	2.39346	1.2591	0.000136011	7.03736e-05	60	Q27389	rpl-16	60S ribosomal protein L13a	RL13A_CAEEL	10	_AYEGVPAK_.2|_AYEGVPAK_.1|_SLHAPSASR_.2|_LASIVAK_.2|_LASIVAK_.1|_IIEALGYN_.1|_GAAYFEQK_.2|_GAAYFEQK_.1|_C(cam)NINPAR_.2|_KLLQGDK_.2|_AEEIVISGNFHR_.2|_AEEIVISGNFHR_.3|_LSHEVGWQFQDVVAK_.3|_LSHEVGWQFQDVVAK_.2|_MDKLAVQAK_.2
pqn95 / ctrl	A0A163VU15;A0A168H365;A0A168H3A5	4165.69	42.6569	5.41471	0.000148559	7.61091e-05	16	A0A163VU15;A0A168H365;A0A168H3A5	CELE_Y75B8A.6	Uncharacterized protein	A0A163VU15_CAEEL;A0A168H365_CAEEL;A0A168H3A5_CAEEL	4	_VGC(cam)NAC(cam)EDC(cam)R_.2|_GC(cam)QC(cam)KPC(cam)GQC(cam)TYC(cam)QDSPQFGGPGVK_.3|_MIFQPAPYPDLSVHAR_.3|_TDVNVENLEQHQQQQQQQQQQLQQQQQR_.3
pqn95 / ctrl	O45319	66.9159	1.66916	0.739122	0.051796	0.0160321	8	O45319	tin-13	Mitochondrial import inner membrane translocase subunit tim-13	TIM13_CAEEL	2	_(ac)MDQLLDVETLKK_.2|_LSPEQQEQVISGVK_.2
pqn95 / ctrl	A0A0S4XR63;A0A0S4XR87;A0A0S4XRA5;A0A0S4XRY0;Q9GZI6	66.8048	1.66805	0.738161	0.0850522	0.0249871	4	A0A0S4XR63;A0A0S4XR87;A0A0S4XRA5;A0A0S4XRY0;Q9GZI6	taf-6.1	TAF (TBP-associated transcription factor) family	A0A0S4XR63_CAEEL;A0A0S4XR87_CAEEL;A0A0S4XRA5_CAEEL;A0A0S4XRY0_CAEEL;Q9GZI6_CAEEL	1	_IGASQLSIQEAQK_.2
pqn95 / ctrl	O62431	-78.481	0.21519	-2.21632	0.000162121	8.265e-05	20	O62431	ers-1	Probable glutamine--tRNA ligase	SYQ_CAEEL	5	_FLELLGPK_.2|_AHVAAVGGK_.2|_TEPQLSAAIEYLLSHTVK_.3|_DAEGHVTEVVVK_.2|_TAEDLAPK_.2
pqn95 / ctrl	G1K0V8;P34563	-69.4812	0.305188	-1.71223	0.000168644	8.51405e-05	16	G1K0V8;P34563	iff-1	Eukaryotic translation initiation factor 5A;Eukaryotic translation initiation factor 5A-1	G1K0V8_CAEEL;IF5A1_CAEEL	4	_IVEMSTSK_.2|_KLEDIC(cam)PSTHNMDVPVVK_.3|_VHMVAIDIFTTK_.2|_EALEKDEGSVLVQVVAAC(cam)GEEAILGYK_.3
pqn95 / ctrl	P48166	63.1633	1.63163	0.706317	0.550423	0.124443	48	P48166	rpl-41	Ribosomal protein rpl-41	RL44_CAEEL	9	_QSGFGGQTKPIFR_.3|_QSGFGGQTKPIFR_.2|_RTFC(cam)DGK_.2|_HFELGGQK_.2|_KQLPIKR_.2|_MEC(cam)TEC(cam)K_.2|_HFELGGQKK_.2|_KQSGFGGQTKPIFR_.3|_KQSGFGGQTKPIFR_.2|_C(cam)KHFELGGQK_.3|_C(cam)KHFELGGQKK_.2|_C(cam)KHFELGGQKK_.3
pqn95 / ctrl	O02208	6678.61	67.7861	6.08292	0.000176006	8.84284e-05	28	O02208	C01A2.4	Uncharacterized protein	O02208_CAEEL	6	_LANVPALPTK_.2|_DLESDRR_.2|_ISGVQAQNSHMQSMAK_.3|_ISGVQAQNSHMQSMAK_.2|_AMNAQMPLEK_.2|_EKELEQEIK_.2|_VSSTAPADFDDLEAQLAR_.2
pqn95 / ctrl	O01802	68.1235	1.68124	0.749522	0.000188089	9.40447e-05	128	O01802	rpl-7	60S ribosomal protein L7	RL7_CAEEL	20	_ATLPLLR_.2|_GINQLHPKPR_.3|_GINQLHPKPR_.2|_KALQILR_.2|_KVPQVPETVLKR_.3|_KVPQVPETVLKR_.2|_GDFYVPAEHK_.2|_GDFYVPAEHK_.3|_VDGNRVPITDNTIVEQSLGK_.3|_VDGNRVPITDNTIVEQSLGK_.2|_LNNPTGGWTK_.2|_LNNPTGGWTK_.1|_EATNFLWPFK_.2|_TIHDLLYKR_.3|_TIHDLLYKR_.2|_KTNHFVEGGDFGNREDQINNLLR_.4|_KTNHFVEGGDFGNREDQINNLLR_.3|_KTNHFVEGGDFGNREDQINNLLR_.5|_FNIIC(cam)LEDLAHEIATVGPHFK_.3|_FNIIC(cam)LEDLAHEIATVGPHFK_.4|_TIHDLLYK_.2…
pqn95 / ctrl	P18947	58.2981	1.58298	0.662644	0.366286	0.0877737	536	P18947	vit-4	Vitellogenin-4	VIT4_CAEEL	100	_TQDLPLIRPASR_.3|_TQDLPLIRPASR_.2|_NRPVEFTAR_.3|_NRPVEFTAR_.2|_TEAVDALR_.2|_RIPTTIGMPLTISGK_.2|_RIPTTIGMPLTISGK_.3|_IESLEQR_.2|_VVLPTIAR_.2|_QSAWLAAGSVVR_.2|_FWYPVIEQGVK_.2|_LTPESEYTFSR_.2|_VVLQLSVEPLSR_.2|_APLTTC(cam)YSLVAK_.2|_SILNLFSLR_.2|_STNPC(cam)YQQLAVR_.2|_ALFFYEAER_.2|_REEEIVVK_.2|_FVVPENKK_.2|_GIPEYELLIK_.2|_REEEIVVKK_.3|_REEEIVVKK_.2|_TDLSEIKFDK_.2|_TDLSEIKFDK_.3|_NTLEITHK_.2|_C(cam)IT…
pqn95 / ctrl	Q9U302	-17.8329	0.821671	-0.283367	0.00019744	9.82477e-05	64	Q9U302	pab-1	Polyadenylate-binding protein	Q9U302_CAEEL	16	_FSAAGPVLSIR_.2|_AQLASQYMQR_.2|_IYALIEK_.2|_YQGVNLYVK_.2|_GPPQQYNQVAQGGVR_.2|_NLDETVDDDGLKK_.2|_QFTNVYVK_.2|_MGRPQNQQGGPR_.3|_SIYDTFSLFGNILSC(cam)K_.2|_NRELGETAK_.2|_GYGFVHFETEEAAQNAIQK_.3|_NFGDHYNKETLEK_.3|_NFAGGQQMVRPGGR_.3|_SGAGNIFIK_.2|_FGNITSC(cam)EVMTVEGK_.2|_GFGFVC(cam)FEKPEEATSAVTEMNSK_.3
pqn95 / ctrl	H2KMK6;Q9NAI9	57.7506	1.57751	0.657645	0.479282	0.111014	4	H2KMK6;Q9NAI9	CELE_Y38E10A.22	Uncharacterized protein	H2KMK6_CAEEL;Q9NAI9_CAEEL	1	_ILSALLSAISSIVR_.2
pqn95 / ctrl	Q9U2H9	40.2757	1.40276	0.488265	0.000221451	0.000109671	92	Q9U2H9	eef-1B.2	Probable elongation factor 1-beta/1-delta 2	EF1B2_CAEEL	15	_LIPIGYGIK_.2|_VSVDDLIEK_.2|_LQIITVIEDLK_.2|_HFNAHHLDAALGEQLFYGGK_.4|_HFNAHHLDAALGEQLFYGGK_.3|_SIEMDGLVWGGAK_.2|_KLQIITVIEDLK_.3|_KLQIITVIEDLK_.2|_ALNKEGGEDVSK_.2|_LREEHSALAK_.3|_LREEHSALAK_.2|_VFSDVKPGTSSGGDHGC(cam)K_.2|_VFSDVKPGTSSGGDHGC(cam)K_.4|_VFSDVKPGTSSGGDHGC(cam)K_.3|_QGQTSSVAAPAAAPAAAK_.2|_LQIITVIEDLKVSVDDLIEK_.3|_KVDDLASLVAELQLQLSTLR_.3|_KVDDLASLVAELQLQLSTLR_.2|_RVFSDVKPGTSSGGDHGC(cam)…
pqn95 / ctrl	O01505	1421.7	15.217	3.92761	0.000233475	0.000115078	12	O01505	pqn-20	Prion-like-(Q/N-rich)-domain-bearing protein	O01505_CAEEL	3	_VTSAISNDTVASGK_.2|_VHPQQQQQGSFHR_.3|_AHAFHGANR_.2
pqn95 / ctrl	O45608;Q18983	54.7	1.547	0.629473	0.255908	0.0644418	4	O45608;Q18983	CELE_H04D03.3;CELE_D2045.2	Uncharacterized protein	O45608_CAEEL;Q18983_CAEEL	1	_NM(ox)SATEIEDM(ox)ETVLRREASK_.4
pqn95 / ctrl	Q22453	51.9042	1.51904	0.603162	0.0736129	0.0218112	8	Q22453	ssup-72	SSU (Yeast Suppressor of SUa7) Protein homolog	Q22453_CAEEL	2	_VFDQVVDFLNR_.2|_SEDFEEDIDQIITDLEENNPKR_.3
pqn95 / ctrl	A0A1N7SYP6;A0A1N7SYP7;A0A1N7SYR1;Q95QW0;Q95QW0-2	794.091	8.94091	3.16042	0.000255217	0.000124613	16	A0A1N7SYP6;A0A1N7SYP7;A0A1N7SYR1;Q95QW0;Q95QW0-2	eif-3.l;eif-3.l;eif-3.l;eif-3.L;eif-3.L	Eukaryotic translation initiation factor 3 subunit L;Eukaryotic translation initiation factor 3 subunit L;Eukaryotic translation initiation factor 3 subunit L;Eukaryotic translation initiation factor 3 subunit L;Isoform b of Eukaryotic translation initiation factor 3 subunit L	A0A1N7SYP6_CAEEL;A0A1N7SYP7_CAEEL;A0A1N7SYR1_CAEEL;EIF3L_CAEEL;EIF3L_CAEEL	4	_LGYFALIGLLR_.2|_SQIVEQLK_.2|_LQEVQDVLK_.2|_NAFATGC(cam)PK_.2
pqn95 / ctrl	P34540	1573.46	16.7346	4.06477	0.000265761	0.000129155	12	P34540	unc-116	Kinesin heavy chain	KINH_CAEEL	3	_LAALLQAAALELSR_.2|_ESSTAAEHDAEAK_.2|_SLTALGIVISALAEGTK_.2
pqn95 / ctrl	P34429	2849.15	29.4915	4.88223	0.000273132	0.00013212	16	P34429	F44B9.8	Probable replication factor C subunit 5	RFC5_CAEEL	4	_TTTVLAAAR_.2|_LEYIVETEQLK_.2|_NTIVNFAQTK_.2|_GLQAFSTSSNTGTVPFK_.2
pqn95 / ctrl	Q21930	-18.5488	0.814512	-0.295992	0.000301039	0.000144945	68	Q21930	rpl-28	60S ribosomal protein L28	RL28_CAEEL	11	_TPVASVR_.2|_TPVASVR_.1|_AVTTSTLSK_.2|_AVTTSTLSK_.1|_HAIDVSAAAK_.2|_HAIDVSAAAK_.1|_NNSAFLR_.2|_NNSAFLR_.1|_YSGLANK_.2|_YSGLANK_.1|_GVVVSTK_.1|_RAAAIVR_.2|_SDALVWQVIR_.2|_GVVVSTKNEK_.2|_NAGFNKFNK_.2|_NAGFNKFNK_.1|_FSTEKFNLKK_.3
pqn95 / ctrl	P54889;P54889-2	-1.58014	0.984199	-0.0229786	0.000331284	0.000158772	36	P54889;P54889-2	alh-13	Probable delta-1-pyrroline-5-carboxylate synthase;Isoform a of Probable delta-1-pyrroline-5-carboxylate synthase	ALH13_CAEEL	9	_GSSDLVR_.2|_SAGLDPQLLNR_.2|_GPVGVEGLLTTK_.2|_DLIDLIIPR_.2|_HVDSAC(cam)AFHNASTR_.3|_QLAALSNK_.2|_IQDLHAGLNTIADSAETLVGR_.3|_HLAALLVDKEK_.3|_DLATAPFFDSLC(cam)SMFK_.2
pqn95 / ctrl	Q9N599	42.5273	1.42527	0.511239	0.187549	0.0493801	8	Q9N599	pas-3	Proteasome subunit alpha type-4	PSA4_CAEEL	2	_TVLEELTTK_.2|_LSDNISC(cam)TVAGITADANILINHLR_.3
pqn95 / ctrl	D5MCQ2;D5MCQ3;D5MCQ5;D5MCQ6;D5MCQ9;Q21900	184.936	2.84936	1.51064	0.000337708	0.000161109	28	D5MCQ2;D5MCQ3;D5MCQ5;D5MCQ6;D5MCQ9;Q21900	sup-26	SUPpressor	D5MCQ2_CAEEL;D5MCQ3_CAEEL;D5MCQ5_CAEEL;D5MCQ6_CAEEL;D5MCQ9_CAEEL;Q21900_CAEEL	7	_EGPALLIK_.2|_ASSNFNTTPSSTNLYIR_.2|_GLMPNTNDDLLR_.2|_FGMVISTR_.2|_YGNIASTK_.2|_GDQQHHDSTPLSSVSSR_.3|_LQQQEQDPTNLYIANLPLDFTEQMLETELNK_.3
pqn95 / ctrl	G8JY43;P46550	42.2073	1.42207	0.507995	0.137521	0.0375384	4	G8JY43;P46550	cct-6	Chaperonin Containing TCP-1;T-complex protein 1 subunit zeta	G8JY43_CAEEL;TCPZ_CAEEL	1	_LADHITEC(cam)VVDAVLAIR_.3
pqn95 / ctrl	Q9BKU5	56.5584	1.56558	0.646701	0.000407105	0.00019245	52	Q9BKU5	CELE_Y37E3.8	Uncharacterized protein	Q9BKU5_CAEEL	8	_SPVIDC(cam)TK_.2|_SPVIDC(cam)TK_.1|_NQHYC(cam)PTVNVER_.3|_NQHYC(cam)PTVNVER_.2|_GLLPETPLIVK_.2|_LWSLVPQEVR_.2|_FFSHEAEQK_.2|_FFSHEAEQK_.3|_FFSHEAEQK_.1|_DKYHPGYFGK_.3|_DKYHPGYFGK_.2|_AGGAC(cam)VLVA_.1|_DKATGGKSPVIDC(cam)TK_.3
pqn95 / ctrl	O44441	40.9927	1.40993	0.495621	0.272888	0.0683865	8	O44441	2002-05-01	ATPase inhibitor mai-2, mitochondrial	ATIF2_CAEEL	2	_AQLQELR_.2|_DAGGAFGK_.1
pqn95 / ctrl	Q9N3Y1	820.498	9.20498	3.20241	0.000435276	0.000204836	20	Q9N3Y1	CELE_Y42H9AR.1	Uncharacterized protein	Q9N3Y1_CAEEL	5	_LYVYNVDTDVVR_.2|_AVSQVSVAQIQPR_.2|_IPVSVDR_.2|_EVSLTPNSAWGGEGC(cam)LGC(cam)DIGYGYLHR_.3|_QHIEKPLEITVYNSK_.3
pqn95 / ctrl	P48158	38.9064	1.38906	0.474113	0.436221	0.101948	68	P48158	rpl-23	60S ribosomal protein L23	RL23_CAEEL	11	_VLQGVVIR_.2|_EC(cam)ADLWPR_.2|_NLFVISVYGIR_.2|_IAANAGSIA_.1|_KVLQGVVIR_.2|_GSAITGPVAK_.1|_GSAITGPVAK_.2|_LPSAGVGDMFVC(cam)SVK_.2|_LPSAGVGDM(ox)FVC(cam)SVK_.2|_LNRLPSAGVGDMFVC(cam)SVK_.3|_LNRLPSAGVGDM(ox)FVC(cam)SVK_.3|_LNRLPSAGVGDMFVC(cam)SVK_.2|_LPSAGVGDMFVC(cam)SVKK_.2|_LPSAGVGDMFVC(cam)SVKK_.3|_ISLGLPVGAVMNC(cam)ADNTGAK_.2|_ISLGLPVGAVM(ox)NC(cam)ADNTGAK_.2|_KGKPELR_.2
pqn95 / ctrl	O45548	1796.66	18.9666	4.24539	0.000457644	0.00021343	12	O45548	CELE_F53A2.3	Uncharacterized protein	O45548_CAEEL	3	_KPDDVTTGLK_.2|_ETILDVLAK_.2|_LC(cam)PFNIGFK_.2
pqn95 / ctrl	Q19743	37.0606	1.37061	0.454814	0.228692	0.0588712	8	Q19743	hil-3	Histone H1.3	H13_CAEEL	3	_ALVQSVGTGASGR_.2|_NYNVGDQIIK_.2|_LRDTLNK_.2
pqn95 / ctrl	G5EEV2;G5EEV2-2;G5EEV2-3	1339.66	14.3966	3.84766	0.000460093	0.000213614	16	G5EEV2;G5EEV2-2;G5EEV2-3	trr-1	Transcription-associated protein 1;Isoform b of Transcription-associated protein 1;Isoform c of Transcription-associated protein 1	TRR1_CAEEL	4	_LGLDFLNVR_.2|_DLLIEILESHVAK_.2|_RIPLESSSPYLAR_.3|_HLNAC(cam)GSHEVMNR_.3
pqn95 / ctrl	Q09583	36.4185	1.36418	0.448039	0.0323209	0.0105704	8	Q09583	pas-7	Proteasome subunit alpha type-3	PSA3_CAEEL	2	_LYTDNANPR_.2|_IFQVEYAQK_.2
pqn95 / ctrl	K8ESC8;Q8WQH2	2287.14	23.8714	4.57721	0.000472693	0.000217003	12	K8ESC8;Q8WQH2	B0001.8	Uncharacterized protein	K8ESC8_CAEEL;Q8WQH2_CAEEL	3	_SFASQDTR_.2|_SNQNDYGNTSQYSR_.2|_NEAVSSNMK_.2
pqn95 / ctrl	Q95XJ5	338.119	4.38119	2.13132	0.000470848	0.000217003	20	Q95XJ5	CELE_Y45G5AM.7	Uncharacterized protein	Q95XJ5_CAEEL	5	_TLGIQTSADLAPAAAPVTSTKPR_.3|_VQLEEETEK_.2|_LHLVEHR_.2|_NVEILQEENSNLTAK_.2|_ATGHIIQEFHER_.3
pqn95 / ctrl	Q94361;Q94361-2;Q94361-3;Q94361-4;Q94361-5;Q94361-6	342.778	4.42778	2.14658	0.00047365	0.000217003	28	Q94361;Q94361-2;Q94361-3;Q94361-4;Q94361-5;Q94361-6	gei-17	E3 SUMO-protein ligase gei-17;Isoform 2 of E3 SUMO-protein ligase gei-17;Isoform 3 of E3 SUMO-protein ligase gei-17;Isoform 4 of E3 SUMO-protein ligase gei-17;Isoform 5 of E3 SUMO-protein ligase gei-17;Isoform 6 of E3 SUMO-protein ligase gei-17	GEI17_CAEEL	6	_LNISLLDPLC(cam)K_.2|_LIVDDYFLDMLAK_.2|_QLQFPFLLTAEHISK_.3|_VHDLQSIISQLSLR_.3|_VHDLQSIISQLSLR_.2|_KPTWQC(cam)PVC(cam)SSNC(cam)PYDR_.3|_EHTVAVEWLADKR_.3
pqn95 / ctrl	Q9U3S8	678.866	7.78866	2.96138	0.000517506	0.000235255	16	Q9U3S8	B0035.1	Uncharacterized protein	Q9U3S8_CAEEL	3	_SRFDQPDGGDR_.2|_GAADEEPDEKR_.2|_GAADEEPDEKR_.3|_IVYPDDHSLSLEER_.3
pqn95 / ctrl	Q23621	-65.8279	0.341721	-1.54911	0.000518014	0.000235255	12	Q23621	gdh-1	Glutamate dehydrogenase	Q23621_CAEEL	3	_ALSALMTYK_.2|_YNLGLDIR_.2|_IIAEAANGPTTPAADR_.2
pqn95 / ctrl	P19626	32.1206	1.32121	0.401856	0.105187	0.0301678	4	P19626	mlc-2	Myosin regulatory light chain 2	MLR2_CAEEL	1	_LTGTDPEATIVGAFAMFDKK_.3
pqn95 / ctrl	P04970;P17331	31.755	1.31755	0.397858	0.300327	0.0747225	48	P04970;P17331	gpd-1;gpd-4	Glyceraldehyde-3-phosphate dehydrogenase 1;Glyceraldehyde-3-phosphate dehydrogenase 4	G3P1_CAEEL;G3P4_CAEEL	12	_VVDLIGYIATR_.2|_VPTPDVSVVDLTVR_.2|_VVDLIGYIATRG_.2|_GAGQNIIPASTGAAK_.2|_LTGMAFR_.2|_YDSTHGQFK_.2|_VINDNFGIIEGLMTTVHAVTATQK_.3|_GTVTYDGDFLIVQK_.2|_LEKPASMDDIKK_.3|_LVSWYDNEYGYSNR_.2|_ASAHLQGGAK_.2|_VFNSKDPAAIAWGSVK_.3
pqn95 / ctrl	G5ECM6	31.6829	1.31683	0.397068	0.851531	0.181474	8	G5ECM6	tufm-1	Elongation factor Tu homologue	G5ECM6_CAEEL	2	_LKPDFSNSPK_.2|_KYEDIDNAPEEK_.2
pqn95 / ctrl	Q22099;Q95ZQ3	-70.6042	0.293958	-1.76632	0.000535142	0.000241977	36	Q22099;Q95ZQ3	krs-1;kars-1	Lysine--tRNA ligase	SYK_CAEEL;Q95ZQ3_CAEEL	9	_LNVAVADAPK_.2|_YLDLILNPR_.2|_FELFAVTR_.2|_QRFEQQAK_.2|_DNNVDC(cam)SAPR_.2|_VKDNFVIR_.2|_LSMILTDNNNIK_.2|_MLVVGGIDR_.2|_EQVVEEIVSVAGR_.2
pqn95 / ctrl	Q95Y04	29.4204	1.2942	0.372065	0.489389	0.112852	20	Q95Y04	rps-28	40S ribosomal protein S28	RS28_CAEEL	5	_EGDILTLLESER_.2|_TGSQGQC(cam)TQVR_.2|_VEFINDQNNR_.2|_(ac)MDKLTLAR_.2|_GPVREGDILTLLESER_.3
pqn95 / ctrl	P90868	28.7174	1.28717	0.364207	0.0724361	0.0215239	8	P90868	pbs-7	Proteasome subunit beta	P90868_CAEEL	2	_TGVVVLTDR_.2|_VNDNVLIAFGGDHADFHWLQNVIER_.4
pqn95 / ctrl	Q3LFN1	-67.7797	0.322203	-1.63396	0.000569336	0.00025522	12	Q3LFN1	lbp-9	Lipid Binding Protein	Q3LFN1_CAEEL	3	_EVGVGWAIR_.2|_PIQTDLVGK_.2|_LGTASDEKTADGR_.2
pqn95 / ctrl	P49041	27.7756	1.27776	0.353613	0.999933	0.205927	72	P49041	rps-5	40S ribosomal protein S5	RS5_CAEEL	13	_VNQAIWLLC(cam)TGAR_.2|_YLPHSAGR_.2|_TIAEC(cam)LADELINAAK_.2|_LANSLMMHGR_.3|_LANSLMMHGR_.2|_LANSLM(ox)MHGR_.2|_QAVDVAPLRR_.3|_QAVDVAPLRR_.2|_RQAVDVAPLRR_.3|_GSSNSYAIK_.2|_GSSNSYAIK_.1|_KAAC(cam)PIVER_.2|_QAVDVAPLR_.2|_RQAVDVAPLR_.3|_AAC(cam)PIVER_.2|_WSLQSVNVSDISLVDYIPVKEK_.3|_WSLQSVNVSDISLVDYIPVKEK_.2|_RVNQAIWLLC(cam)TGAR_.2
pqn95 / ctrl	P49632	25.5984	1.25598	0.328818	0.908712	0.190733	32	P49632	ubq-2	Ubiquitin-60S ribosomal protein L40	RL40_CAEEL	7	_C(cam)GHSSELR_.2|_ESTLHLVLR_.2|_ESTLHLVLR_.3|_TLSDYNIQK_.2|_TLSDYNIQK_.1|_IQDKEGIPPDQQR_.2|_YNC(cam)DKQIC(cam)R_.2|_YNC(cam)DKQIC(cam)R_.3|_YNC(cam)DKQIC(cam)RK_.3|_KC(cam)GHSSELR_.3
pqn95 / ctrl	P91913	2.06059	1.02061	0.0294258	0.000574697	0.000256517	24	P91913	rla-1	60S acidic ribosomal protein P1	RLA1_CAEEL	3	_ALEGVDVK_.2|_ALEGVDVK_.1|_AANVEFEPYWPGLFAK_.2|_NLITSVSSGAGSGPAPAAAAAAPAAGGAAPAAETK_.3|_NLITSVSSGAGSGPAPAAAAAAPAAGGAAPAAETK_.2|_NLITSVSSGAGSGPAPAAAAAAPAAGGAAPAAETK_.4
pqn95 / ctrl	P27798	-75.3984	0.246016	-2.02318	0.00058795	0.000261311	20	P27798	crt-1	Calreticulin	CALR_CAEEL	5	_DQGIQTSQDAK_.2|_HEQGIDC(cam)GGGYVK_.2|_FFDVESR_.2|_FDKDFSNK_.2|_SGTIFDNIIITDSVEEAEAHAAETFDK_.3
pqn95 / ctrl	P48150	23.6177	1.23618	0.305885	0.909649	0.190733	72	P48150	rps-14	40S ribosomal protein S14	RS14_CAEEL	12	_IEDVTPIPSDC(cam)TR_.2|_TKTPGPGAQSALR_.2|_TKTPGPGAQSALR_.3|_AKEEQAVVSLGPQAK_.2|_AKEEQAVVSLGPQAK_.3|_TPGPGAQSALR_.2|_VKADRDESSPYAAMLAAQDVADR_.3|_VKADRDESSPYAAMLAAQDVADR_.4|_QLGINALHIK_.2|_QLGINALHIK_.3|_IEDVTPIPSDC(cam)TRR_.3|_IEDVTPIPSDC(cam)TRR_.2|_EGELIFGVAHIFASFNDTFVHITDISGR_.4|_EGELIFGVAHIFASFNDTFVHITDISGR_.3|_ADRDESSPYAAMLAAQDVADR_.3|_ADRDESSPYAAMLAAQDVADR_.2|_C(cam)KQLGINALHIK_.3|_IGRIEDVTP…
pqn95 / ctrl	Q22056	120.688	2.20688	1.14201	0.000900885	0.000397	12	Q22056	CELE_T01C3.2	Transcription and mRNA export factor ENY2	Q22056_CAEEL	3	_KLYDQVLEFVTTTNKK_.3|_LYDQVLEFVTTTNKK_.3|_KKPEQIEMEFQDSGESALVK_.3
pqn95 / ctrl	O44781;Q9BL61	33.7972	1.33797	0.420048	0.000965458	0.000421881	12	O44781;Q9BL61	CELE_F33D11.10;CELE_Y65B4A.6	Uncharacterized protein	O44781_CAEEL;Q9BL61_CAEEL	3	_ETQALILSPTR_.2|_KGVAINFVK_.2|_DVIAQAQSGTGK_.2
pqn95 / ctrl	Q20655	21.672	1.21672	0.282997	0.658623	0.14512	16	Q20655	ftt-2	14-3-3-like protein 2	14332_CAEEL	4	_DIC(cam)QDVLNLLDK_.2|_VTELGAELSNEER_.2|_SQQSYQEAFDIAK_.2|_YLAEVASGDDRNSVVEK_.2
pqn95 / ctrl	O44133	21.2154	1.21215	0.277572	0.715023	0.155775	4	O44133	C24D10.6	Uncharacterized protein	O44133_CAEEL	1	_KGTLGESGAGGK_.2
pqn95 / ctrl	O02225	-86.2487	0.137513	-2.86236	0.00107131	0.000466176	12	O02225	gln-6	GLutamiNe synthetase (Glutamate-ammonia ligase)	O02225_CAEEL	3	_EVVETHYR_.2|_RPDGLETIIAAMEGLKK_.3|_RPDGLETIIAAMEGLK_.3
pqn95 / ctrl	P55155	19.4202	1.1942	0.256047	0.424457	0.0998723	44	P55155	vit-1	Vitellogenin-1	VIT1_CAEEL	9	_GYEAVEQQQR_.2|_SIISLTTRPVVFLR_.3|_SIGNAGLDISVNQLNEIIVDKR_.3|_HLLNEASGSVC(cam)K_.2|_LLNQEHEFETHHAAYFYEAIR_.4|_ILSEDYSAHQIER_.3|_ILSEDYSAHQIER_.2|_QGTVQLDDHK_.2|_QLHDQPHR_.2|_NTIQHILVHIENEDIVPLEAAQLLK_.4|_NTIQHILVHIENEDIVPLEAAQLLK_.3
pqn95 / ctrl	Q09289	18.8515	1.18852	0.24916	0.182604	0.0482	8	Q09289	C56G2.7	Proteasomal ubiquitin receptor ADRM1 homolog	ADRM1_CAEEL	2	_ELSETVR_.2|_SVASSSGHIVEFK_.2
pqn95 / ctrl	Q17648	18.6832	1.18683	0.247115	0.393431	0.0932045	4	Q17648	C05C12.5	Uncharacterized protein	Q17648_CAEEL	1	_SYLALDK_.1
pqn95 / ctrl	P46561	17.2957	1.17296	0.23015	0.757363	0.163414	20	P46561	atp-2	ATP synthase subunit beta, mitochondrial	ATPB_CAEEL	7	_IGLFGGAGVGK_.2|_TVLIMELINNVAK_.2|_FVSLEETIR_.2|_VC(cam)LTGLTVAEYFR_.2|_SLQDIIAILGMDELSEEDKLTVSR_.3|_LILEVSQHLGDNVVR_.2|_NFAAIHAEAPEFVEMSVEQEILVTGIK_.3
pqn95 / ctrl	O44954;Q09508	17.0681	1.17068	0.227348	0.705616	0.154168	4	O44954;Q09508	sdha-2;sdha-1	Succinate dehydrogenase [ubiquinone] flavoprotein subunit, mitochondrial;Succinate dehydrogenase [ubiquinone] flavoprotein subunit, mitochondrial	O44954_CAEEL;SDHA_CAEEL	1	_LGANSLLDLVIFGR_.2
pqn95 / ctrl	Q9XW17	246.154	3.46154	1.79141	0.00110151	0.000475454	48	Q9XW17	car-1	Cytokinesis, Apoptosis, RNA-associated	Q9XW17_CAEEL	10	_RPTANPVAAR_.3|_RPTANPVAAR_.2|_SAPASDGAPAASAGSSR_.2|_LNIEDKAEPEVEEK_.2|_TGRPDWK_.2|_FQEVLVDNLEK_.2|_ASDIKDLIVC(cam)DTPK_.3|_ASDIKDLIVC(cam)DTPK_.2|_RPTANPVAARDDVYEYIIFK_.3|_DAAFYDKK_.2|_TGRPDWKK_.2|_DDVYEYIIFK_.2
pqn95 / ctrl	Q9NEN6	15.8387	1.15839	0.212118	0.336609	0.0820694	68	Q9NEN6	rps-6	40S ribosomal protein S6	RS6_CAEEL	13	_LNFAYPATGLQK_.2|_KGDGEIEGLTDSVLPR_.3|_KGDGEIEGLTDSVLPR_.2|_YVITHDK_.2|_MRDDAAAYHK_.3|_M(ox)RDDAAAYHK_.3|_MRDDAAAYHK_.2|_SFEVDEEKK_.2|_MSQEVAIDALGDEWK_.2|_QGILTNGR_.2|_SFEVDEEK_.2|_SFEVDEEK_.1|_GDGEIEGLTDSVLPR_.2|_SFEVDEEKKLR_.3|_YVITHDKTFPDGVTK_.3|_YVITHDKTFPDGVTK_.2|_KLFNLTK_.2|_SSASHHSESEVKK_.3
pqn95 / ctrl	P19826;Q8MPS2;V6CJ36;V6CK82	15.657	1.15657	0.209853	0.284882	0.0710496	4	P19826;Q8MPS2;V6CJ36;V6CK82	deb-1	Vinculin;DEnse Body;DEnse Body;DEnse Body	VINC_CAEEL;Q8MPS2_CAEEL;V6CJ36_CAEEL;V6CK82_CAEEL	1	_MTEEM(ox)NEIIR_.2
pqn95 / ctrl	P10771	15.4734	1.15473	0.20756	0.455928	0.106077	32	P10771	his-24	Histone H1.1	H11_CAEEL	6	_LGDNVIQINAHLR_.3|_LGDNVIQINAHLR_.2|_ALVQAAGSGANGR_.2|_SDSAVVAAAVEPK_.2|_AKAPVAHPPYINMIK_.3|_APVAHPPYINMIK_.3|_FISQNYK_.2|_FISQNYK_.1
pqn95 / ctrl	Q10051	14.6971	1.14697	0.197829	0.59872	0.133907	12	Q10051	prp-19	Pre-mRNA-processing factor 19	PRP19_CAEEL	3	_QELSHSLYQHDAAC(cam)R_.3|_SWSEVVSLSDHSGPVTGVR_.3|_INAVVLHPDNITAISASADSHIR_.3
pqn95 / ctrl	Q18787	14.6849	1.14685	0.197675	0.671715	0.147381	4	Q18787	rpt-1	26S proteasome regulatory subunit 7	PRS7_CAEEL	1	_FDDGQGGDNEVQR_.2
pqn95 / ctrl	P49181	14.5643	1.14564	0.196157	0.607636	0.135319	40	P49181	rpl-36	60S ribosomal protein L36	RL36_CAEEL	7	_EITGFAPYER_.2|_GHAATQLPVK_.2|_GHAATQLPVK_.1|_EELQNVIIAQR_.2|_REELQNVIIAQR_.3|_REELQNVIIAQR_.2|_SGPGIEGLAVGLNK_.2|_RVLEMLR_.2|_GKREELQNVIIAQR_.3|_GKREELQNVIIAQR_.2
pqn95 / ctrl	O17218	14.2273	1.14227	0.191908	0.231718	0.0593562	60	O17218	rps-22	Ribosomal Protein, Small subunit	O17218_CAEEL	10	_IVVNLTGR_.2|_ASVISPR_.2|_YTNTLLPSR_.2|_MNVLADALNAINNAEKR_.3|_M(ox)NVLADALNAINNAEKR_.3|_M(ox)NVLADALNAINNAEKR_.2|_FLTVMMK_.2|_QVLIRPASK_.2|_QFGYLILTTSAGIMDHEEAR_.3|_RQVLIRPASK_.3|_HGYIGEFEIVDDHR_.3|_HGYIGEFEIVDDHR_.2|_HGYIGEFEIVDDHR_.4|_MNVLADALNAINNAEK_.2|_M(ox)NVLADALNAINNAEK_.2
pqn95 / ctrl	Q9N362	-72.5443	0.274557	-1.86482	0.00110177	0.000475454	12	Q9N362	CELE_Y55F3AM.13	Uncharacterized protein	Q9N362_CAEEL	3	_LLVSLGEAGK_.2|_RPQQVLSASHQAIWLGK_.3|_LLGSSLGLFSR_.2
pqn95 / ctrl	P52814	14.0072	1.14007	0.189124	0.511025	0.116806	20	P52814	rpl-39	60S ribosomal protein L39	RL39_CAEEL	3	_PMPQWVR_.2|_QNRPMPQWVR_.2|_QNRPMPQWVR_.3|_QNRPM(ox)PQWVR_.3|_MKTGNTMK_.2
pqn95 / ctrl	O17570	13.9537	1.13954	0.188448	0.906395	0.190733	32	O17570	rpl-38	60S ribosomal protein L38	RL38_CAEEL	5	_QSLPPGIQVK_.2|_EIKDFLVK_.2|_LKQSLPPGIQVK_.2|_C(cam)ASYLYTLVVADKDK_.3|_C(cam)ASYLYTLVVADKDK_.2|_C(cam)ASYLYTLVVADKDKAEK_.4|_C(cam)ASYLYTLVVADKDKAEK_.3|_C(cam)ASYLYTLVVADKDKAEK_.2
pqn95 / ctrl	P90897;P90897-2;P90897-3	83.0808	1.83081	0.872481	0.00122901	0.00052817	16	P90897;P90897-2;P90897-3	rde-12	DEAD-box ATP-dependent RNA helicase rde-12;Isoform b of DEAD-box ATP-dependent RNA helicase rde-12;Isoform c of DEAD-box ATP-dependent RNA helicase rde-12	RDE12_CAEEL	4	_LADC(cam)DVGQDR_.2|_RLPGQDEMIK_.2|_SDGSNSEGVNAPVR_.2|_VNLLVTTDLLSR_.2
pqn95 / ctrl	Q21559	11.7736	1.11774	0.160579	0.645499	0.14253	36	Q21559	aly-3	Ref/ALY RNA export adaptor family	Q21559_CAEEL	6	_ATNVDLSLEDIISK_.2|_FAVIDSSNMAGR_.2|_DLDAVQNHGISSR_.2|_DLDAVQNHGISSR_.3|_DGVHAGDIK_.2|_FSGVALDGK_.2|_FSGVALDGK_.1|_VNISNLAPTVISSDLEELFGDYR_.3|_VNISNLAPTVISSDLEELFGDYR_.2
pqn95 / ctrl	Q23571	10.0004	1.1	0.137508	0.644627	0.14253	12	Q23571	dbt-1	Lipoamide acyltransferase component of branched-chain alpha-keto acid dehydrogenase complex, mitochondrial	ODB2_CAEEL	2	_SYEPLKEDVAVPIR_.3|_TTHQAPQPSSK_.2|_TTHQAPQPSSK_.3
pqn95 / ctrl	Q18231	-21.7007	0.782993	-0.352928	0.00158358	0.000677747	36	Q18231	rps-30	40S ribosomal protein S30	Q18231_CAEEL	5	_YVNVASGPGK_.2|_YVNVASGPGK_.1|_YVNVASGPGKK_.2|_YVNVASGPGKK_.3|_RYVNVASGPGK_.2|_RYVNVASGPGK_.3|_RYVNVASGPGKK_.3|_RYVNVASGPGKK_.2|_VHGSLAR_.2
pqn95 / ctrl	Q8I4C5;Q9U217	9.68487	1.09685	0.133365	0.957391	0.19874	4	Q8I4C5;Q9U217	faah-4	Fatty Acid Amide Hydrolase homolog	Q8I4C5_CAEEL;Q9U217_CAEEL	1	_LDLIALK_.1
pqn95 / ctrl	P06125	9.59156	1.09592	0.132137	0.999354	0.205927	116	P06125	vit-5	Vitellogenin-5	VIT5_CAEEL	23	_LTPQSEYTFSR_.2|_LPQGEVR_.2|_EGQFVKPQTVYTYTFK_.3|_EGQFVKPQTVYTYTFK_.2|_ELSDEFKELLELPFR_.3|_ELSDEFKELLELPFR_.2|_VEQLQEIFR_.2|_EVQLAFNAK_.2|_SPMEHENKEWTLR_.3|_NEEC(cam)EVENDR_.2|_LIEQFYQQGDKAEVNPFK_.3|_NEEC(cam)EVENDRISEK_.2|_NEEC(cam)EVENDRISEK_.3|_SYLLKNEEC(cam)EVENDRISEK_.3|_FDGLLLSGLPTASSDASQTLISC(cam)R_.2|_FDGLLLSGLPTASSDASQTLISC(cam)R_.3|_YIHLQLTDIQYSASHIPQSEQWPK_.4|_YIHLQLTDIQYSASHIPQSEQWPK_…
pqn95 / ctrl	B7WN95	9.15569	1.09156	0.126387	0.348849	0.0843729	52	B7WN95	rpl-32	Ribosomal Protein, Large subunit	B7WN95_CAEEL	8	_YIGEIGHGVSAK_.2|_YIGEIGHGVSAK_.3|_AAQLNIK_.2|_AAQLNIK_.1|_VLVQNVK_.2|_VLVQNVK_.1|_LRTEESE_.2|_FVLPNGYK_.2|_KVLVQNVK_.2|_DLDMLLMQSYK_.2|_DLDMLLM(ox)QSYK_.2|_DLDMLLMQSYK_.1|_PTIGHGSDRR_.3
pqn95 / ctrl	H9G2T4;Q21032	-73.7668	0.262332	-1.93053	0.00163698	0.000697728	16	H9G2T4;Q21032	idh-1	Isocitrate dehydrogenase [NADP]	H9G2T4_CAEEL;Q21032_CAEEL	4	_LVNTWSKPIIIGR_.3|_TVEAEAAHGTVTR_.2|_SDGGFVWAC(cam)K_.2|_FKDIFAEIYPEYEAEFK_.3
pqn95 / ctrl	Q9NAL4;Q9NAL4-2	1632.85	17.3285	4.11507	0.00173226	0.000735327	16	Q9NAL4;Q9NAL4-2	mdt-17	Mediator of RNA polymerase II transcription subunit 17;Isoform a of Mediator of RNA polymerase II transcription subunit 17	MED17_CAEEL	5	_IQEIGFDGVER_.2|_WAQNTLLLR_.2|_YLHESLNQLNSLLDVISVTK_.3|_GC(cam)GGFNTAQIEER_.2|_DNVLLIHLFDDYLLR_.3
pqn95 / ctrl	P49405	21.0112	1.21011	0.275141	0.00187574	0.000789786	76	P49405	rpl-5	60S ribosomal protein L5	RL5_CAEEL	16	_AVLDIGLAR_.2|_GVADGGINVPHSESR_.3|_GVADGGINVPHSESR_.2|_ALLLQLK_.2|_FLAAGLNADNLVATYQK_.2|_FFGFDQESK_.2|_IEGDVVVASAYSHELPR_.3|_VGLTNYAAAYATGLLLAR_.2|_VGLTNYAAAYATGLLLAR_.3|_EYNAEAHR_.2|_NKYNTPK_.2|_TIGLDSTYK_.2|_EYNAEAHRDR_.3|_HVADYMTYLKEEDEDR_.3|_RLTYDER_.2|_ITNKDVVAQLAYSK_.3|_ITNKDVVAQLAYSK_.2|_GHEELTGEDYNVEEEGDRAPFK_.3|_TIGLDSTYKGHEELTGEDYNVEEEGDRAPFK_.4
pqn95 / ctrl	Q9N595	952.919	10.5292	3.39632	0.00197273	0.000827273	16	Q9N595	elpc-1	Elongator complex protein 1	Q9N595_CAEEL	4	_NSLHHISFFVPAK_.3|_VSQDAISILTR_.2|_MFPLLLTALLR_.2|_LAQQVAEASNYDPK_.2
pqn95 / ctrl	Q19034	6.84644	1.06846	0.0955388	0.100289	0.0288922	8	Q19034	CELE_E02C12.10	Uncharacterized protein	Q19034_CAEEL	1	_STNISDLK_.2|_STNISDLK_.1
pqn95 / ctrl	Q9BL19	6.80656	1.06807	0.0950003	0.606103	0.135268	88	Q9BL19	rpl-17	60S ribosomal protein L17	RL17_CAEEL	14	_NTHEAAMALR_.3|_NTHEAAMALR_.2|_GLDVDHLVIEHINVQR_.3|_GLDVDHLVIEHINVQR_.4|_GLDVDHLVIEHINVQR_.2|_SADFLLDLLK_.2|_SADFLLDLLK_.1|_QWNTTQGR_.2|_EIVPFRR_.2|_EHKEIVPFR_.3|_NAESNAEYK_.2|_NAESNAEYK_.1|_TKVHYSR_.2|_EDVVSKPTDDAAPK_.2|_EDVVSKPTDDAAPK_.3|_AQAFLNHVK_.2|_INPYMSSPC(cam)HIEVILAEKEDVVSKPTDDAAPK_.4|_INPYMSSPC(cam)HIEVILAEKEDVVSKPTDDAAPK_.5|_INPYMSSPC(cam)HIEVILAEKEDVVSKPTDDAAPK_.3|_EHKEIVPFRR_.3|_NAE…
pqn95 / ctrl	G5EFV4	-28.6922	0.713078	-0.487868	0.00204175	0.000852777	60	G5EFV4	hmg-1.1	HMG	G5EFV4_CAEEL	10	_AAGVEWGK_.2|_AAGVEWGK_.1|_IKKPGMGVADVAK_.3|_IKKPGMGVADVAK_.2|_IKKPGM(ox)GVADVAK_.3|_RYEVDIANYKK_.3|_RYEVDIANYKK_.2|_AMSAFFFWMQENR_.2|_AM(ox)SAFFFWMQENR_.2|_RYEVDIANYK_.2|_YEVDIANYK_.2|_KPGMGVADVAK_.2|_RAMSAFFFWMQENR_.3|_YEVDIANYKK_.2|_YEVDIANYKK_.3|_AKDPNAPK_.2
pqn95 / ctrl	P55853	5.72962	1.0573	0.0803796	0.985648	0.204198	16	P55853	smo-1	Small ubiquitin-related modifier	SUMO_CAEEL	3	_VVGQDSNEVHFR_.2|_VVGQDSNEVHFR_.3|_TGVAVNSLR_.2|_RINDDDTPK_.2
pqn95 / ctrl	P53014	5.24021	1.0524	0.073686	0.223688	0.0578694	28	P53014	mlc-3	Myosin, essential light chain	MLE_CAEEL	6	_AAGLKPTQAMVTK_.2|_AAGLKPTQAMVTK_.3|_ILAAELR_.2|_HILLALGER_.2|_EKEQGTYADFYEGLK_.2|_VFDKEETGK_.2|_EIFNLYDEELDGKIDGTQVGDVAR_.3
pqn95 / ctrl	P15796	4.98592	1.04986	0.0701959	0.306657	0.0756664	20	P15796	hil-2	Histone H1.2	H12_CAEEL	6	_YITANYK_.2|_VAAAHPPFINMVTAAISSLK_.3|_SDVTVAETPAVK_.2|_VGDQLTK_.2|_ALVQSVGNGASGR_.2|_KIAKPAAK_.2
pqn95 / ctrl	Q22716	4.62572	1.04626	0.0652376	0.427182	0.100061	20	Q22716	rpl-32	Ribosomal Protein, Large subunit	Q22716_CAEEL	4	_AMPTIGHGSDRR_.3|_AMPTIGHGSDRR_.2|_AM(ox)PTIGHGSDRR_.3|_AMPTIGHGSDR_.3|_RVAPSWR_.2|_VHVSGTK_.2
pqn95 / ctrl	Q9XVP0	60.9129	1.60913	0.68628	0.00209499	0.000871516	64	Q9XVP0	rps-15	40S ribosomal protein S15	RS15_CAEEL	10	_HLALIAK_.2|_HLALIAK_.1|_GVDLDQLLDMSR_.2|_AAGVLEKPATVK_.2|_AAGVLEKPATVK_.3|_KAAGVLEKPATVK_.2|_KAAGVLEKPATVK_.3|_HGRPGIGATHSSR_.3|_HGRPGIGATHSSR_.2|_DMIILPELVGGVIGIYNGK_.3|_VFNQTEIKPEMIGFYLGEFAISYKPVK_.4|_VFNQTEIKPEMIGFYLGEFAISYKPVK_.3|_KHLALIAK_.2|_KHLALIAK_.1|_ATQDDAHLAELK_.2|_PGIGATHSSR_.2
pqn95 / ctrl	Q9XVE9	-5.76882	0.942312	-0.0857236	0.00227057	0.000940795	44	Q9XVE9	rpl-14	Ribosomal Protein, Large subunit	Q9XVE9_CAEEL	8	_VQIDGPSSDVTR_.2|_LAAIVNVIDGNR_.2|_VVFIASGK_.2|_VVFIASGK_.1|_VTENFQK_.2|_VTENFQK_.1|_AKLTDFER_.2|_NLKDLQLTK_.2|_AAFDAAK_.1|_VVFIASGKDQGK_.2|_VVFIASGKDQGK_.3
pqn95 / ctrl	A0A1C3NSK8;Q18820	2.64226	1.02642	0.0376248	0.765566	0.164842	4	A0A1C3NSK8;Q18820	ist-1	Insulin receptor SubsTrate homolog	A0A1C3NSK8_CAEEL;Q18820_CAEEL	1	_RAFSLGSK_.2
pqn95 / ctrl	O45499	2.12806	1.02128	0.0303793	0.636541	0.141429	48	O45499	rps-26	40S ribosomal protein S26	RS26_CAEEL	7	_AAAARPGAPGPRP_.3|_AAAARPGAPGPRP_.2|_GHVAFIR_.2|_NIVEAAAVR_.2|_NIVEAAAVR_.1|_DRNPPPR_.2|_AAAARPGAPGPR_.2|_AAAARPGAPGPR_.3|_LHYC(cam)IAC(cam)AIHSK_.3|_LHYC(cam)IAC(cam)AIHSK_.2|_LHYC(cam)IAC(cam)AIHSK_.4|_DIGDASAYTQYALPK_.2
pqn95 / ctrl	P49196	143.833	2.43833	1.28589	0.00256863	0.00106007	40	P49196	rps-12	40S ribosomal protein S12	RS12_CAEEL	8	_IIGEYC(cam)GLC(cam)K_.2|_EAHFC(cam)VLAENC(cam)DEPQYVK_.3|_EAHFC(cam)VLAENC(cam)DEPQYVK_.2|_LVETLC(cam)AEHQIPLIK_.3|_LVETLC(cam)AEHQIPLIK_.2|_KVVGC(cam)SSAVVTNWGNEEQGR_.3|_KVVGC(cam)SSAVVTNWGNEEQGR_.2|_AILTDYFASK_.2|_AILTDYFASKN_.2|_AAHHADGLAK_.2|_GLHETC(cam)K_.2
pqn95 / ctrl	P51404	-20.5845	0.794155	-0.332507	0.00274226	0.00112725	96	P51404	rps-13	40S ribosomal protein S13	RS13_CAEEL	16	_LILVESR_.2|_LILVESR_.1|_KGLRPSQIGVILR_.3|_KGLRPSQIGVILR_.4|_KGLRPSQIGVILR_.2|_DSHGVGQVR_.2|_SVPSWQK_.2|_GMAPELPEDLYHLVK_.3|_GM(ox)APELPEDLYHLVK_.3|_GMAPELPEDLYHLVK_.2|_MTAEEVQDQIVK_.2|_M(ox)TAEEVQDQIVK_.2|_GLRPSQIGVILR_.3|_GLRPSQIGVILR_.2|_SAIPYRR_.2|_QLPPTWK_.2|_PSQIGVILR_.2|_SKGMAPELPEDLYHLVK_.3|_SKGM(ox)APELPEDLYHLVK_.3|_RQLPPTWK_.2|_YESGTAASLVS_.1|_GMAPELPEDLYHLVKK_.4|_GMAPELPEDLYHLVKK_.3|_S…
pqn95 / ctrl	Q27876	1.36328	1.01363	0.0195351	0.37467	0.0890836	32	Q27876	his-48	Probable histone H2B 4	H2B4_CAEEL	8	_AMSIMNSFVNDVFER_.2|_LILPGELAK_.2|_KESYSVYIYR_.2|_QVHPDTGVSSK_.2|_ESYSVYIYR_.2|_LAHYNKR_.2|_TVVAKPK_.1|_IASEASR_.2
pqn95 / ctrl	P34662	-22.474	0.77526	-0.367249	0.00280929	0.00115026	68	P34662	rpl-35	60S ribosomal protein L35	RL35_CAEEL	9	_LLTVINQTQK_.2|_LLTVINQTQK_.1|_YKPIDLR_.2|_RLTAHELSLR_.3|_RLTAHELSLR_.2|_TELATLR_.2|_TELATLR_.1|_LTAHELSLR_.2|_LTAHELSLR_.1|_KLDEQKTELATLR_.3|_KLDEQKTELATLR_.2|_KFYADHK_.2|_KFYADHK_.1|_LDEQKTELATLR_.2|_LDEQKTELATLR_.3|_LLTVINQTQKQELR_.2|_LLTVINQTQKQELR_.3
pqn95 / ctrl	A7LPI4;Q93616	407.224	5.07224	2.34262	0.00308414	0.00125785	16	A7LPI4;Q93616	lsy-22	Uncharacterized protein	A7LPI4_CAEEL;Q93616_CAEEL	3	_NPMLNAMGGASPR_.2|_NPSTSGAASR_.2|_TFLALITDPSQQSQLLAEFESISK_.3|_TFLALITDPSQQSQLLAEFESISK_.2
pqn95 / ctrl	O01974	-68.5771	0.314229	-1.67011	0.00351604	0.00142466	20	O01974	eif-3.H	Eukaryotic translation initiation factor 3 subunit H	EIF3H_CAEEL	5	_QGQLSLR_.2|_TVTSENITK_.2|_LSTAALDLASK_.2|_GDPTIPMDDIKR_.3|_LEITNC(cam)FPTVR_.2
pqn95 / ctrl	G5EDC3	-0.162681	0.998373	-0.00234891	0.883018	0.187034	4	G5EDC3	nhr-123	Nuclear Hormone Receptor family	G5EDC3_CAEEL	1	_IASM(ox)M(ox)KINNTVDQC(cam)PYRDR_.3
pqn95 / ctrl	P30639	-0.510012	0.9949	-0.00737675	0.889885	0.188106	8	P30639	lnkn-1	Protein linkin	LNKN1_CAEEL	1	_APDLLGK_.1|_APDLLGK_.2
pqn95 / ctrl	Q9N3X2	-0.919283	0.990807	-0.0133238	0.802894	0.172167	128	Q9N3X2	rps-4	40S ribosomal protein S4	RS4_CAEEL	23	_GVPVLTTTDGR_.2|_ALVSLPTGAGIR_.2|_FEPGNLAYVTGGR_.2|_DSAGHSFATR_.2|_DSAGHSFATR_.3|_LSIAEER_.2|_ESLPLSLFLR_.2|_ISNVFVIGK_.2|_ISNVFVIGK_.1|_LPGASDIIHIK_.2|_LPGASDIIHIK_.3|_VNDTIVFNISTQK_.2|_IQAAEADFK_.2|_IQAAEADFK_.1|_LGGVFAVRPNPGPHK_.3|_LGGVFAVRPNPGPHK_.4|_LGGVFAVRPNPGPHK_.2|_ERLPGASDIIHIK_.3|_ERLPGASDIIHIK_.4|_FPTGFMDVVAIER_.2|_LRESLPLSLFLR_.3|_YPDPHVK_.2|_TIRYPDPHVK_.3|_ITDSVKFEPGNLAYVTGGR_.3|_VG…
pqn95 / ctrl	Q95Y90	-4.50541	0.954946	-0.0665091	0.00352057	0.00142466	100	Q95Y90	rpl-9	60S ribosomal protein L9	RL9_CAEEL	15	_TTIVPTD_.1|_IVHVTGPR_.2|_IVHVTGPR_.1|_IQQSTAVK_.2|_IQQSTAVK_.1|_SVYAHFPINVTLQDGNR_.3|_SVYAHFPINVTLQDGNR_.2|_FLDGIYVSEK_.2|_TVC(cam)SHIK_.2|_TVC(cam)SHIK_.1|_KFLDGIYVSEK_.2|_KFLDGIYVSEK_.3|_KELAAIR_.2|_RVPLPEGVIATISTAQK_.3|_RVPLPEGVIATISTAQKDEIVVEGNDVQFVSQAAAR_.4|_RVPLPEGVIATISTAQKDEIVVEGNDVQFVSQAAAR_.3|_HLHM(ox)EMER_.3|_HLHMEM(ox)ER_.3|_HLHMEMER_.3|_HLHMEMER_.2|_GVTVGFR_.1|_LIESNDTVVFPEGVTFTVK_.…
pqn95 / ctrl	Q23312	7.51314	1.07513	0.104513	0.00371177	0.00148471	84	Q23312	rps-7	40S ribosomal protein S7	RS7_CAEEL	16	_TLTAVHDAWLDELVYPAEVVGR_.3|_TLTAVHDAWLDELVYPAEVVGR_.2|_IGVFASVYR_.2|_ELYIVGVK_.2|_ELYIVGVK_.1|_VVSEIEK_.2|_VVSEIEK_.1|_SAIIIYVPVPQLK_.2|_ILPKPQR_.2|_DILILAK_.1|_QVSQALIDLETNDDVQSQLK_.3|_QVSQALIDLETNDDVQSQLK_.2|_EVELGNK_.1|_LTGKDVTFEFPDPIF_.2|_SDGKVVSEIEK_.2|_IGVFASVYRK_.3|_VHLDKSHQTNVGHK_.4|_VHLDKSHQTNVGHK_.3|_FGGRDILILAK_.3|_QVSQALIDLETNDDVQSQLKELYIVGVK_.3|_VKLDGKK_.2
pqn95 / ctrl	Q9BI35	-3.18636	0.968136	-0.0467178	0.829403	0.177399	4	Q9BI35	CELE_Y66D12A.1	Uncharacterized protein	Q9BI35_CAEEL	1	_VEEM(ox)ISR_.2
pqn95 / ctrl	L8EC34;P34675;P34675-2	5361.01	54.6101	5.77109	0.0038626	0.00153912	12	L8EC34;P34675;P34675-2	CELE_ZK688.5;ZK688.5;ZK688.5	Uncharacterized protein;Uncharacterized protein ZK688.5;Isoform b of Uncharacterized protein ZK688.5	L8EC34_CAEEL;YO25_CAEEL;YO25_CAEEL	3	_IQALVPSIER_.2|_FNVQPDAR_.2|_LDFLC(cam)LWTDHLSR_.3
pqn95 / ctrl	Q966C6	57.9174	1.57917	0.65917	0.00402513	0.00159776	148	Q966C6	rpl-7A	60S ribosomal protein L7a	RL7A_CAEEL	27	_TALDSQSAR_.2|_HGVNTITR_.2|_NFNIGQDIQPK_.2|_ASLGTVVR_.2|_VAAVPAHIR_.2|_VPPTINQFR_.2|_QSAILQK_.2|_QSAILQK_.1|_RAQLVLIAHDVNPLEIVLHLPALC(cam)R_.4|_RAQLVLIAHDVNPLEIVLHLPALC(cam)R_.5|_LVETVNNNFSER_.2|_KVAAVPAHIR_.3|_KVAAVPAHIR_.2|_YRPESTEAKK_.3|_YRPESTEAKK_.2|_TTAAVALVDVNPEDK_.2|_AQLVLIAHDVNPLEIVLHLPALC(cam)R_.3|_AQLVLIAHDVNPLEIVLHLPALC(cam)R_.4|_YNVPYAIIK_.2|_LKVPPTINQFR_.2|_LKVPPTINQFR_.3|_HWGGGVMSA…
pqn95 / ctrl	P02566	-4.56347	0.954365	-0.0673865	0.665895	0.146412	60	P02566	unc-54	Myosin-4	MYO4_CAEEL	17	_AGLLIVQR_.2|_LAEELRQEQEHSQHVDR_.4|_LVGDLDDAQVDVER_.2|_DQANEANAQVSSLTSAK_.2|_IAQENIDESGR_.2|_LEDEQALVSK_.2|_LVDQHLGK_.2|_ATLLQSEKEELLVANEAAER_.3|_RLEIEKEELQHALDEAEAALEAEESK_.4|_ANADIQQWK_.2|_TQLSDAEER_.2|_KLEGDINELEIALDHANK_.3|_NAQEELAEVVEGLR_.2|_SLQDEMQQQDEAIAK_.2|_AKLEQTLDDLEDSLER_.3|_ESELHSVSSR_.2|_NYQHEAEQLQESLEEEIEGKNEILR_.4
pqn95 / ctrl	G5EF05;K8F7V7	-4.84465	0.951553	-0.0716434	0.44204	0.103077	8	G5EF05;K8F7V7	CELE_W07E11.1	Uncharacterized protein	G5EF05_CAEEL;K8F7V7_CAEEL	2	_HINEPLAIAK_.2|_SNTGEGGEKPER_.2
pqn95 / ctrl	H2KZ53	-4.85637	0.951436	-0.071821	0.540096	0.122375	4	H2KZ53	skpo-3	ShK domain and PerOxidase domain containing protein	H2KZ53_CAEEL	1	_TARPPIR_.2
pqn95 / ctrl	Q20647	33.4765	1.33476	0.416585	0.00464072	0.00182536	48	Q20647	rpl-25.2	60S ribosomal protein L23a 2	R23A2_CAEEL	8	_VNTLITPLQQK_.2|_KIEDHNTLVFIVDEK_.2|_KIEDHNTLVFIVDEK_.3|_KIEDHNTLVFIVDEK_.4|_DKLDSFAVIK_.2|_DKLDSFAVIK_.3|_LASDYDALDVANK_.2|_APHTTESSMK_.2|_APHTTESSMK_.3|_LDSFAVIK_.2|_AVHALYNVK_.2|_RAVHALYNVK_.3
pqn95 / ctrl	P91283;Q7JNG1	-5.27373	0.947263	-0.0781636	0.726325	0.157699	4	P91283;Q7JNG1	atp-3	ATP synthase subunit	P91283_CAEEL;Q7JNG1_CAEEL	1	_YAAALYSAGHK_.2
pqn95 / ctrl	P91917	-5.49338	0.945066	-0.0815128	0.988457	0.204373	4	P91917	ola-1	Obg-like ATPase 1	OLA1_CAEEL	1	_AFDDDDVTHVEGEVDPVRDLEIISNELFAK_.4
pqn95 / ctrl	P18948-2	9.89973	1.099	0.136188	0.00465115	0.00182536	556	P18948-2	vit-6	Isoform a of Vitellogenin-6	VIT6_CAEEL	99	_VASTHVLSLR_.3|_VASTHVLSLR_.2|_GLEQIVVR_.2|_ATINVEPR_.2|_TSVYC(cam)LPSSNSWAR_.2|_ATIQYVYPQTPR_.2|_REPLAQWPEHK_.3|_REPLAQWPEHK_.2|_VQGTLNRPTSVR_.3|_VQGTLNRPTSVR_.2|_AFTLSLLR_.2|_LC(cam)ESDVSSSFPALR_.2|_TQYPWTSR_.2|_LPTAQIHYQPR_.3|_LPTAQIHYQPR_.2|_IILNEQHETTIR_.3|_IILNEQHETTIR_.2|_IHLSALYR_.2|_NQFTPC(cam)YSVLAK_.2|_NIQESSFR_.2|_AIYNTPSEEKR_.2|_AIYNTPSEEKR_.3|_VTIQQFVDK_.2|_YPSLAIAEDIAR_.2|_SDNQEPTF…
pqn95 / ctrl	A0A1I6CM84;A0A1I6CM86;A0A1I6CM87;A0A1I6CM95;F3Y5Q3;F3Y5Q4;F3Y5Q7;Q9XXC7	6024.38	61.2438	5.93649	0.00484345	0.00189368	16	A0A1I6CM84;A0A1I6CM86;A0A1I6CM87;A0A1I6CM95;F3Y5Q3;F3Y5Q4;F3Y5Q7;Q9XXC7	spat-2	Suppressor of PAr-Two defect	A0A1I6CM84_CAEEL;A0A1I6CM86_CAEEL;A0A1I6CM87_CAEEL;A0A1I6CM95_CAEEL;F3Y5Q3_CAEEL;F3Y5Q4_CAEEL;F3Y5Q7_CAEEL;Q9XXC7_CAEEL	4	_LAGLQEMPK_.2|_NRPAAHSTTLADFIDSTKK_.4|_SFTTQDGNGGNR_.2|_ASSAIGYASSSSTATPATPQSQQQQHFQR_.3
pqn95 / ctrl	O17811	681.019	7.81019	2.96536	0.00488051	0.00189393	12	O17811	F15A4.10	Uncharacterized protein F15A4.10	YSZI_CAEEL	3	_(ac)M(ox)SAQLQK_.2|_IDALLWEVDTLQK_.2|_IIADNSELIQEK_.2
pqn95 / ctrl	Q10661	247.921	3.47921	1.79876	0.00567772	0.0021876	24	Q10661	dpy-30	Dosage compensation protein dpy-30	DPY30_CAEEL	4	_QYLDSTVVPILLQGLGALAK_.3|_QYLDSTVVPILLQGLGALAK_.2|_YNAENQNPAGQQ_.1|_YNAENQNPAGQQ_.2|_EKDRYNAENQNPAGQQ_.2|_NTSTVPTR_.2
pqn95 / ctrl	Q17561	-6.36397	0.93636	-0.0948643	0.485008	0.112091	12	Q17561	aly-1	Ref/ALY RNA export adaptor family	Q17561_CAEEL	4	_FSTGTAGPSR_.2|_FAIIDSANIANR_.2|_INLSNLAHTVHSGDLR_.3|_RPTAQPR_.2
pqn95 / ctrl	Q9XUV0	264.268	3.64268	1.865	0.00588465	0.00225832	20	Q9XUV0	pbs-5	Proteasome subunit beta type	Q9XUV0_CAEEL	5	_YFANTLYGYR_.2|_YC(cam)TLYELR_.2|_LWYEFADELGR_.2|_DSGSGGVC(cam)NLC(cam)HITPTEK_.2|_ASSGEYISSK_.2
pqn95 / ctrl	Q8MXF1;Q9TZ65;Q9XTT9	-7.1447	0.928553	-0.106944	0.477972	0.110958	4	Q8MXF1;Q9TZ65;Q9XTT9	CELE_F56F11.4;CELE_F56F11.4;rpt-6	Uncharacterized protein;Uncharacterized protein;Proteasome Regulatory Particle, ATPase-like	Q8MXF1_CAEEL;Q9TZ65_CAEEL;Q9XTT9_CAEEL	1	_AVAHHTEC(cam)TFIR_.3
pqn95 / ctrl	Q22054	-8.50333	0.914967	-0.128209	0.568487	0.128249	80	Q22054	rps-16	40S ribosomal protein S16	RS16_CAEEL	14	_TATAVAHC(cam)K_.2|_TATAVAHC(cam)K_.1|_KFGGPGAR_.2|_YVDEQSKR_.2|_ALVAYYHK_.2|_ALVAYYHK_.1|_VSGGGHVAQIYAVR_.3|_NIFAAYDK_.2|_NIFAAYDK_.1|_FQDVDIR_.2|_LQEPLLLVGK_.2|_SLLVADPR_.2|_KGQGLIK_.2|_KGQGLIK_.1|_TSTVQSVQTFGR_.2|_IKLQEPLLLVGK_.2|_IKLQEPLLLVGK_.3|_PLEFLEPQILR_.2|_VNGRPLEFLEPQILR_.3|_VNGRPLEFLEPQILR_.2
pqn95 / ctrl	O45226	-8.52296	0.91477	-0.128518	0.417557	0.0984716	16	O45226	rpl-29	60S ribosomal protein L29	O45226_CAEEL	2	_NGITKPK_.2|_NGITKPK_.1|_KHIFLSMK_.2|_KHIFLSM(ox)K_.2
pqn95 / ctrl	Q7JKP2;Q9U362	-8.86651	0.911335	-0.133947	0.325179	0.0797608	24	Q7JKP2;Q9U362	pgrn-1	ProGRaNulin homolog	Q7JKP2_CAEEL;Q9U362_CAEEL	5	_SHC(cam)C(cam)PTGTTC(cam)DPQGAR_.3|_SHC(cam)C(cam)PTGTTC(cam)DPQGAR_.2|_TTC(cam)C(cam)NVR_.2|_KFASTSIHR_.2|_NQFNEVVC(cam)PDK_.2|_LGDNTWGC(cam)C(cam)PMPNAVC(cam)C(cam)DDR_.2
pqn95 / ctrl	O18240	-9.00059	0.909994	-0.136071	0.741875	0.16074	60	O18240	rps-18	Ribosomal Protein, Small subunit	O18240_CAEEL	13	_IPNWFLNR_.2|_KVPYALTAIK_.2|_TGQLLSTAVDNK_.2|_TGQLLSTAVDNK_.1|_FAFVC(cam)C(cam)R_.2|_VMNTNIDGNR_.2|_LREDLER_.2|_AGELTEEDFDKIVTIMQNPSQYK_.3|_AGELTEEDFDKIVTIMQNPSQYK_.2|_KADVDVNKR_.2|_ADVDVNKR_.2|_AGELTEEDFDK_.2|_IVTIMQNPSQYK_.2|_VPYALTAIK_.2|_RFAFVC(cam)C(cam)R_.2
pqn95 / ctrl	P41932	-10.0336	0.899664	-0.152543	0.354163	0.0852615	52	P41932	par-5	14-3-3-like protein 1	14331_CAEEL	11	_NLLSVAYK_.2|_NLLSVAYK_.1|_VISSIEQK_.2|_VISSIEQK_.1|_YLAEVASEDR_.2|_VTEQGQELSNEER_.2|_AYQEALDIAK_.2|_LLDEFLIVK_.2|_KVTEQGQELSNEER_.2|_DSTLIMQLLR_.2|_YDDMAAAMK_.2|_VKVEQELNDIC(cam)QDVLK_.3|_QAFDDAIAELDTLNEDSYKDSTLIMQLLR_.3
pqn95 / ctrl	Q8WQA8	77.6806	1.77681	0.829286	0.00592195	0.00226427	44	Q8WQA8	rps-20	Ribosomal Protein, Small subunit	Q8WQA8_CAEEL	8	_LINLHAPAEVLR_.3|_LINLHAPAEVLR_.2|_LTLTSQNVKPLEK_.3|_LTLTSQNVKPLEK_.2|_AITDNSEHR_.2|_NEHLIVK_.2|_RLINLHAPAEVLR_.3|_VC(cam)AQLIDGAK_.2|_VC(cam)AQLIDGAKNEHLIVK_.4|_VC(cam)AQLIDGAKNEHLIVK_.3|_QITSISIEPGVDIEVTR_.2
pqn95 / ctrl	Q5ZR76;Q5ZR76-2	-12.9318	0.870682	-0.199782	0.337747	0.0820694	4	Q5ZR76;Q5ZR76-2	gdpgp1	GDP-D-glucose phosphorylase 1;Isoform 2 of GDP-D-glucose phosphorylase 1	GDPP1_CAEEL	1	_PM(ox)HFKNIK_.2
pqn95 / ctrl	O17406	-69.6543	0.303457	-1.72044	0.00654094	0.0024647	12	O17406	attf-2	AT hook Transcription Factor family	O17406_CAEEL	3	_KSEEAPAPEEK_.2|_KTEEPVVEAK_.2|_KEDAPEPVVTEEK_.2
pqn95 / ctrl	Q7YWY8	-13.1474	0.868526	-0.203359	0.344462	0.083506	8	Q7YWY8	mrpl-36	Ribosomal protein	Q7YWY8_CAEEL	1	_LHVEC(cam)NENPR_.2|_LHVEC(cam)NENPR_.3
pqn95 / ctrl	Q93573	-15.2833	0.847167	-0.239282	0.00688152	0.00258368	32	Q93573	tct-1	Translationally-controlled tumor protein homolog	TCTP_CAEEL	8	_EAIIEEK_.2|_NLAFFIGER_.2|_IQGWVVSLLAK_.2|_GIDIVLNHK_.2|_EGEIVLAGSNPSAEEGAEDDGSDEHVER_.3|_LVDDLVYEFK_.2|_DKADVDAFK_.2|_DKADVDAFKK_.3
pqn95 / ctrl	Q9TYJ4	-14.0962	0.859038	-0.219205	0.426798	0.100061	4	Q9TYJ4	CELE_Y49F6C.7	Uncharacterized protein	Q9TYJ4_CAEEL	1	_IRIEM(ox)M(ox)NLRAR_.2
pqn95 / ctrl	P54412	-37.742	0.62258	-0.683669	0.00706133	0.00264165	52	P54412	eef-1G	Probable elongation factor 1-gamma	EF1G_CAEEL	10	_TVVNQPAVK_.2|_TYLVGER_.2|_EAKPAAAAAQPEDDEPKEEK_.3|_EAKPAAAAAQPEDDEPKEEK_.4|_PAAAAAQPEDDEPKEEK_.3|_SYSNEDTATK_.2|_LYGNKDNFR_.3|_LYGNKDNFR_.2|_GTFVLDNFKR_.3|_GTFVLDNFKR_.2|_KTYLVGER_.2|_AIPHFWENFDADNWSIWK_.3|_EVLGEVSLASSVAQFNQAK_.2
pqn95 / ctrl	Q02331;Q02331-2	-15.3394	0.846606	-0.240238	0.306198	0.0756664	4	Q02331;Q02331-2	ZK370.4	Uncharacterized NTE family protein ZK370.4;Isoform a of Uncharacterized NTE family protein ZK370.4	YOL4_CAEEL	1	_QTLMRELM(ox)NMNQDGVR_.2
pqn95 / ctrl	G5EDE7	-15.4811	0.845189	-0.242654	0.867465	0.184492	52	G5EDE7	tpxl-1	TPX2 (Targeting Protein for Xenopus Klp2)-Like	G5EDE7_CAEEL	9	_TSHEGPASSIR_.3|_TSHEGPASSIR_.2|_TSVIAPASGTR_.2|_AASRPAVPAGGAAR_.3|_KPPVASSVQR_.2|_STQKPPAAASTPQSK_.2|_STQKPPAAASTPQSK_.3|_IRPIATANR_.2|_SAVRPVPSYVYSSYK_.3|_SAVRPVPSYVYSSYK_.2|_GMPSAGGLHGIR_.2|_GMPSAGGLHGIR_.3|_TISAPIANTGPGVITR_.2
pqn95 / ctrl	Q18967	-15.6494	0.843506	-0.245529	0.23744	0.0606725	12	Q18967	eif-3.F	Eukaryotic translation initiation factor 3 subunit F	EIF3F_CAEEL	3	_VELAAFPGELVAMQLIEK_.2|_AGIPGAAGPHC(cam)AIFNPLR_.3|_LTQTQLQVHER_.2
pqn95 / ctrl	Q09390;Q09390-2	-15.7329	0.842671	-0.246959	0.908568	0.190733	4	Q09390;Q09390-2	hmg-1.2	High mobility group protein 1.2;Isoform b of High mobility group protein 1.2	HMG12_CAEEL	1	_YQAEVSVAAYGGEDAM(ox)RK_.2
pqn95 / ctrl	Q9GYT6	-15.777	0.84223	-0.247713	0.571784	0.128713	4	Q9GYT6	srbc-3	Serpentine Receptor, class BC (Class B-like)	Q9GYT6_CAEEL	1	_VLAIYTPIM(ox)FHKYR_.2
pqn95 / ctrl	P54811	-15.7992	0.842008	-0.248095	0.938539	0.195917	4	P54811	cdc-48.1	Transitional endoplasmic reticulum ATPase homolog 1	TERA1_CAEEL	1	_IHVLPIDDTIEGLTGNLFDVFLKPYFLEAYRPLHK_.5
pqn95 / ctrl	Q4W5P1	-16.5543	0.834457	-0.26109	0.924794	0.193518	4	Q4W5P1	CELE_Y73B6BL.44	Uncharacterized protein	Q4W5P1_CAEEL	1	_ISDIWEK_.2
pqn95 / ctrl	P34460	-16.6636	0.833364	-0.262981	0.374051	0.0890836	4	P34460	eef-1B.1	Probable elongation factor 1-beta/1-delta 1	EF1B1_CAEEL	1	_WYANVASYTDAER_.2
pqn95 / ctrl	Q8IA49;Q8IA50;Q9UAV5	-16.8715	0.831285	-0.266584	0.250363	0.0632689	4	Q8IA49;Q8IA50;Q9UAV5	mdh-1	Malate dehydrogenase;Malate DeHydrogenase;Malate dehydrogenase	Q8IA49_CAEEL;Q8IA50_CAEEL;Q9UAV5_CAEEL	1	_NVIIWGNHSGTQFPDVTHATVNK_.3
pqn95 / ctrl	P19625	46.2354	1.46235	0.548293	0.00809629	0.00300719	28	P19625	mlc-1	Myosin regulatory light chain 1	MLR1_CAEEL	7	_GKPPIEGGEVDYK_.3|_GKPPIEGGEVDYK_.2|_RGEPLDEDEVK_.2|_SGSEAAQFDQK_.2|_LTGTDPEATIIGAFAMFDKK_.3|_IKEDDLIK_.2|_EASGPINFTVFLTLFGER_.2|_AFAHLITTGAQDELASA_.2
pqn95 / ctrl	O17915	-18.0234	0.819766	-0.286716	0.250642	0.0632689	20	O17915	ran-1	GTP-binding nuclear protein ran-1	RAN_CAEEL	5	_HLTGEFEK_.2|_SNYNFEKPFLWLAR_.3|_HLTGEFEKK_.3|_FNVWDTAGQEK_.2|_YVATLGVEVHPLVFHTNR_.3
pqn95 / ctrl	O18650	-18.5232	0.814768	-0.295539	0.209607	0.0544978	132	O18650	rps-19	40S ribosomal protein S19	RS19_CAEEL	19	_ELAPVDPDWFYTR_.2|_VKVPEWSDLVK_.2|_VKVPEWSDLVK_.3|_KAVQQLEK_.2|_KAVQQLEK_.1|_GVAPNHFQTSAGNC(cam)LR_.3|_GVAPNHFQTSAGNC(cam)LR_.2|_ATSIKDVDQHEATK_.3|_ATSIKDVDQHEATK_.2|_SIAHFLK_.2|_SIAHFLK_.1|_HLYFRPAGIGAFK_.3|_HLYFRPAGIGAFK_.2|_WVEKHPDGK_.3|_WVEKHPDGK_.2|_AVQQLEK_.2|_AVQQLEK_.1|_VPEWSDLVK_.2|_IKWVEKHPDGK_.3|_IKWVEKHPDGK_.2|_SIAHFLKK_.2|_DVDQHEATK_.2|_RGVAPNHFQTSAGNC(cam)LRK_.4|_RGVAPNHFQTSAGNC(cam…
pqn95 / ctrl	Q86S66;Q86S66-2	36.1419	1.36142	0.445111	0.00837362	0.00307723	28	Q86S66;Q86S66-2	icd-2	Nascent polypeptide-associated complex subunit alpha;Isoform b of Nascent polypeptide-associated complex subunit alpha	NACA_CAEEL	5	_NILFVINKPDVFK_.2|_IEDLTQHAQMSAIENLKPTR_.4|_IEDLTQHAQMSAIENLKPTR_.3|_VAEAAGLGDHIDKQAK_.3|_VAEAAGLGDHIDK_.3|_VAEAAGLGDHIDK_.2|_SPGSDTYIIFGEAK_.2
pqn95 / ctrl	Q9U332	-18.612	0.81388	-0.297112	0.00982261	0.00358439	20	Q9U332	rpl-31	60S ribosomal protein L31	RL31_CAEEL	3	_STINEVVTR_.2|_STINEVVTR_.1|_EYTIHIHAR_.3|_EYTIHIHAR_.2|_TNDVRVDTK_.2
pqn95 / ctrl	iRT-pep	-19.8624	0.801376	-0.319449	0.307007	0.0756664	60	NaN	NaN	NaN	iRT-pep	14	_TPVITGAPYEYR_.2|_TPVITGAPYEYR_.3|_GTFIIDPAAVIR_.2|_GTFIIDPAAVIR_.3|_YILAGVENSK_.2|_YILAGVENSK_.1|_GTFIIDPGGVIR_.2|_GTFIIDPGGVIR_.3|_TPVISGGPYEYR_.2|_TPVISGGPYEYR_.3|_VEATFGVDESNAK_.2|_VEATFGVDESNAK_.3|_DGLDAASYYAPVR_.3|_DGLDAASYYAPVR_.2|_ADVTPADFSEWSK_.3|_ADVTPADFSEWSK_.2|_LFLQFGAQGSPFLK_.3|_LFLQFGAQGSPFLK_.2|_GAGSSEPVTGLDAK_.3|_GAGSSEPVTGLDAK_.2|_NFQELHQLTK_.2|_NFQELHQLTK_.3|_ISFTSYKPGEVK_.3|_I…
pqn95 / ctrl	Q20228	-13.0126	0.869874	-0.201121	0.00988907	0.00359603	88	Q20228	rps-9	40S ribosomal protein S9	RS9_CAEEL	16	_LIGTFGLK_.2|_LIGTFGLK_.1|_LFEGNALLR_.2|_VEDFLER_.2|_IGVLDETK_.2|_RQVVDVPSFIVR_.3|_RQVVDVPSFIVR_.2|_QVVDVPSFIVR_.2|_ELLTLEDKDPKR_.3|_ELLTLEDKDPKR_.2|_ELLTLEDKDPK_.2|_MKLDYVLGLK_.2|_M(ox)KLDYVLGLK_.2|_LQTQVFK_.2|_VKYTLAK_.2|_LDYVLGLK_.2|_HIDFSLQSPYGGGRPGR_.3|_HIDFSLQSPYGGGRPGR_.4|_HIDFSLQSPYGGGRPGR_.2|_RLQTQVFK_.2|_VEDFLERR_.2|_RPFEKER_.2
pqn95 / ctrl	G5EEL9	-13.7037	0.862963	-0.21263	0.0114311	0.0041279	24	G5EEL9	hmg-11	HMG	G5EEL9_CAEEL	5	_VKPAPKPYSGAPR_.3|_TDVATPALAALTGEK_.2|_SYAEDVAATKPAK_.2|_SPVASSSADASPK_.2|_SPVASSSADASPKR_.3|_SPVASSSADASPKR_.2
pqn95 / ctrl	P52899;Q8I111	-30.2884	0.697116	-0.520528	0.0117909	0.00424309	12	P52899;Q8I111	T05H10.6;pdha-1	Probable pyruvate dehydrogenase E1 component subunit alpha, mitochondrial;Pyruvate dehydrogenase E1 component subunit alpha	ODPA_CAEEL;Q8I111_CAEEL	3	_AAMTEGDAVITAYR_.2|_SSASTEYYTR_.2|_KEVDEALK_.2
pqn95 / ctrl	Q86NJ4;Q9BIC1;X5LPU4;X5LX70;X5M8U5	260.495	3.60495	1.84998	0.0120816	0.0043327	16	Q86NJ4;Q9BIC1;X5LPU4;X5LX70;X5M8U5	afd-1	AFaDin (Actin filament binding protein) homolog	Q86NJ4_CAEEL;Q9BIC1_CAEEL;X5LPU4_CAEEL;X5LX70_CAEEL;X5M8U5_CAEEL	4	_ESTQDIHR_.2|_GVASSSNNTSPR_.2|_LSPAYSLYLALR_.2|_FSTSSSQANQINSTNISNSNQR_.2
pqn95 / ctrl	P34334	74.2547	1.74255	0.801198	0.0136381	0.00484082	92	P34334	rpl-21	60S ribosomal protein L21	RL21_CAEEL	14	_RGDLVDIK_.2|_GAVGIIVNKR_.2|_SAGQPVPALK_.2|_SAGQPVPALK_.1|_RLPVAPR_.2|_IEHIKPSK_.2|_IEHIKPSK_.1|_HGVEHLSTYYTQYK_.3|_HGVEHLSTYYTQYK_.2|_GDLVDIK_.1|_TNGAFQK_.1|_GAVGIIVNK_.2|_GAVGIIVNK_.1|_SAGQPVPALKR_.2|_SAGQPVPALKR_.3|_GAHTVTTQNNEPELLAPLR_.3|_GAHTVTTQNNEPELLAPLR_.2|_KHGVEHLSTYYTQYK_.3|_KHGVEHLSTYYTQYK_.4|_KHGVEHLSTYYTQYK_.2|_HGVEHLSTYYTQYKR_.4|_GAHTVTTQNNEPELLAPLRFEIVA_.3|_GAHTVTTQNNEPELLAPLRFEIV…
pqn95 / ctrl	Q9XUP3	899.443	9.99443	3.32112	0.0141062	0.00498996	16	Q9XUP3	eif-3.K	Eukaryotic translation initiation factor 3 subunit K	EIF3K_CAEEL	4	_ELHEAIEGVNR_.3|_LYQLNPEKYDEAVVR_.3|_GAYKPTTNPNEPFKVPGEVPK_.3|_IQFPHVADLLTSIQPPLTL_.2
pqn95 / ctrl	Q9N5B3	-52.5661	0.474339	-1.07601	0.0152386	0.00531816	12	Q9N5B3	CELE_W08E12.7	Uncharacterized protein	Q9N5B3_CAEEL	4	_YQVAAEITNAVLK_.2|_SLRPDTENTTITK_.3|_KNEQVSYQLK_.2|_NEIDGEKK_.2
pqn95 / ctrl	P10984	-22.2919	0.777081	-0.363863	0.751792	0.16255	8	P10984	act-2	Actin-2	ACT2_CAEEL	1	_TTGIVLDSGDGVTHTVPIYEGYALPHAILR_.4|_TTGIVLDSGDGVTHTVPIYEGYALPHAILR_.3
pqn95 / ctrl	Q966I7	-27.3724	0.726276	-0.461411	0.015338	0.00533497	24	Q966I7	CELE_K08D12.3	Uncharacterized protein	Q966I7_CAEEL	5	_SEGGSGGYGGR_.2|_GGGGGSTC(cam)YNC(cam)QETGHFSR_.3|_RGGGGGSTC(cam)YNC(cam)QETGHFSR_.3|_EC(cam)TESGSAEEKR_.2|_C(cam)YQC(cam)QETGHISR_.3|_C(cam)YQC(cam)QETGHISR_.2
pqn95 / ctrl	O44156	72.4193	1.72419	0.785921	0.0211762	0.00722074	20	O44156	pas-6	Proteasome subunit alpha type-1	PSA1_CAEEL	4	_STPEQLIVHALLALR_.3|_SETHAVIVALKR_.3|_YLQTEC(cam)SSWR_.2|_AQNDLSSHQK_.2|_AQNDLSSHQK_.3
pqn95 / ctrl	Q19348;Q8MQ79	-25.3754	0.746246	-0.422276	0.577272	0.129668	4	Q19348;Q8MQ79	vap-1	Venom allergen-like protein;Venom-Allergen-like Protein	Q19348_CAEEL;Q8MQ79_CAEEL	1	_PGLGENLYM(ox)ISINNM(ox)PK_.2
pqn95 / ctrl	H2KZU0;O44760	175.758	2.75758	1.4634	0.0214543	0.00729164	12	H2KZU0;O44760	larp-5	LARP (RNA binding La related protein) homolog	H2KZU0_CAEEL;O44760_CAEEL	3	_APQEPSKPVETK_.2|_IETNHHSAVEK_.3|_IETNHHSAVEKDAEK_.3
pqn95 / ctrl	K7ZUH9	-26.0352	0.739648	-0.435088	0.778462	0.167273	24	K7ZUH9	his-40	Histone H3	K7ZUH9_CAEEL	6	_RVTIMPK_.2|_YRPGTVALR_.2|_PGTVALR_.2|_KSAPASGGVK_.2|_EIAQDFKTDLR_.2|_FQSSAVMALQEAAEAYLVGLFEDTNLC(cam)AIHAK_.3
pqn95 / ctrl	O17586	63.8049	1.63805	0.711979	0.0248715	0.00834397	28	O17586	pas-1	Proteasome subunit alpha type-6	PSA6_CAEEL	7	_LTSDQVEHHLNQIANRD_.3|_HITIFSPEGR_.2|_VYQVEYAFK_.2|_AINSTNLTAVAVK_.2|_GADAAVIAVQK_.2|_SKDLEVVVVTK_.2|_KKSELTSTEAIELAIEALQTSLGIDVR_.4
pqn95 / ctrl	Q9N4J2	-28.3784	0.716216	-0.481534	0.0257522	0.00855665	8	Q9N4J2	vit-3	Vitellogenin-3	VIT3_CAEEL	2	_SKVTFVEESK_.2|_NQDSEYVETEEK_.2
pqn95 / ctrl	O45815	-28.4231	0.715769	-0.482434	0.204718	0.0533602	8	O45815	act-5	ACTin	O45815_CAEEL	2	_C(cam)DVDIRK_.2|_SYELPDGQVITIGNER_.2
pqn95 / ctrl	D5SGZ9	-7.14274	0.928573	-0.106913	0.0257006	0.00855665	12	D5SGZ9	mdt-9	MeDiaTor	D5SGZ9_CAEEL	4	_GSGSELTVR_.2|_NVEADIASFK_.2|_LYADLFHLVNSVEK_.3|_KDELLDELAAFSLDAALK_.3
pqn95 / ctrl	Q18786	81.8717	1.81872	0.862921	0.0287581	0.00949474	16	Q18786	snr-4	Probable small nuclear ribonucleoprotein Sm D2	SMD2_CAEEL	4	_GDSVILVVK_.2|_NNHQVLINC(cam)R_.2|_HC(cam)NMVLENVK_.2|_NPLAQAE_.1
pqn95 / ctrl	H8W3W8	-29.6141	0.703859	-0.506642	0.164413	0.0441791	8	H8W3W8	C41H7.5	Uncharacterized protein	H8W3W8_CAEEL	1	_M(ox)LRM(ox)RTFMSISSR_.2|_M(ox)LRMRTFM(ox)SISSR_.2
pqn95 / ctrl	P12844	343.73	4.4373	2.14968	0.0317609	0.01042	48	P12844	myo-3	Myosin-3	MYO3_CAEEL	12	_IQKLEEAVQR_.2|_DLEESQHATDSEVR_.2|_ADIAENALSK_.2|_VLTAQFEQAEER_.2|_ANLADAEER_.2|_YAILAADAAK_.2|_EKEEDSLNHETAISSLR_.3|_NAILQSEKDELAQQAEAAER_.3|_FDSEGLNKLEEIEAAKK_.3|_VQELTDTNEGLFAK_.2|_KLEVEKEELQK_.3|_LEQQGGATAAQLEANK_.2
pqn95 / ctrl	Q19007	-30.3528	0.696472	-0.521863	0.109962	0.0313271	8	Q19007	nap-1	Nucleosome Assembly Protein	Q19007_CAEEL	2	_TYLLGFDPDAEAPLQFDGPHVIR_.3|_THDLVAEAIEEHDVPILSYLTDVTTAASKDPAGFK_.4
pqn95 / ctrl	Q10013	-30.7	0.693	-0.529073	0.222232	0.0576361	12	Q10013	snr-3	Probable small nuclear ribonucleoprotein Sm D1	SMD1_CAEEL	3	_LSHETVNIELK_.2|_NKEPVKLDTLSIR_.3|_YIILPDPLALDTLLIDDEPR_.2
pqn95 / ctrl	O02642	-30.8504	0.691496	-0.532208	0.318074	0.0782026	4	O02642	sucl-2	Succinate--CoA ligase [ADP/GDP-forming] subunit alpha, mitochondrial	O02642_CAEEL	1	_NANVVVTDSPAK_.2
pqn95 / ctrl	O17687	-32.7523	0.672477	-0.572443	0.0430371	0.0135632	4	O17687	nasp-2	NASP (Human Nuclear Autoantigenic Sperm Protein) homolog	O17687_CAEEL	1	_RPASEEAPEETKK_.3
pqn95 / ctrl	P49197	-33.8951	0.661049	-0.59717	0.0144074	0.00507921	8	P49197	rps-21	40S ribosomal protein S21	RS21_CAEEL	2	_YAIC(cam)GAIR_.2|_RMGESDDAILR_.2
pqn95 / ctrl	O44480	32.876	1.32876	0.410081	0.0384683	0.0123099	68	O44480	rpl-20	60S ribosomal protein L18a	RL18A_CAEEL	14	_NLSVFTTAR_.2|_KIPTEKEPVTPIWK_.3|_KIPTEKEPVTPIWK_.2|_ALGETLNEYVVVGR_.2|_NYGVWLK_.2|_NYGVWLK_.1|_DTTVAGAVTQC(cam)YR_.2|_EYRDTTVAGAVTQC(cam)YR_.3|_EYRDTTVAGAVTQC(cam)YR_.2|_KNLSVFTTAR_.2|_FWYFVSMLR_.2|_ANGEILSIK_.2|_MQIFATNHVIAK_.2|_MQIFATNHVIAK_.3|_QVFEKNPGTVK_.2|_IRFPLPHR_.2|_KANGEILSIK_.2|_TGHHNMYR_.2
pqn95 / ctrl	P50432;P50432-2	45.5425	1.45543	0.541441	0.0391361	0.0124851	16	P50432;P50432-2	mel-32	Serine hydroxymethyltransferase;Isoform a of Serine hydroxymethyltransferase	GLYC_CAEEL	4	_YSEGYPGAR_.2|_SFTETNEPFKK_.2|_RVEEFSTK_.2|_AEHVLDLAHIAC(cam)NK_.3
pqn95 / ctrl	P37165	163.674	2.63674	1.39876	0.0399401	0.0127027	20	P37165	ubl-1	Ubiquitin-like protein 1-40S ribosomal protein S27a	RS27A_CAEEL	3	_C(cam)HDTLVVDTATAAATSGEK_.3|_C(cam)HDTLVVDTATAAATSGEK_.2|_KVYTTPK_.2|_EC(cam)QQPSC(cam)GGGVFMAQHANR_.2|_EC(cam)QQPSC(cam)GGGVFMAQHANR_.3
pqn95 / ctrl	Q19869;Q19869-2;Q19869-3	30.2561	1.30256	0.38135	0.0424344	0.0134139	52	Q19869;Q19869-2;Q19869-3	rpl-26	60S ribosomal protein L26;Isoform b of 60S ribosomal protein L26;Isoform c of 60S ribosomal protein L26	RL26_CAEEL	8	_AIPIRTDDEVVVMR_.3|_AIPIRTDDEVVVMR_.2|_VNPFVSSDSGK_.2|_KAHFNAPSHER_.3|_KAHFNAPSHER_.2|_IMSAPLTK_.2|_IMSAPLTK_.1|_TDDEVVVMR_.2|_AHFNAPSHER_.3|_AHFNAPSHER_.2|_MKVNPFVSSDSGK_.2|_MKVNPFVSSDSGK_.3|_KFVIHIDK_.2
pqn95 / ctrl	A0A0K3ARQ1	-39.1389	0.608611	-0.716407	0.0149953	0.00526861	8	A0A0K3ARQ1	B0348.10	Uncharacterized protein	A0A0K3ARQ1_CAEEL	1	_LLLYVSVC(cam)M(ox)LTRAR_.2|_LLLYVSVC(cam)MLTRAR_.2
pqn95 / ctrl	Q27527;Q27527-2;Q27527-3	-39.4718	0.605282	-0.724321	0.350789	0.0846452	16	Q27527;Q27527-2;Q27527-3	enol-1	Enolase;Isoform b of Enolase;Isoform c of Enolase	ENO_CAEEL	4	_FHGATSIQLVGDDLTVTNPK_.3|_WLSGEQLTELYQSFIK_.2|_IAPALIAK_.2|_YIAELAGTGK_.2
pqn95 / ctrl	O01805	-39.6752	0.603248	-0.729178	0.0340783	0.0110409	8	O01805	acbp-1	Acyl-CoA-binding protein homolog 1	ACBP1_CAEEL	2	_TLSFDDAAATVK_.2|_AYVALVEELIAK_.2
pqn95 / ctrl	Q9XW92	-40.437	0.59563	-0.747511	0.00879466	0.00322058	8	Q9XW92	vha-13	V-type proton ATPase catalytic subunit A	VATA_CAEEL	2	_FSMLQIWPVR_.2|_HAVEATAQSDNK_.2
pqn95 / ctrl	Q8T8N8;Q9BIC3;Q9GYT0	0.241567	1.00242	0.00348088	0.0440189	0.013789	16	Q8T8N8;Q9BIC3;Q9GYT0	ech-1.2	Enoyl-CoA Hydratase	Q8T8N8_CAEEL;Q9BIC3_CAEEL;Q9GYT0_CAEEL	4	_TVLLDANPAGVER_.2|_LGGGSADLLSELVK_.2|_IAVNDKK_.2|_AFGELSQTFQSK_.2
pqn95 / ctrl	Q9BL15;V6CJ77;V6CLJ9;V6CLP2	-40.5644	0.594356	-0.750601	0.375179	0.0890836	4	Q9BL15;V6CJ77;V6CLJ9;V6CLP2	CELE_Y48G8AL.5	Uncharacterized protein	Q9BL15_CAEEL;V6CJ77_CAEEL;V6CLJ9_CAEEL;V6CLP2_CAEEL	1	_EERLHLLRM(ox)M(ox)GVDC(cam)AEIELLM(ox)K_.3
pqn95 / ctrl	Q9XXG7	-41.1821	0.588179	-0.765674	0.830703	0.177399	12	Q9XXG7	CELE_Y37A1B.7	Uncharacterized protein	Q9XXG7_CAEEL	3	_AAVYGMVGGR_.2|_SVFTC(cam)EFYEK_.2|_C(cam)LATC(cam)QR_.2
pqn95 / ctrl	G5EG36	-41.8231	0.581769	-0.781481	0.496799	0.114055	4	G5EG36	frpr-3	FMRFamide Peptide Receptor family	G5EG36_CAEEL	1	_ESM(ox)ISIR_.2
pqn95 / ctrl	O16520;O16520-2	-44.6855	0.553145	-0.85427	0.0224232	0.00759612	4	O16520;O16520-2	erfa-1	Eukaryotic peptide chain release factor subunit 1;Isoform b of Eukaryotic peptide chain release factor subunit 1	ERF1_CAEEL	1	_GFGGIGGLLR_.2
pqn95 / ctrl	Q17829;S6FN37	-47.481	0.52519	-0.929088	0.170052	0.0452311	4	Q17829;S6FN37	C08F8.3	Uncharacterized protein	Q17829_CAEEL;S6FN37_CAEEL	1	_(ac)MEQEFFFPPPKK_.2
pqn95 / ctrl	Q8MXR6	331.703	4.31703	2.11004	0.0470098	0.0146378	32	Q8MXR6	sqd-1	Homologous to Drosophila SQD (Squid) protein	Q8MXR6_CAEEL	8	_SVEVKPAK_.2|_NNSGFDYQQAQGAR_.2|_GFAFVEFTTGEGC(cam)K_.2|_VDDIEWPFDK_.2|_VFVGGLPSDYSEQDLR_.2|_KVFVGGLPSDYSEQDLR_.3|_FQQQPQQQTAQAQQF_.2|_RNFAFIVFEEEESADKASSQTK_.3
pqn95 / ctrl	Q3S1J0	-49.2278	0.507722	-0.97789	0.136942	0.0374788	4	Q3S1J0	C36B1.14	Uncharacterized protein	Q3S1J0_CAEEL	1	_IVGVDPYR_.2
pqn95 / ctrl	P91276	-50.5401	0.494599	-1.01567	0.240394	0.0612769	4	P91276	ima-2	Importin subunit alpha-2	IMA2_CAEEL	1	_TLTETSLSHNAEEGKDEGGR_.3
pqn95 / ctrl	Q9XUW5	35.0066	1.35007	0.43303	0.0488841	0.015176	52	Q9XUW5	ddx-17	DEAD boX helicase homolog	Q9XUW5_CAEEL	12	_QTVPQALR_.2|_KADELTR_.2|_TPIMLATDVAAR_.2|_ELAQQVQEVSIDFC(cam)HSLGLK_.3|_GEGPAVLVLLPTR_.2|_GYGGNDNFAPK_.2|_GVDIVVATPGR_.2|_DAAFLNVGSLELAANHNITQVVDILEEHAK_.4|_DAAFLNVGSLELAANHNITQVVDILEEHAK_.3|_FQKPTVIQSISWPIAMSGR_.3|_FVINYDYPNNSEDYVHR_.3|_KGTAYTFFTHTNASK_.3|_TLAFMLPALVHITK_.3
pqn95 / ctrl	O62388	1.92073	1.01921	0.0274475	0.0535423	0.01647	68	O62388	CELE_W01D2.1	Ribosomal protein L37	O62388_CAEEL	12	_TYNWGAK_.2|_TYNWGAK_.1|_TKGTQAFGK_.2|_TKGTQAFGK_.1|_EGTTPKPR_.2|_SSFHIQK_.2|_SSFHIQK_.1|_TKGTQAFGKK_.3|_TKGTQAFGKK_.2|_GTQAFGK_.2|_GTQAFGK_.1|_C(cam)ASC(cam)GYPDAK_.2|_RC(cam)ASC(cam)GYPDAK_.2|_NGFREGTTPKPR_.3|_GTQAFGKK_.2|_GTQAFGKK_.1|_HLRDVNAR_.2|_SHTLC(cam)KR_.2
pqn95 / ctrl	Q23237	-54.5444	0.454556	-1.13747	0.496685	0.114055	12	Q23237	pbs-3	Proteasome subunit beta type-3	PSB3_CAEEL	3	_DKVNVSTIK_.2|_ENMKPDELFEATAQSILSC(cam)LER_.3|_DAASGWGAVVYTITK_.2
pqn95 / ctrl	Q9N520	-56.3118	0.436882	-1.19468	0.943053	0.196155	4	Q9N520	CELE_Y39A3A.4	Uncharacterized protein	Q9N520_CAEEL	1	_QDPSLTYDAYTKYM(ox)HK_.2
pqn95 / ctrl	P52275	25.0827	1.25083	0.322883	0.0568451	0.0173369	64	P52275	tbb-2	Tubulin beta-2 chain	TBB2_CAEEL	14	_LAVNMVPFPR_.2|_IMSSFSVVPSPK_.2|_YLTVAAMFR_.2|_ALTVAELTQQMFDAK_.2|_GHYTEGAELVDNVLDVIR_.3|_LHFFMPGFAPLSAK_.3|_LHFFMPGFAPLSAK_.2|_GHYTEGAELVDNVLDVIRK_.3|_NMMAAC(cam)DPR_.2|_FPGQLNADLR_.2|_IREEYPDR_.2|_LTNPTYGDLNHLVSLTMSGVTTC(cam)LR_.3|_EIVHVQAGQC(cam)GNQIGSK_.3|_EIVHVQAGQC(cam)GNQIGSK_.2|_SGPFGQLFRPDNFVFGQSGAGNNWAK_.3|_FWEVISDEHGIQPDGTFKGETDLQLER_.4|_FWEVISDEHGIQPDGTFKGETDLQLER_.3
pqn95 / ctrl	O45148	-57.4222	0.425778	-1.23183	0.0035556	0.00143327	8	O45148	dlst-1	DihydroLipoamide S-SuccinylTransferase	O45148_CAEEL	2	_SAPPVARPPSTPSSSTPVGAVPVTR_.3|_LQPGAGGGSSSAPAKEEPK_.3
pqn95 / ctrl	Q9BKU8	-57.7803	0.422197	-1.24401	0.105297	0.0301678	4	Q9BKU8	moag-4	MOdifier of protein AGgregation	Q9BKU8_CAEEL	1	_EAEAAAAAANAK_.2
pqn95 / ctrl	Q17698	-67.3158	0.326842	-1.61334	0.061699	0.0187623	16	Q17698	C06A8.3	Uncharacterized protein	Q17698_CAEEL	4	_VAADWADFQK_.2|_IQAYLNSLPANVK_.2|_VQAWVNQQGGK_.2|_GQQGQAEAAHQAAVSNFSPAAK_.3
pqn95 / ctrl	P47209	-58.1017	0.418983	-1.25504	0.0649307	0.0194605	4	P47209	cct-5	T-complex protein 1 subunit epsilon	TCPE_CAEEL	1	_SHILAAR_.2
pqn95 / ctrl	O01869	23.9089	1.23909	0.309279	0.0633513	0.0191527	72	O01869	rps-10	Ribosomal Protein, Small subunit	O01869_CAEEL	13	_VTEAGPGGAPVYR_.2|_THPNIEGVSNLEVIK_.2|_THPNIEGVSNLEVIK_.3|_LIYEYLFNEGVTVAK_.2|_HYYWYLTDAGILYLR_.3|_ELVKEQFAWR_.3|_ELVKEQFAWR_.2|_EYLALPAEIVPATIK_.2|_EYLALPAEIVPATIK_.3|_VPHEDRAPR_.3|_VPHEDRAPR_.2|_GDREAYRTEK_.3|_AAQGEKGDREAYR_.3|_EIRVPHEDRAPR_.4|_EIRVPHEDRAPR_.3|_LIYEYLFNEGVTVAKK_.3|_EIRVPHEDR_.3|_EIRVPHEDR_.2|_GDREAYR_.2
pqn95 / ctrl	Q17348	-61.0951	0.389049	-1.36198	0.715965	0.155775	12	Q17348	snr-1	Small nuclear ribonucleoprotein Sm D3	SMD3_CAEEL	3	_PMGRGGPRGMSR_.2|_FMILPDMLK_.2|_SHQLDNVFIR_.2
pqn95 / ctrl	O01692	-5.85844	0.941416	-0.0870963	0.0647769	0.0194605	80	O01692	rps-17	40S ribosomal protein S17	RS17_CAEEL	13	_VC(cam)DEVAIIGSKPLR_.3|_VC(cam)DEVAIIGSKPLR_.2|_AAGFNLPNVTVEDQGK_.2|_VDTDTSDMLK_.2|_VDTDTSDM(ox)LK_.2|_MTNDFHNNKR_.3|_M(ox)TNDFHNNKR_.3|_MTNDFHNNKR_.2|_LQEEERER_.3|_LQEEERER_.2|_RVC(cam)DEVAIIGSKPLR_.3|_IAGYITHLMR_.3|_IAGYITHLMR_.2|_VC(cam)DEVAIIGSK_.2|_RDNYMPEISTVDPSQLTSIK_.3|_DNYMPEISTVDPSQLTSIK_.2|_DNYM(ox)PEISTVDPSQLTSIK_.2|_DNYMPEISTVDPSQLTSIKVDTDTSDMLK_.3|_LQEEERERR_.3|_AAGFNLPNVTVEDQGKNK_…
pqn95 / ctrl	O44444	-62.4446	0.375554	-1.41291	0.364629	0.0875783	32	O44444	C02B10.4	Uncharacterized protein	O44444_CAEEL	6	_AGAAAAGLATR_.2|_AQTNFVTK_.2|_ALEGVLLDGEPIEVLEANPPK_.3|_ALEGVLLDGEPIEVLEANPPK_.2|_NISTASIR_.2|_EIHTGPSTLIIK_.2|_YADEVDKDRR_.3|_YADEVDKDRR_.2
pqn95 / ctrl	Q95005	46.5796	1.4658	0.551684	0.0653439	0.0195281	20	Q95005	pas-4	Proteasome subunit alpha type-7	PSA7_CAEEL	5	_VAAEAEEAASK_.2|_LTLEDPVTVAYISR_.2|_IEC(cam)QSYK_.2|_KVNDELQQR_.2|_VNDELQQR_.2
pqn95 / ctrl	Q17770	-57.9453	0.420547	-1.24966	0.06895	0.0205467	28	Q17770	pdi-2	Protein disulfide-isomerase 2	PDI2_CAEEL	7	_SLAPEYAK_.2|_FADDESIVIAK_.2|_AATQLKEEGSDIK_.2|_NFEQVAR_.2|_LDATVHGEVSSK_.2|_SHNLLFVSK_.2|_LTQDGLK_.2
pqn95 / ctrl	O17626	-64.7539	0.352461	-1.50447	0.53026	0.120672	4	O17626	C31C9.2	Uncharacterized protein	O17626_CAEEL	1	_VASEIADNIVQYNK_.2
pqn95 / ctrl	Q18885	-5.95155	0.940485	-0.0885239	0.0814008	0.0239821	16	Q18885	icd-1	Transcription factor BTF3 homolog	BTF3_CAEEL	3	_LQAQQEHVR_.3|_LQAQQEHVR_.2|_LANNVTK_.2|_KLQAQQEHVR_.3
pqn95 / ctrl	Q9U2A8	56.4155	1.56416	0.645384	0.0891256	0.02611	36	Q9U2A8	rpl-43	60S ribosomal protein L37a	RL37A_CAEEL	6	_KLEVAQHSR_.3|_KLEVAQHSR_.2|_KATGIWNC(cam)AK_.2|_KATGIWNC(cam)AK_.3|_VVAGGAYVYGTVTAATVR_.2|_VVAGGAYVYGTVTAATVR_.3|_KVGIVGK_.2|_YTC(cam)SFC(cam)GK_.2|_ATGIWNC(cam)AK_.2
pqn95 / ctrl	O17766	-66.6816	0.333184	-1.58561	0.50164	0.114913	4	O17766	lipl-7	Lipase	O17766_CAEEL	1	_ETKQEFLYYLGHSQGTM(ox)IM(ox)FSR_.2
pqn95 / ctrl	J7S164;J7SA65;P09588;Q27485	23.3988	1.23399	0.303329	0.0935894	0.027188	24	J7S164;J7SA65;P09588;Q27485	his-57;his-57;his-3;his-35	Histone H2A	J7S164_CAEEL;J7SA65_CAEEL;H2A_CAEEL;Q27485_CAEEL	4	_AGLQFPVGR_.2|_HLQLAVR_.2|_NDEELNK_.1|_NDEELNK_.2|_LLAGVTIAQGGVLPNIQAVLLPK_.3|_LLAGVTIAQGGVLPNIQAVLLPK_.2
pqn95 / ctrl	Q93615	-67.7067	0.322933	-1.63069	0.00612423	0.00231672	8	Q93615	F27D4.1	Probable electron transfer flavoprotein subunit alpha, mitochondrial	ETFA_CAEEL	2	_VAPVILASQK_.2|_VIVAINKDPDAPIFQVADIGLK_.3
pqn95 / ctrl	Q19877	8.33758	1.08338	0.115534	0.0967493	0.0279498	32	Q19877	rps-23	40S ribosomal protein S23	RS23_CAEEL	5	_SGHAVGDIPGVR_.3|_SGHAVGDIPGVR_.2|_SNPFGGASHAK_.2|_SNPFGGASHAK_.1|_VANTSLIALFK_.2|_ITAFVPNDGC(cam)LNFVEENDEVLVSGFGR_.3|_ITAFVPNDGC(cam)LNFVEENDEVLVSGFGR_.2|_KITAFVPNDGC(cam)LNFVEENDEVLVSGFGR_.3
pqn95 / ctrl	P46769	156.202	2.56202	1.35728	0.106579	0.030451	20	P46769	rps-0	40S ribosomal protein SA	RSSA_CAEEL	5	_FAAHTGATAIFGR_.3|_RFDGPNIINVK_.2|_SIGLMWWMLAR_.2|_QTGFVLEGK_.2|_IDHQAVTEASYVGVPVISFVNTESPLK_.3
pqn95 / ctrl	Q9XUE8	-21.8836	0.781164	-0.356303	0.110247	0.0313271	16	Q9XUE8	ins-34	INSulin related	Q9XUE8_CAEEL	3	_RPTNEQIISYC(cam)C(cam)PEK_.3|_RPTNEQIISYC(cam)C(cam)PEK_.2|_TSAQQLLQLAC(cam)SAR_.2|_QPC(cam)QPSDKPK_.2
pqn95 / ctrl	D3YT56;Q20970	-69.6229	0.303771	-1.71895	0.0536858	0.01647	8	D3YT56;Q20970	mars-1;mrs-1	Methionyl Amino-acyl tRNA Synthetase;Methionine--tRNA ligase, cytoplasmic	D3YT56_CAEEL;SYMC_CAEEL	2	_VISQLIAQNLK_.2|_GGAAAAPVDDTIDVGR_.2
pqn95 / ctrl	Q9U1X9	-5.26045	0.947396	-0.0779613	0.111806	0.0315638	28	Q9U1X9	rla-2	Ribosomal protein, Large subunit, Acidic (P1)	Q9U1X9_CAEEL	5	_YVSAYLLAVLGGNANPK_.2|_YVSAYLLAVLGGNANPK_.3|_NILSAVGVDADAETAK_.2|_VDDLKNILSAVGVDADAETAK_.3|_VDDLKNILSAVGVDADAETAK_.2|_TVEELIAEGSAGLVSVSGGAAPAAAAAPAAGGAAPAADSKPAK_.4|_TVEELIAEGSAGLVSVSGGAAPAAAAAPAAGGAAPAADSKPAKK_.4
pqn95 / ctrl	P49180	106.663	2.06663	1.04728	0.111991	0.0315638	72	P49180	rpl-33	60S ribosomal protein L35a	RL35A_CAEEL	11	_VLLYPSNI_.1|_AIFTGFK_.2|_AIFTGFK_.1|_ITRPHGNAGAVR_.3|_ITRPHGNAGAVR_.2|_RPSAPTTGR_.2|_RVVYLYK_.2|_FHHNIPPSALGK_.3|_FHHNIPPSALGK_.2|_AIFTGFKR_.2|_LEGVFNKEDAGFYAGKR_.3|_LEGVFNKEDAGFYAGKR_.4|_LEGVFNKEDAGFYAGK_.3|_LEGVFNKEDAGFYAGK_.2|_TQSEHTSLLK_.2|_TQSEHTSLLK_.1|_TQSEHTSLLK_.3|_TGHTVATR_.2
pqn95 / ctrl	P91457	379.193	4.79193	2.26061	0.113638	0.0319415	12	P91457	npp-7	Nuclear Pore complex Protein	P91457_CAEEL	4	_IASDETSVNTSQNHR_.3|_GPDGKPVSR_.2|_YASAEASSNVFGNR_.2|_RGFLDDLAFSFTAPVDLVTAVGTAK_.3
pqn95 / ctrl	Q93576	-71.84	0.2816	-1.82828	0.337196	0.0820694	28	Q93576	ndk-1	Nucleoside diphosphate kinase	Q93576_CAEEL	6	_NIC(cam)HGSDAVDSANR_.3|_NIC(cam)HGSDAVDSANR_.2|_AHLEVHYQDLK_.3|_AHLEVHYQDLK_.2|_EIAHWFK_.2|_SMLGATNPLASAPGTIR_.2|_TFIAIKPDGVHR_.3|_TFIAIKPDGVHR_.2|_GDFC(cam)IQTGR_.2
pqn95 / ctrl	Q9N4C2;U4PCC4	1.13362	1.01134	0.0162626	0.118666	0.0332647	12	Q9N4C2;U4PCC4	cpsf-1	Probable cleavage and polyadenylation specificity factor subunit 1;Cleavage and Polyadenylation Specificity Factor	CPSF1_CAEEL;U4PCC4_CAEEL	3	_SLRPEIITSSLLEGAEQLWAVGR_.3|_LGHDAIQSSR_.2|_DGDLFLLR_.2
pqn95 / ctrl	O01868	38.8428	1.38843	0.473453	0.123358	0.0344873	52	O01868	rpl-24.1	60S ribosomal protein L24	RL24_CAEEL	10	_VQIFLSGK_.2|_VQIFLSGK_.1|_GTHGQEQVTR_.3|_GTHGQEQVTR_.2|_AVAGLSLDAILAK_.2|_KSVQVVNR_.2|_RNQTEDFRR_.3|_NQTEDFRR_.2|_VETC(cam)VYSGYK_.2|_MKVETC(cam)VYSGYK_.2|_M(ox)KVETC(cam)VYSGYK_.2|_SVQVVNR_.2|_KGTHGQEQVTR_.3
pqn95 / ctrl	O17736	-74.1448	0.258552	-1.95148	0.243529	0.0617733	4	O17736	etc-1	E3 ubiquitin-protein ligase etc-1	ETC1_CAEEL	1	_GISEIISIEWM(ox)RM(ox)FAPHELQIM(ox)IAGYEEVFTAK_.5
pqn95 / ctrl	P0DM41;P0DM42;P10986;Q6A8K1	-5.96865	0.940313	-0.0887863	0.124147	0.0346147	124	P0DM41;P0DM42;P10986;Q6A8K1	act-1;act-3;act-4;act-4	Actin-1;Actin-3;Actin-4;Actin-4	ACT1_CAEEL;ACT3_CAEEL;ACT4_CAEEL;Q6A8K1_CAEEL	19	_IWHHTFYNELR_.3|_IWHHTFYNELR_.2|_AGFAGDDAPR_.2|_IIAPPER_.2|_VAPEEHPVLLTEAPLNPK_.3|_VAPEEHPVLLTEAPLNPK_.2|_DSYVGDEAQSK_.2|_DSYVGDEAQSK_.1|_GYSFTTTAER_.2|_SYELPDGQVITVGNER_.2|_AVFPSIVGR_.2|_DSYVGDEAQSKR_.2|_DSYVGDEAQSKR_.3|_IIAPPERK_.2|_QEYDESGPSIVHR_.2|_QEYDESGPSIVHR_.3|_AVFPSIVGRPR_.3|_AVFPSIVGRPR_.2|_HQGVMVGMGQK_.2|_HQGVMVGMGQK_.3|_HQGVM(ox)VGM(ox)GQK_.2|_HQGVMVGM(ox)GQK_.2|_LC(cam)YVALDFEQEMATA…
pqn95 / ctrl	Q21966	-3.71767	0.962823	-0.054657	0.124738	0.0346866	12	Q21966	asp-4	ASpartyl Protease	Q21966_CAEEL	3	_RYVEPITYVPVTR_.3|_KVPSNLFSFWLNR_.3|_VGELWILGDVFIGR_.2
pqn95 / ctrl	P51403	42.2775	1.42277	0.508707	0.13525	0.0371136	104	P51403	rps-2	40S ribosomal protein S2	RS2_CAEEL	18	_ATYAALQR_.2|_ATYAALQR_.1|_EVATAIR_.2|_GTGIVSAPVPK_.2|_IGLPHTVPC(cam)K_.3|_IGLPHTVPC(cam)K_.2|_AFVAIGDHAGHVGLGVK_.3|_AFVAIGDHAGHVGLGVK_.2|_GSTATLGNFAK_.2|_GGEKETEWTPVTK_.3|_GGEKETEWTPVTK_.2|_ETEWTPVTK_.2|_LAVVPVR_.2|_LAVVPVRR_.2|_GAIVAAK_.1|_TYSYLTPDLWK_.2|_LLHMAGIEDC(cam)YTAAK_.3|_EFEIIDALC(cam)SNLKDEVLK_.3|_KLLHMAGIEDC(cam)YTAAK_.3|_KLLHMAGIEDC(cam)YTAAK_.2|_KLLHM(ox)AGIEDC(cam)YTAAK_.3|_ITTLEE…
pqn95 / ctrl	Q1XFY9	3.71855	1.03719	0.052674	0.139254	0.037912	36	Q1XFY9	rps-24	Ribosomal Protein, Small subunit	Q1XFY9_CAEEL	5	_TTPDTVIPFGFESK_.2|_GFALVYDTIDFAK_.2|_SKGFALVYDTIDFAK_.3|_QMVVEVIHPGRPTVPK_.4|_QMVVEVIHPGRPTVPK_.3|_QMVVEVIHPGRPTVPK_.2|_KQMVVEVIHPGRPTVPK_.4|_KQMVVEVIHPGRPTVPK_.3|_KQMVVEVIHPGRPTVPK_.2
pqn95 / ctrl	Q17578	-79.671	0.20329	-2.29839	0.67683	0.14819	4	Q17578	C01G6.2	Uncharacterized protein	Q17578_CAEEL	1	_LLLELMEM(ox)C(cam)SKRK_.2
pqn95 / ctrl	G5EFC4	16.0499	1.1605	0.214745	0.148673	0.0403707	12	G5EFC4	cdc-5l	Cell Division Cycle related	G5EFC4_CAEEL	3	_AIEDHQKPR_.3|_KAEGLDEEATETRK_.3|_TSAQC(cam)LER_.2
pqn95 / ctrl	O16487	-81.353	0.18647	-2.42298	0.873726	0.185444	4	O16487	B0238.11	Uncharacterized protein	O16487_CAEEL	1	_VAEWAETR_.2
pqn95 / ctrl	Q20363	14.2188	1.14219	0.1918	0.150004	0.0406262	80	Q20363	sip-1	Stress-induced protein 1	SIP1_CAEEL	10	_EGQMTIDAPK_.2|_EGQMTIDAPK_.1|_LDVAAFKPEELK_.3|_LDVAAFKPEELK_.2|_DVDLAHIHTVINK_.3|_DVDLAHIHTVINK_.2|_ALPIHTSAGHAVTQKPSSTTTTGKH_.5|_ALPIHTSAGHAVTQKPSSTTTTGKH_.4|_ALPIHTSAGHAVTQKPSSTTTTGKH_.3|_TEHGFSK_.2|_TEHGFSK_.1|_DFEDMMPYWAQR_.2|_LDVAAFKPEELKVNLEGHVLTIEGHHEVK_.5|_VNLEGHVLTIEGHHEVK_.4|_VNLEGHVLTIEGHHEVK_.3|_VNLEGHVLTIEGHHEVK_.2|_ALPIHTSAGHAVTQKPSSTTTTGK_.3|_ALPIHTSAGHAVTQKPSSTTTTGK_.4|_ALPIHTSAG…
pqn95 / ctrl	P54812	-20.4858	0.795142	-0.330716	0.165083	0.0441791	32	P54812	cdc-48.2	Transitional endoplasmic reticulum ATPase homolog 2	TERA2_CAEEL	8	_AAAPC(cam)VLFFDELDSIAK_.2|_GVLFYGPPGC(cam)GK_.2|_EIDIGIPDAVGR_.2|_AIANEC(cam)QANFISIK_.2|_IVSQLLTLMDGLK_.2|_AHFEEAMK_.2|_KYEMFAQTLQQSR_.3|_VHVLPIDDTIEGLTGNLFDVFLRPYFTDAYRPVHK_.5
pqn95 / ctrl	O44451	-85.2856	0.147144	-2.7647	3.6433e-07	2.64967e-07	8	O44451	pdhb-1	Pyruvate dehydrogenase E1 component subunit beta, mitochondrial	ODPB_CAEEL	2	_VPVPIVFR_.2|_SLRPFDFESIR_.3
pqn95 / ctrl	P29691	0.851719	1.00852	0.0122357	0.165247	0.0441791	92	P29691	eef-2	Elongation factor 2	EF2_CAEEL	20	_FSVSPVVR_.2|_GGGQIIPTAR_.2|_SDPVVSYR_.2|_VNFTVDEIR_.2|_NPADLPK_.2|_NPADLPK_.1|_ILAEKYEYDVTEAR_.2|_ILAEKYEYDVTEAR_.3|_RVFYASVLTAEPR_.3|_LANDEKDLEGKPLMK_.3|_LLEPVYLVEIQC(cam)PEAAVGGIYGVLNR_.3|_DLEFVKGENQFETVEVDGKK_.3|_KWSSTQTDESKR_.3|_YEYDVTEAR_.2|_EGVLSDENMR_.2|_DKTAALVEK_.2|_DLEEDHAC(cam)IPLKK_.3|_KEDLYEK_.2|_LHC(cam)TAQPMPDGLADDIEGGTVNAR_.3|_GVQYLNEIKDSVVAGFQWATR_.3|_NMSVIAHVDHGK_.3|_NM(ox)SVIA…
pqn95 / ctrl	Q09438	-85.4509	0.145491	-2.781	0.0809486	0.0239166	4	Q09438	B0228.7	S-methyl-5'-thioadenosine phosphorylase	MTAP_CAEEL	1	_AESM(ox)VFKSWGASLVNMTM(ox)M(ox)PEC(cam)ILAK_.3
pqn95 / ctrl	D0Z5N4;D0Z5N4-2	-85.6511	0.143489	-2.80099	0.000241998	0.000118716	8	D0Z5N4;D0Z5N4-2	gcn-2	Eukaryotic translation initiation factor 2-alpha kinase gcn-2;Isoform a of Eukaryotic translation initiation factor 2-alpha kinase gcn-2	E2AKB_CAEEL	1	_IVSELTK_.2|_IVSELTK_.1
pqn95 / ctrl	Q20206	6.38379	1.06384	0.0892784	0.164279	0.0441791	96	Q20206	rps-11	Ribosomal Protein, Small subunit	Q20206_CAEEL	15	_DIHPGDLVTIGEC(cam)RPLSK_.3|_DIHPGDLVTIGEC(cam)RPLSK_.2|_DIHPGDLVTIGEC(cam)RPLSK_.4|_NVPAHC(cam)SPAFR_.3|_NVPAHC(cam)SPAFR_.2|_EVGLGFK_.2|_EVGLGFK_.1|_C(cam)PWAGNVPIR_.2|_GMILTGVVLK_.2|_GM(ox)ILTGVVLK_.2|_DAVEGTYIDKK_.2|_DYLHYIK_.2|_QPTVNLNNK_.2|_DYLHYIKK_.2|_RDYLHYIK_.3|_RDYLHYIK_.2|_RDYLHYIKK_.3|_HKNVPAHC(cam)SPAFR_.3|_HKNVPAHC(cam)SPAFR_.2|_HKNVPAHC(cam)SPAFR_.4|_DAVEGTYIDK_.2|_AFLKQPTVNLNNK_.…
pqn95 / ctrl	Q20871	-86.5827	0.134173	-2.89784	0.02341	0.00790466	4	Q20871	CELE_F56D2.5	Uncharacterized protein	Q20871_CAEEL	1	_EEM(ox)YKRYGEK_.2
pqn95 / ctrl	Q94300	28.1458	1.28146	0.357786	0.169007	0.0450685	52	Q94300	rpl-11.1	60S ribosomal protein L11-1	RL111_CAEEL	10	_YDGIILPPKPK_.2|_YDGIILPPKPK_.3|_AEEILEK_.2|_AEEILEK_.1|_VLEQLTGQTPVFSK_.2|_VDKEETIK_.2|_IAVHC(cam)TVR_.2|_LC(cam)LNIC(cam)VGESGDR_.2|_IGPSHRVDKEETIK_.3|_VKEYELFK_.2|_VKEYELFK_.3|_GPKAEEILEK_.2|_LC(cam)LNIC(cam)VGESGDRLTR_.3
pqn95 / ctrl	A0A131MC08;A0A131MD32;O17351	-88.0866	0.119134	-3.06934	0.307031	0.0756664	8	A0A131MC08;A0A131MD32;O17351	abu-12	Activated in Blocked Unfolded protein response	A0A131MC08_CAEEL;A0A131MD32_CAEEL;O17351_CAEEL	2	_IYESTVTATGHHQAHAIR_.4|_ALHQAYSQPQTR_.2
pqn95 / ctrl	A0A0K3AQT9;A0A0K3ATS5;A0A0K3AUC6;A0A0K3AWP8	-88.9414	0.110586	-3.17676	0.019228	0.00662156	4	A0A0K3AQT9;A0A0K3ATS5;A0A0K3AUC6;A0A0K3AWP8	lpd-3	LiPid Depleted	A0A0K3AQT9_CAEEL;A0A0K3ATS5_CAEEL;A0A0K3AUC6_CAEEL;A0A0K3AWP8_CAEEL	1	_AC(cam)SIAGK_.1
pqn95 / ctrl	Q18529	-88.967	0.11033	-3.1801	0.229959	0.0590513	4	Q18529	C39D10.7	Uncharacterized protein	Q18529_CAEEL	1	_DGIFGIK_.1
pqn95 / ctrl	A0A9S2	-89.6604	0.103396	-3.27375	2.19532e-05	1.27549e-05	8	A0A9S2	CELE_Y38F2AR.12	Uncharacterized protein	A0A9S2_CAEEL	1	_LGELKEK_.2|_LGELKEK_.1
pqn95 / ctrl	Q95XZ5	-89.8492	0.101508	-3.30033	2.28989e-05	1.31574e-05	8	Q95XZ5	pqn-85	Nipped-B-like protein pqn-85	NPBL_CAEEL	1	_VEALKEK_.2|_VEALKEK_.1
pqn95 / ctrl	P90983	-1.18961	0.988104	-0.0172654	0.17154	0.0455106	32	P90983	rps-29	Ribosomal Protein, Small subunit	P90983_CAEEL	6	_KFGPGSR_.2|_VC(cam)AGHHGLIR_.3|_VC(cam)AGHHGLIR_.2|_GFQNLWFSHPR_.3|_GFQNLWFSHPR_.2|_YGLDLC(cam)R_.2|_KYGLDLC(cam)R_.2|_VC(cam)AGHHGLIRK_.3
pqn95 / ctrl	O45734	-10.6724	0.893276	-0.162822	0.175466	0.0464337	12	O45734	cpl-1	CathePsin L family	O45734_CAEEL	3	_IAVATQGPISIAIDAGHR_.3|_DTHLVTDVK_.2|_DNHGVDTEESYPYK_.2
pqn95 / ctrl	Q23451	-91.8269	0.0817306	-3.61298	0.00487311	0.00189393	4	Q23451	rad-23	Uncharacterized protein	Q23451_CAEEL	1	_ALIQQNPEMLAAVLQQLAAVNPR_.3
pqn95 / ctrl	Q20703	-93.2585	0.0674153	-3.89078	0.0265029	0.00877803	4	Q20703	CELE_F53B2.5	Uncharacterized protein	Q20703_CAEEL	1	_KDEDIAK_.1
pqn95 / ctrl	P62784	41.2579	1.41258	0.498332	0.188028	0.0493811	40	P62784	his-1	Histone H4	H4_CAEEL	8	_DNIQGITKPAIR_.2|_DNIQGITKPAIR_.3|_VFLENVIR_.2|_TVTAMDVVYALKR_.3|_TVTAMDVVYALKR_.2|_TLYGFGG_.1|_KTVTAMDVVYALKR_.3|_DAVTYC(cam)EHAK_.2|_ISGLIYEETR_.2|_TVTAMDVVYALK_.2
pqn95 / ctrl	G5EEN7	-96.0289	0.0397115	-4.6543	3.9742e-06	2.59947e-06	8	G5EEN7	CELE_Y39A1A.3	Uncharacterized protein	G5EEN7_CAEEL	2	_VMDFLSVIQK_.2|_LNSTEEVAR_.2
pqn95 / ctrl	Q21004	-97.8591	0.0214094	-5.54561	0.000165779	8.41025e-05	4	Q21004	amph-1	AMPHiphysin homolog	Q21004_CAEEL	1	_NSFNSVK_.1
pqn95 / ctrl	Q9TW67	-99.9897	0.000103468	-13.2385	3.24349e-05	1.81356e-05	4	Q9TW67	png-1	Peptide-N(4)-(N-acetyl-beta-glucosaminyl)asparagine amidase	NGLY1_CAEEL	1	_YNISAMPTFIFLK_.2
