# Supplementary material for: PQN-59 antagonizes microRNA-mediated repression during post-embryonic temporal patterning and modulates translation and stress granule formation in C. elegans
Source: PLoS Genet. 2021 Nov 22;17(11):e1009599. doi: 10.1371/journal.pgen.1009599 (PMC8648105; doi:10.1371/journal.pgen.1009599)
Supplement: S3 Table — (XLSX) [file pgen.1009599.s009.xlsx]

## Sheet: PQN-59 IP data set mapped to hu
	ProteinGroups	UniProtIds	Genes	ProteinDescriptions	ProteinNames
	Q18599	Q18599	acer-1	ACEtyl-CoA Regulator	Q18599_CAEEL
	P0DM41;P0DM42;P10986;Q6A8K1	P0DM41;P0DM42;P10986;Q6A8K1	act-1;act-3;act-4;act-4	Actin-1;Actin-3;Actin-4;Actin-4	ACT1_CAEEL;ACT3_CAEEL;ACT4_CAEEL;Q6A8K1_CAEEL
	Q86GC2;Q86GC3	Q86GC2;Q86GC3	adr-1	Adenosine Deaminase acting on RNA	Q86GC2_CAEEL;Q86GC3_CAEEL
	Q86NJ4;Q9BIC1;X5LPU4;X5LX70;X5M8U5	Q86NJ4;Q9BIC1;X5LPU4;X5LX70;X5M8U5	afd-1	AFaDin (Actin filament binding protein) homolog	Q86NJ4_CAEEL;Q9BIC1_CAEEL;X5LPU4_CAEEL;X5LX70_CAEEL;X5M8U5_CAEEL
	P27604	P27604	ahcy-1	Adenosylhomocysteinase	SAHH_CAEEL
	P46563	P46563	aldo-2	Fructose-bisphosphate aldolase 2	ALF2_CAEEL
	G5EES3;G5EGR6	G5EES3;G5EGR6	alg-1	Protein argonaute	G5EES3_CAEEL;G5EGR6_CAEEL
	P54889;P54889-2	P54889;P54889-2	alh-13	Probable delta-1-pyrroline-5-carboxylate synthase;Isoform a of Probable delta-1-pyrroline-5-carboxylate synthase	ALH13_CAEEL
	Q9NA98	Q9NA98	arp-1	Actin-Related Proteins	Q9NA98_CAEEL
	Q21966	Q21966	asp-4	ASpartyl Protease	Q21966_CAEEL
	O17406	O17406	attf-2	AT hook Transcription Factor family	O17406_CAEEL
	D4PH96;G5ED29	D4PH96;G5ED29	atx-2	ATX (Ataxin) related;Ataxin-2 homolog	D4PH96_CAEEL;ATX2_CAEEL
	K8ESC8;Q8WQH2	K8ESC8;Q8WQH2	B0001.8	Uncharacterized protein	K8ESC8_CAEEL;Q8WQH2_CAEEL
	Q9U3S8	Q9U3S8	B0035.1	Uncharacterized protein	Q9U3S8_CAEEL
	Q09242	Q09242	bcl-7	BCL7-like protein	BCL7_CAEEL
	O02208	O02208	C01A2.4	Uncharacterized protein	O02208_CAEEL
	Q17688	Q17688	C06A6.5	Thioredoxin domain-containing protein C06A6.5	TXNDL_CAEEL
	Q17698	Q17698	C06A8.3	Uncharacterized protein	Q17698_CAEEL
	Q09441	Q09441	C08B11.3;swsn-7	SWI/SNF nucleosome remodeling complex component	SWSN7_CAEEL
	Q09237	Q09237	C18H9.3;C18H9.2	GYF domain-containing protein C18H9.3	YQ83_CAEEL
	Q9XW17	Q9XW17	car-1	"Cytokinesis, Apoptosis, RNA-associated"	Q9XW17_CAEEL
	P34545	P34545	cbp-1	Protein cbp-1	CBP1_CAEEL
	A0A0S4XR43	A0A0S4XR43	ccar-1	CCAR1 homolog	A0A0S4XR43_CAEEL
	P54812	P54812	cdc-48.2	Transitional endoplasmic reticulum ATPase homolog 2	TERA2_CAEEL
	G5EFC4	G5EFC4	cdc-5l	Cell Division Cycle related	G5EFC4_CAEEL
	A5Z2T6	A5Z2T6	CELE_D1081.7	Uncharacterized protein	A5Z2T6_CAEEL
	I2HAE5;Q19104	I2HAE5;Q19104	CELE_F01G4.4	Uncharacterized protein	I2HAE5_CAEEL;Q19104_CAEEL
	H2KZQ8;H2KZQ9;Q95ZV3	H2KZQ8;H2KZQ9;Q95ZV3	CELE_F13B9.1	Uncharacterized protein	H2KZQ8_CAEEL;H2KZQ9_CAEEL;Q95ZV3_CAEEL
	Q19548	Q19548	CELE_F18C5.5	Uncharacterized protein	Q19548_CAEEL
	O44781;Q9BL61	O44781;Q9BL61	CELE_F33D11.10;CELE_Y65B4A.6	Uncharacterized protein	O44781_CAEEL;Q9BL61_CAEEL
	O45548	O45548	CELE_F53A2.3	Uncharacterized protein	O45548_CAEEL
	Q966I7	Q966I7	CELE_K08D12.3	Uncharacterized protein	Q966I7_CAEEL
	Q21541	Q21541	CELE_M142.5	Uncharacterized protein	Q21541_CAEEL
	A0A061AJK8;A0A061AL89;Q21920;Q21920-2;Q21920-6;Q21920-7	A0A061AJK8;A0A061AL89;Q21920;Q21920-2;Q21920-6;Q21920-7	CELE_R11A8.7;CELE_R11A8.7;R11A8.7;R11A8.7;R11A8.7;R11A8.7	Uncharacterized protein;Uncharacterized protein;Ankyrin repeat and KH domain-containing protein R11A8.7;Isoform b of Ankyrin repeat and KH domain-containing protein R11A8.7;Isoform f of Ankyrin repeat and KH domain-containing protein R11A8.7;Isoform g of Ankyrin repeat and KH domain-containing protein R11A8.7	A0A061AJK8_CAEEL;A0A061AL89_CAEEL;ANKHM_CAEEL;ANKHM_CAEEL;ANKHM_CAEEL;ANKHM_CAEEL
	Q22056	Q22056	CELE_T01C3.2	Transcription and mRNA export factor ENY2	Q22056_CAEEL
	Q86NC1;Q9N5U1	Q86NC1;Q9N5U1	CELE_T22F3.3	"Alpha-1,4 glucan phosphorylase;Alpha-1,4 glucan phosphorylase"	Q86NC1_CAEEL;Q9N5U1_CAEEL
	O45812	O45812	CELE_T23G11.7	Uncharacterized protein	O45812_CAEEL
	Q22721	Q22721	CELE_T24C12.3	Uncharacterized protein	Q22721_CAEEL
	O62388	O62388	CELE_W01D2.1	Ribosomal protein L37	O62388_CAEEL
	Q9N5B3	Q9N5B3	CELE_W08E12.7	Uncharacterized protein	Q9N5B3_CAEEL
	Q965Q1	Q965Q1	CELE_Y22D7AL.10	Uncharacterized protein	Q965Q1_CAEEL
	Q9BKU5	Q9BKU5	CELE_Y37E3.8	Uncharacterized protein	Q9BKU5_CAEEL
	Q9N3Y1	Q9N3Y1	CELE_Y42H9AR.1	Uncharacterized protein	Q9N3Y1_CAEEL
	Q95XJ5	Q95XJ5	CELE_Y45G5AM.7	Uncharacterized protein	Q95XJ5_CAEEL
	Q9N3A3	Q9N3A3	CELE_Y54G2A.26	Uncharacterized protein	Q9N3A3_CAEEL
	Q9N362	Q9N362	CELE_Y55F3AM.13	Uncharacterized protein	Q9N362_CAEEL
	Q9N4I3	Q9N4I3	CELE_Y71F9AL.9	Uncharacterized protein	Q9N4I3_CAEEL
	G4SPY0;G4SPY1	G4SPY0;G4SPY1	CELE_Y71G10AL.1	Uncharacterized protein	G4SPY0_CAEEL;G4SPY1_CAEEL
	A0A163VU15;A0A168H365;A0A168H3A5	A0A163VU15;A0A168H365;A0A168H3A5	CELE_Y75B8A.6	Uncharacterized protein	A0A163VU15_CAEEL;A0A168H365_CAEEL;A0A168H3A5_CAEEL
	Q9XW73	Q9XW73	CELE_Y75B8A.8	Uncharacterized protein	Q9XW73_CAEEL
	Q23460	Q23460	CELE_ZK287.1	Uncharacterized protein	Q23460_CAEEL
	L8EC34;P34675;P34675-2	L8EC34;P34675;P34675-2	CELE_ZK688.5;ZK688.5;ZK688.5	Uncharacterized protein;Uncharacterized protein ZK688.5;Isoform b of Uncharacterized protein ZK688.5	L8EC34_CAEEL;YO25_CAEEL;YO25_CAEEL
	Q9N4L9	Q9N4L9	CELE_ZK973.9	Uncharacterized protein	Q9N4L9_CAEEL
	C1P629;C6KRJ2;Q18937	C1P629;C6KRJ2;Q18937	cfim-2	Cleavage Factor IM (CFIm) homolog	C1P629_CAEEL;C6KRJ2_CAEEL;Q18937_CAEEL
	Q95YF3	Q95YF3	cgh-1	ATP-dependent RNA helicase cgh-1	CGH1_CAEEL
	O61845	O61845	chd-7	Chromodomain and Helicase Domain protein	O61845_CAEEL
	P91093	P91093	coq-1	COenzyme Q (Ubiquinone) biosynthesis	P91093_CAEEL
	Q19864	Q19864	cpf-1	Cleavage and Polyadenylation Factor	Q19864_CAEEL
	O45577	O45577	cpf-2	Cleavage and Polyadenylation Factor	O45577_CAEEL
	O45734	O45734	cpl-1	CathePsin L family	O45734_CAEEL
	O44788	O44788	cpn-2	Transgelin	O44788_CAEEL
	Q9N4C2;U4PCC4	Q9N4C2;U4PCC4	cpsf-1	Probable cleavage and polyadenylation specificity factor subunit 1;Cleavage and Polyadenylation Specificity Factor	CPSF1_CAEEL;U4PCC4_CAEEL
	P27798	P27798	crt-1	Calreticulin	CALR_CAEEL
	Q19520	Q19520	ctf-4	Chromosome Transmission Fidelity factor homolog	Q19520_CAEEL
	P52015	P52015	cyn-7	Peptidyl-prolyl cis-trans isomerase 7	CYP7_CAEEL
	Q18688	Q18688	daf-21	Heat shock protein 90	HSP90_CAEEL
	Q9N363	Q9N363	dcap-1	mRNA DeCAPping enzyme	Q9N363_CAEEL
	Q9XUW5	Q9XUW5	ddx-17	DEAD boX helicase homolog	Q9XUW5_CAEEL
	Q18066;Q18066-2	Q18066;Q18066-2	dim-1	Disorganized muscle protein 1;Isoform b of Disorganized muscle protein 1	DIM_CAEEL
	Q19749	Q19749	dlat-1	"Dihydrolipoyllysine-residue acetyltransferase component of pyruvate dehydrogenase complex, mitochondrial"	ODP2_CAEEL
	Q22799	Q22799	dlc-1	"Dynein light chain 1, cytoplasmic"	DYL1_CAEEL
	Q09248	Q09248	dnc-2	Probable dynactin subunit 2	DCTN2_CAEEL
	Q965K5	Q965K5	dnc-3	DyNactin Complex component	Q965K5_CAEEL
	Q09477	Q09477	dpff-1	Zinc finger protein dpff-1	DPFF1_CAEEL
	Q20497	Q20497	dpy-22	Mediator of RNA polymerase II transcription subunit 12	MED12_CAEEL
	Q10661	Q10661	dpy-30	Dosage compensation protein dpy-30	DPY30_CAEEL
	G5EDY8;Q8WQC9	G5EDY8;Q8WQC9	drp-1	Dynamin-Related Protein	G5EDY8_CAEEL;Q8WQC9_CAEEL
	Q03577	Q03577	drs-1	"Aspartate--tRNA ligase, cytoplasmic"	SYDC_CAEEL
	Q19416	Q19416	dylt-1	DYnein Light chain (Tctex type)	Q19416_CAEEL
	Q23315	Q23315	ears-1	Glutamyl(E) Amino-acyl tRNA Synthetase	Q23315_CAEEL
	Q9GRZ1	Q9GRZ1	ebp-1	Microtubule End Binding Protein	Q9GRZ1_CAEEL
	Q8T8N8;Q9BIC3;Q9GYT0	Q8T8N8;Q9BIC3;Q9GYT0	ech-1.2	Enoyl-CoA Hydratase	Q8T8N8_CAEEL;Q9BIC3_CAEEL;Q9GYT0_CAEEL
	Q9U2H9	Q9U2H9	eef-1B.2	Probable elongation factor 1-beta/1-delta 2	EF1B2_CAEEL
	P54412	P54412	eef-1G	Probable elongation factor 1-gamma	EF1G_CAEEL
	P29691	P29691	eef-2	Elongation factor 2	EF2_CAEEL
	P53013	P53013	eft-3	Elongation factor 1-alpha	EF1A_CAEEL
	P34339	P34339	egl-45	Eukaryotic translation initiation factor 3 subunit A	EIF3A_CAEEL
	Q9XWI6	Q9XWI6	eif-3.B	Eukaryotic translation initiation factor 3 subunit B	EIF3B_CAEEL
	O02328	O02328	eif-3.C	Eukaryotic translation initiation factor 3 subunit C	EIF3C_CAEEL
	Q19706;Q19706-2	Q19706;Q19706-2	eif-3.G	Eukaryotic translation initiation factor 3 subunit G;Isoform b of Eukaryotic translation initiation factor 3 subunit G	EIF3G_CAEEL
	O01974	O01974	eif-3.H	Eukaryotic translation initiation factor 3 subunit H	EIF3H_CAEEL
	Q965S8	Q965S8	eif-3.I	Eukaryotic translation initiation factor 3 subunit I	EIF3I_CAEEL
	Q9XWP7	Q9XWP7	eif-3.J	Eukaryotic Initiation Factor	Q9XWP7_CAEEL
	Q9XUP3	Q9XUP3	eif-3.K	Eukaryotic translation initiation factor 3 subunit K	EIF3K_CAEEL
	A0A1N7SYP6;A0A1N7SYP7;A0A1N7SYR1;Q95QW0;Q95QW0-2	A0A1N7SYP6;A0A1N7SYP7;A0A1N7SYR1;Q95QW0;Q95QW0-2	eif-3.l;eif-3.l;eif-3.l;eif-3.L;eif-3.L	Eukaryotic translation initiation factor 3 subunit L;Eukaryotic translation initiation factor 3 subunit L;Eukaryotic translation initiation factor 3 subunit L;Eukaryotic translation initiation factor 3 subunit L;Isoform b of Eukaryotic translation initiation factor 3 subunit L	A0A1N7SYP6_CAEEL;A0A1N7SYP7_CAEEL;A0A1N7SYR1_CAEEL;EIF3L_CAEEL;EIF3L_CAEEL
	Q9N595	Q9N595	elpc-1	Elongator complex protein 1	Q9N595_CAEEL
	O62431	O62431	ers-1	Probable glutamine--tRNA ligase	SYQ_CAEEL
	O17811	O17811	F15A4.10	Uncharacterized protein F15A4.10	YSZI_CAEEL
	P34429	P34429	F44B9.8	Probable replication factor C subunit 5	RFC5_CAEEL
	A0A164D3G3;O16293	A0A164D3G3;O16293	fipp-1	Factor Interacting with Poly(A) Polymerase	A0A164D3G3_CAEEL;O16293_CAEEL
	Q9U2Q8	Q9U2Q8	fkb-2	Peptidylprolyl isomerase	Q9U2Q8_CAEEL
	Q23621	Q23621	gdh-1	Glutamate dehydrogenase	Q23621_CAEEL
	Q94361;Q94361-2;Q94361-3;Q94361-4;Q94361-5;Q94361-6	Q94361;Q94361-2;Q94361-3;Q94361-4;Q94361-5;Q94361-6	gei-17	E3 SUMO-protein ligase gei-17;Isoform 2 of E3 SUMO-protein ligase gei-17;Isoform 3 of E3 SUMO-protein ligase gei-17;Isoform 4 of E3 SUMO-protein ligase gei-17;Isoform 5 of E3 SUMO-protein ligase gei-17;Isoform 6 of E3 SUMO-protein ligase gei-17	GEI17_CAEEL
	O61208;Q8ITY3	O61208;Q8ITY3	gip-1	Gamma-tubulin complex component	O61208_CAEEL;Q8ITY3_CAEEL
	G5EF84	G5EF84	gip-2	Gamma-tubulin interacting protein 2	GIP2_CAEEL
	Q2HQL4;Q9U307	Q2HQL4;Q9U307	gln-3	Glutamine synthetase	Q2HQL4_CAEEL;Q9U307_CAEEL
	O02225	O02225	gln-6	GLutamiNe synthetase (Glutamate-ammonia ligase)	O02225_CAEEL
	Q8I4M5;Q8I4M5-2;Q8I4M5-3	Q8I4M5;Q8I4M5-2;Q8I4M5-3	gls-1	Germline survival defective-1;Isoform a of Germline survival defective-1;Isoform c of Germline survival defective-1	GLS1_CAEEL
	Q19989	Q19989	golg-2	GOLGi associated coiled-coil protein homolog	Q19989_CAEEL
	G3MU14;Q27497	G3MU14;Q27497	gsp-1	Serine/threonine-protein phosphatase;Serine/threonine-protein phosphatase PP1-alpha	G3MU14_CAEEL;GLC7A_CAEEL
	Q21351	Q21351	gtbp-1;K08F4.2	Ras-Gtpase-activating protein SH3 (Three) domain-Binding Protein	Q21351_CAEEL
	Q9XXK1;Q9XXK1-4	Q9XXK1;Q9XXK1-4	H28O16.1	"ATP synthase subunit alpha, mitochondrial;Isoform d of ATP synthase subunit alpha, mitochondrial"	ATPA_CAEEL
	Q20502	Q20502	haly-1	Histidine ammonia-lyase	HUTH1_CAEEL
	Q09646	Q09646	ham-3	Uncharacterized protein	Q09646_CAEEL
	G5EE04	G5EE04	hip-1	Hsp-70 Interacting Protein homolog	G5EE04_CAEEL
	P62784	P62784	his-1	Histone H4	H4_CAEEL
	J7S164;J7SA65;P09588;Q27485	J7S164;J7SA65;P09588;Q27485	his-57;his-57;his-3;his-35	Histone H2A	J7S164_CAEEL;J7SA65_CAEEL;H2A_CAEEL;Q27485_CAEEL
	G5EFV4	G5EFV4	hmg-1.1	HMG	G5EFV4_CAEEL
	G5EEL9	G5EEL9	hmg-11	HMG	G5EEL9_CAEEL
	P91017	P91017	hpo-32	Uncharacterized protein	P91017_CAEEL
	P09446	P09446	hsp-1	Heat shock 70 kDa protein A	HSP7A_CAEEL
	P27420	P27420	hsp-3	Heat shock 70 kDa protein C	HSP7C_CAEEL
	P20163	P20163	hsp-4	Heat shock 70 kDa protein D	HSP7D_CAEEL
	P11141	P11141	hsp-6	"Heat shock 70 kDa protein F, mitochondrial"	HSP7F_CAEEL
	P50140	P50140	hsp-60	"Chaperonin homolog Hsp-60, mitochondrial"	CH60_CAEEL
	Q18885	Q18885	icd-1	Transcription factor BTF3 homolog	BTF3_CAEEL
	Q86S66;Q86S66-2	Q86S66;Q86S66-2	icd-2	Nascent polypeptide-associated complex subunit alpha;Isoform b of Nascent polypeptide-associated complex subunit alpha	NACA_CAEEL
	G5EE37;X5M920	G5EE37;X5M920	icp-1	InCenP homolog	G5EE37_CAEEL;X5M920_CAEEL
	H9G2T4;Q21032	H9G2T4;Q21032	idh-1	Isocitrate dehydrogenase [NADP]	H9G2T4_CAEEL;Q21032_CAEEL
	D1MN85;O45551	D1MN85;O45551	ife-1	Initiation Factor 4E (eIF4E) family;Eukaryotic translation initiation factor 4E-1	D1MN85_CAEEL;IF4E1_CAEEL
	G1K0V8;P34563	G1K0V8;P34563	iff-1	Eukaryotic translation initiation factor 5A;Eukaryotic translation initiation factor 5A-1	G1K0V8_CAEEL;IF5A1_CAEEL
	Q9XUE8	Q9XUE8	ins-34	INSulin related	Q9XUE8_CAEEL
	P42168	P42168	kin-19	Casein kinase I isoform alpha	KC1A_CAEEL
	G5EBX0	G5EBX0	klp-18	Kinesin-like protein	G5EBX0_CAEEL
	G5ED75;Q9XU12	G5ED75;Q9XU12	klp-7	Kinesin-like protein	G5ED75_CAEEL;Q9XU12_CAEEL
	Q22099;Q95ZQ3	Q22099;Q95ZQ3	krs-1;kars-1	Lysine--tRNA ligase	SYK_CAEEL;Q95ZQ3_CAEEL
	H2KZU0;O44760	H2KZU0;O44760	larp-5	LARP (RNA binding La related protein) homolog	H2KZU0_CAEEL;O44760_CAEEL
	Q3LFN1	Q3LFN1	lbp-9	Lipid Binding Protein	Q3LFN1_CAEEL
	Q8I4H8;Q9U3E2	Q8I4H8;Q9U3E2	ldb-1	LIM Domain Binding protein	Q8I4H8_CAEEL;Q9U3E2_CAEEL
	F5GUH5;G5EEF0;G5EFU3;H2FLK3;H2FLK4;H2FLK5;H2FLK8;H2FLL0;H2FLL1	F5GUH5;G5EEF0;G5EFU3;H2FLK3;H2FLK4;H2FLK5;H2FLK8;H2FLL0;H2FLL1	lea-1	Plant Late Embryo Abundant (LEA) related;Plant Late Embryo Abundant (LEA) related;Ce-LEA;Plant Late Embryo Abundant (LEA) related;Plant Late Embryo Abundant (LEA) related;Plant Late Embryo Abundant (LEA) related;Plant Late Embryo Abundant (LEA) related;Plant Late Embryo Abundant (LEA) related;Plant Late Embryo Abundant (LEA) related	F5GUH5_CAEEL;G5EEF0_CAEEL;G5EFU3_CAEEL;H2FLK3_CAEEL;H2FLK4_CAEEL;H2FLK5_CAEEL;H2FLK8_CAEEL;H2FLL0_CAEEL;H2FLL1_CAEEL
	J7SA49	J7SA49	let-526	Uncharacterized protein	J7SA49_CAEEL
	A0A1D3PCL8;A0A1D3PCM5;Q20937;S5ZDJ9	A0A1D3PCL8;A0A1D3PCM5;Q20937;S5ZDJ9	let-711	Uncharacterized protein;Uncharacterized protein;NTL-1a;NTL-1b	A0A1D3PCL8_CAEEL;A0A1D3PCM5_CAEEL;Q20937_CAEEL;S5ZDJ9_CAEEL
	Q27355;U4PC59	Q27355;U4PC59	lin-26	Transcription factor lin-26;Uncharacterized protein	LIN26_CAEEL;U4PC59_CAEEL
	O62020	O62020	lin-66	Uncharacterized protein	O62020_CAEEL
	A7LPI4;Q93616	A7LPI4;Q93616	lsy-22	Uncharacterized protein	A7LPI4_CAEEL;Q93616_CAEEL
	A9UJN7	A9UJN7	maph-1.2	Microtubule-Associated Protein Homolog	A9UJN7_CAEEL
	Q18494	Q18494	maph-1.3	Microtubule-Associated Protein Homolog	Q18494_CAEEL
	Q8WQL7	Q8WQL7	mbk-1	Dual specificity tyrosine-phosphorylation-regulated kinase mbk-1	MBK1_CAEEL
	Q9XXI9	Q9XXI9	mcm-2	DNA helicase	Q9XXI9_CAEEL
	O02640	O02640	mdh-2	"Probable malate dehydrogenase, mitochondrial"	MDHM_CAEEL
	Q9NAL4;Q9NAL4-2	Q9NAL4;Q9NAL4-2	mdt-17	Mediator of RNA polymerase II transcription subunit 17;Isoform a of Mediator of RNA polymerase II transcription subunit 17	MED17_CAEEL
	Q9XUS2	Q9XUS2	mdt-29	Mediator of RNA polymerase II transcription subunit 29	MED29_CAEEL
	P34428	P34428	mdt-30	Glutamine/asparagine-rich protein mdt-30	MDT30_CAEEL
	Q23523	Q23523	mdt-4	Mediator of RNA polymerase II transcription subunit 4	MED4_CAEEL
	Q9U1W2;Q9U1W2-2	Q9U1W2;Q9U1W2-2	mdt-8	Mediator of RNA polymerase II transcription subunit 8;Isoform a of Mediator of RNA polymerase II transcription subunit 8	MED8_CAEEL
	D5SGZ9	D5SGZ9	mdt-9	MeDiaTor	D5SGZ9_CAEEL
	G5EEB3;G5EGT0	G5EEB3;G5EGT0	mel-11	MEL-11;Uncharacterized protein	G5EEB3_CAEEL;G5EGT0_CAEEL
	P50432;P50432-2	P50432;P50432-2	mel-32	Serine hydroxymethyltransferase;Isoform a of Serine hydroxymethyltransferase	GLYC_CAEEL
	A0A061AE46;G1K845;Q21970	A0A061AE46;G1K845;Q21970	miz-1	MIZ-type zinc finger putative transcription factor	A0A061AE46_CAEEL;G1K845_CAEEL;Q21970_CAEEL
	P19625	P19625	mlc-1	Myosin regulatory light chain 1	MLR1_CAEEL
	B9WRT9;C1P658;C1P659;C1P660;H9G334;H9G335;H9G336;O45881	B9WRT9;C1P658;C1P659;C1P660;H9G334;H9G335;H9G336;O45881	mlt-11	Uncharacterized protein	B9WRT9_CAEEL;C1P658_CAEEL;C1P659_CAEEL;C1P660_CAEEL;H9G334_CAEEL;H9G335_CAEEL;H9G336_CAEEL;O45881_CAEEL
	P34496	P34496	mtss-1	"Single-stranded DNA-binding protein, mitochondrial"	MTSS1_CAEEL
	P12844	P12844	myo-3	Myosin-3	MYO3_CAEEL
	B3GWA1	B3GWA1	nono-1	"NONO (Conserved nuclear protein, aka PSF) homolog"	B3GWA1_CAEEL
	O18218;O62486	O18218;O62486	nos-3	NanOS related	O18218_CAEEL;O62486_CAEEL
	G5EEH9;G5EEH9-2;G5EEH9-3	G5EEH9;G5EEH9-2;G5EEH9-3	npp-10	Nuclear pore complex protein Nup98-Nup96;Isoform a of Nuclear pore complex protein Nup98-Nup96;Isoform c of Nuclear pore complex protein Nup98-Nup96	NUP98_CAEEL
	Q17602	Q17602	npp-14	Nuclear pore complex protein 14	NU214_CAEEL
	Q09601	Q09601	npp-19	Nucleoporin NUP53	NUP53_CAEEL
	Q9N4A7	Q9N4A7	npp-20	Protein SEC13 homolog	SEC13_CAEEL
	Q5WRT8;Q5WRT9	Q5WRT8;Q5WRT9	npp-21	Nuclear Pore complex Protein	Q5WRT8_CAEEL;Q5WRT9_CAEEL
	P91457	P91457	npp-7	Nuclear Pore complex Protein	P91457_CAEEL
	Q21021;Q86G90	Q21021;Q86G90	npp-9	Nuclear Pore complex Protein	Q21021_CAEEL;Q86G90_CAEEL
	Q93238	Q93238	nra-3	Nicotinic Receptor Associated	Q93238_CAEEL
	O01864	O01864	nrd-1	NRD (Yeast Nuclear pre-mRNA Down-regulation) homolog	O01864_CAEEL
	Q94392	Q94392	nsf-1	Vesicle-fusing ATPase	NSF_CAEEL
	B5BM32;Q9XVS7	B5BM32;Q9XVS7	nxf-1	Nuclear eXport Factor;Nuclear RNA export factor 1	B5BM32_CAEEL;NXF1_CAEEL
	Q9U302	Q9U302	pab-1	Polyadenylate-binding protein	Q9U302_CAEEL
	Q19579	Q19579	pab-2	Polyadenylate-binding protein	Q19579_CAEEL
	Q22620	Q22620	pars-1	Prolyl Amino-acyl tRNA Synthetase	Q22620_CAEEL
	O17586	O17586	pas-1	Proteasome subunit alpha type-6	PSA6_CAEEL
	Q95005	Q95005	pas-4	Proteasome subunit alpha type-7	PSA7_CAEEL
	O44156	O44156	pas-6	Proteasome subunit alpha type-1	PSA1_CAEEL
	G5EEY5	G5EEY5	pbrm-1	PolyBRoMo domain containing	G5EEY5_CAEEL
	Q9XUV0	Q9XUV0	pbs-5	Proteasome subunit beta type	Q9XUV0_CAEEL
	Q19842	Q19842	pcca-1	"Propionyl-CoA carboxylase alpha chain, mitochondrial"	PCCA_CAEEL
	Q20676;Q8WQF1	Q20676;Q8WQF1	pccb-1	Propionyl Coenzyme A Carboxylase Beta subunit	Q20676_CAEEL;Q8WQF1_CAEEL
	Q17770	Q17770	pdi-2	Protein disulfide-isomerase 2	PDI2_CAEEL
	O44145	O44145	perm-2	PERMeable eggshell	O44145_CAEEL
	O44144	O44144	perm-4	PERMeable eggshell	O44144_CAEEL
	Q304E5;Q9TZQ3	Q304E5;Q9TZQ3	pgl-1	Uncharacterized protein;P granule abnormality protein 1	Q304E5_CAEEL;PGL1_CAEEL
	Q2A950	Q2A950	phf-10	PHd Finger family	Q2A950_CAEEL
	Q94230	Q94230	plp-1	Pur alpha Like Protein	Q94230_CAEEL
	Q10124;Q10124-2	Q10124;Q10124-2	pqe-1	Putative RNA exonuclease pqe-1;Isoform a of Putative RNA exonuclease pqe-1	PQE1_CAEEL
	O01505	O01505	pqn-20	Prion-like-(Q/N-rich)-domain-bearing protein	O01505_CAEEL
	Q21793	Q21793	pqn-53	Prion-like-(Q/N-rich)-domain-bearing protein	Q21793_CAEEL
	O61708	O61708	pqn-59	Prion-like-(Q/N-rich)-domain-bearing protein	O61708_CAEEL
	K8ESL3	K8ESL3	pqn-87	Prion-like-(Q/N-rich)-domain-bearing protein	K8ESL3_CAEEL
	A0A0K3AUJ9;H2KZL7;Q8IG31	A0A0K3AUJ9;H2KZL7;Q8IG31	prdx-2	PeRoxireDoXin	A0A0K3AUJ9_CAEEL;H2KZL7_CAEEL;Q8IG31_CAEEL
	Q21824	Q21824	prdx-3	Probable peroxiredoxin prdx-3	TDX1_CAEEL
	O02325	O02325	prmt-9	PRotein arginine MethylTransferase	O02325_CAEEL
	O17732	O17732	pyc-1	Pyruvate carboxylase 1	PYC1_CAEEL
	B7WNA0;O17836;Q3S1I8	B7WNA0;O17836;Q3S1I8	pyk-1	Pyruvate kinase	B7WNA0_CAEEL;O17836_CAEEL;Q3S1I8_CAEEL
	Q18990	Q18990	pyr-1	CAD protein	PYR1_CAEEL
	Q21215	Q21215	rack-1	Guanine nucleotide-binding protein subunit beta-2-like 1	GBLP_CAEEL
	Q93454	Q93454	rae-1	mRNA export factor rae-1	RAE1_CAEEL
	P90897;P90897-2;P90897-3	P90897;P90897-2;P90897-3	rde-12	DEAD-box ATP-dependent RNA helicase rde-12;Isoform b of DEAD-box ATP-dependent RNA helicase rde-12;Isoform c of DEAD-box ATP-dependent RNA helicase rde-12	RDE12_CAEEL
	Q03570;Q03570-1;Q03570-2	Q03570;Q03570-1;Q03570-2	rgr-1	Mediator of RNA polymerase II transcription subunit 14;Isoform b of Mediator of RNA polymerase II transcription subunit 14;Isoform a of Mediator of RNA polymerase II transcription subunit 14	MED14_CAEEL
	P91913	P91913	rla-1	60S acidic ribosomal protein P1	RLA1_CAEEL
	Q9U1X9	Q9U1X9	rla-2	"Ribosomal protein, Large subunit, Acidic (P1)"	Q9U1X9_CAEEL
	Q10667	Q10667	rnp-1	RNA-binding protein rnp-1	RNP1_CAEEL
	Q93572	Q93572	rpa-0	60S acidic ribosomal protein P0	RLA0_CAEEL
	Q19537	Q19537	rpa-1	Probable replication factor A 73 kDa subunit	RFA1_CAEEL
	Q09533	Q09533	rpl-10	60S ribosomal protein L10	RL10_CAEEL
	Q9N4I4	Q9N4I4	rpl-10a	60S ribosomal protein L10a	RL10A_CAEEL
	Q94300	Q94300	rpl-11.1	60S ribosomal protein L11-1	RL111_CAEEL
	P61866	P61866	rpl-12	60S ribosomal protein L12	RL12_CAEEL
	P91128	P91128	rpl-13	60S ribosomal protein L13	RL13_CAEEL
	Q9XVE9	Q9XVE9	rpl-14	"Ribosomal Protein, Large subunit"	Q9XVE9_CAEEL
	P91374	P91374	rpl-15	60S ribosomal protein L15	RL15_CAEEL
	Q27389	Q27389	rpl-16	60S ribosomal protein L13a	RL13A_CAEEL
	O45946	O45946	rpl-18	60S ribosomal protein L18	RL18_CAEEL
	O02639	O02639	rpl-19	60S ribosomal protein L19	RL19_CAEEL
	O44480	O44480	rpl-20	60S ribosomal protein L18a	RL18A_CAEEL
	P34334	P34334	rpl-21	60S ribosomal protein L21	RL21_CAEEL
	P52819	P52819	rpl-22	60S ribosomal protein L22	RL22_CAEEL
	O01868	O01868	rpl-24.1	60S ribosomal protein L24	RL24_CAEEL
	Q20647	Q20647	rpl-25.2	60S ribosomal protein L23a 2	R23A2_CAEEL
	Q19869;Q19869-2;Q19869-3	Q19869;Q19869-2;Q19869-3	rpl-26	60S ribosomal protein L26;Isoform b of 60S ribosomal protein L26;Isoform c of 60S ribosomal protein L26	RL26_CAEEL
	Q21930	Q21930	rpl-28	60S ribosomal protein L28	RL28_CAEEL
	P50880	P50880	rpl-3	60S ribosomal protein L3	RL3_CAEEL
	Q9XWS4	Q9XWS4	rpl-30	"Ribosomal Protein, Large subunit"	Q9XWS4_CAEEL
	Q9U332	Q9U332	rpl-31	60S ribosomal protein L31	RL31_CAEEL
	P49180	P49180	rpl-33	60S ribosomal protein L35a	RL35A_CAEEL
	A3QMC5	A3QMC5	rpl-34	"Ribosomal Protein, Large subunit"	A3QMC5_CAEEL
	P34662	P34662	rpl-35	60S ribosomal protein L35	RL35_CAEEL
	O02056	O02056	rpl-4	60S ribosomal protein L4	RL4_CAEEL
	Q9U2A8	Q9U2A8	rpl-43	60S ribosomal protein L37a	RL37A_CAEEL
	P49405	P49405	rpl-5	60S ribosomal protein L5	RL5_CAEEL
	P47991	P47991	rpl-6	60S ribosomal protein L6	RL6_CAEEL
	O01802	O01802	rpl-7	60S ribosomal protein L7	RL7_CAEEL
	Q966C6	Q966C6	rpl-7A	60S ribosomal protein L7a	RL7A_CAEEL
	Q9XVF7	Q9XVF7	rpl-8	60S ribosomal protein L8	RL8_CAEEL
	Q95Y90	Q95Y90	rpl-9	60S ribosomal protein L9	RL9_CAEEL
	P46769	P46769	rps-0	40S ribosomal protein SA	RSSA_CAEEL
	P48154	P48154	rps-1	40S ribosomal protein S3a	RS3A_CAEEL
	O01869	O01869	rps-10	"Ribosomal Protein, Small subunit"	O01869_CAEEL
	Q20206	Q20206	rps-11	"Ribosomal Protein, Small subunit"	Q20206_CAEEL
	P49196	P49196	rps-12	40S ribosomal protein S12	RS12_CAEEL
	P51404	P51404	rps-13	40S ribosomal protein S13	RS13_CAEEL
	Q9XVP0	Q9XVP0	rps-15	40S ribosomal protein S15	RS15_CAEEL
	O01692	O01692	rps-17	40S ribosomal protein S17	RS17_CAEEL
	P51403	P51403	rps-2	40S ribosomal protein S2	RS2_CAEEL
	Q8WQA8	Q8WQA8	rps-20	"Ribosomal Protein, Small subunit"	Q8WQA8_CAEEL
	Q19877	Q19877	rps-23	40S ribosomal protein S23	RS23_CAEEL
	Q1XFY9	Q1XFY9	rps-24	"Ribosomal Protein, Small subunit"	Q1XFY9_CAEEL
	Q9TXP0	Q9TXP0	rps-27	40S ribosomal protein S27	RS27_CAEEL
	P90983	P90983	rps-29	"Ribosomal Protein, Small subunit"	P90983_CAEEL
	P48152	P48152	rps-3	40S ribosomal protein S3	RS3_CAEEL
	Q18231	Q18231	rps-30	40S ribosomal protein S30	Q18231_CAEEL
	Q23312	Q23312	rps-7	40S ribosomal protein S7	RS7_CAEEL
	P48156	P48156	rps-8	40S ribosomal protein S8	RS8_CAEEL
	Q20228	Q20228	rps-9	40S ribosomal protein S9	RS9_CAEEL
	O17607	O17607	ruvb-1	RuvB-like 1	RUVB1_CAEEL
	Q9U2Z1	Q9U2Z1	sec-23	Yeast SEC homolog	Q9U2Z1_CAEEL
	Q19371	Q19371	sec-24.1	Yeast SEC homolog	Q19371_CAEEL
	Q23368	Q23368	sec-24.2	Yeast SEC homolog	Q23368_CAEEL
	G5EFY6	G5EFY6	sec-31	Yeast SEC homolog	G5EFY6_CAEEL
	Q20363	Q20363	sip-1	Stress-induced protein 1	SIP1_CAEEL
	Q21831	Q21831	snfc-5	SNF chromatin remodeling Complex component	Q21831_CAEEL
	Q18786	Q18786	snr-4	Probable small nuclear ribonucleoprotein Sm D2	SMD2_CAEEL
	A0A1I6CM84;A0A1I6CM86;A0A1I6CM87;A0A1I6CM95;F3Y5Q3;F3Y5Q4;F3Y5Q7;Q9XXC7	A0A1I6CM84;A0A1I6CM86;A0A1I6CM87;A0A1I6CM95;F3Y5Q3;F3Y5Q4;F3Y5Q7;Q9XXC7	spat-2	Suppressor of PAr-Two defect	A0A1I6CM84_CAEEL;A0A1I6CM86_CAEEL;A0A1I6CM87_CAEEL;A0A1I6CM95_CAEEL;F3Y5Q3_CAEEL;F3Y5Q4_CAEEL;F3Y5Q7_CAEEL;Q9XXC7_CAEEL
	P91349	P91349	spd-5	Spindle-defective protein 5	SPD5_CAEEL
	Q9XW26	Q9XW26	sptf-3	SP (Specificity Protein) Transcription Factor	Q9XW26_CAEEL
	Q8MXR6	Q8MXR6	sqd-1	Homologous to Drosophila SQD (Squid) protein	Q8MXR6_CAEEL
	Q19905	Q19905	sqv-4	UDP-glucose 6-dehydrogenase	UGDH_CAEEL
	Q19866	Q19866	suf-1	SUppressor-of-Forked (Drosophila) homolog	Q19866_CAEEL
	D5MCQ2;D5MCQ3;D5MCQ5;D5MCQ6;D5MCQ9;Q21900	D5MCQ2;D5MCQ3;D5MCQ5;D5MCQ6;D5MCQ9;Q21900	sup-26	SUPpressor	D5MCQ2_CAEEL;D5MCQ3_CAEEL;D5MCQ5_CAEEL;D5MCQ6_CAEEL;D5MCQ9_CAEEL;Q21900_CAEEL
	G5EF87;H8ESF3	G5EF87;H8ESF3	swsn-1	SWI/SNF nucleosome remodeling complex component	G5EF87_CAEEL;H8ESF3_CAEEL
	O02101	O02101	swsn-2.2	SWI/SNF nucleosome remodeling complex component	O02101_CAEEL
	Q9BL39	Q9BL39	swsn-3	SWI/SNF nucleosome remodeling complex component	Q9BL39_CAEEL
	G5EF53	G5EF53	swsn-4	SWI/SNF nucleosome remodeling complex component	G5EF53_CAEEL
	Q9N4N4	Q9N4N4	swsn-6	SWI/SNF nucleosome remodeling complex component	Q9N4N4_CAEEL
	A5JYT2;Q17581	A5JYT2;Q17581	swsn-9	SWI/SNF nucleosome remodeling complex component	A5JYT2_CAEEL;Q17581_CAEEL
	P52899;Q8I111	P52899;Q8I111	T05H10.6;pdha-1	"Probable pyruvate dehydrogenase E1 component subunit alpha, mitochondrial;Pyruvate dehydrogenase E1 component subunit alpha"	ODPA_CAEEL;Q8I111_CAEEL
	O61707	O61707	taf-4	TAF (TBP-associated transcription factor) family	O61707_CAEEL
	H2L2E8;O18688	H2L2E8;O18688	tba-1	Tubulin alpha chain	H2L2E8_CAEEL;O18688_CAEEL
	P52275	P52275	tbb-2	Tubulin beta-2 chain	TBB2_CAEEL
	P34475	P34475	tbg-1	Tubulin gamma chain	TBG_CAEEL
	Q93573	Q93573	tct-1	Translationally-controlled tumor protein homolog	TCTP_CAEEL
	Q9U1W1	Q9U1W1	tfg-1	TFG related	Q9U1W1_CAEEL
	P34314-2	P34314-2	tlk-1	Isoform a of Serine/threonine-protein kinase tousled-like 1	TLK1_CAEEL
	Q09541	Q09541	tpp-2	Tripeptidyl-peptidase 2	TPP2_CAEEL
	G5EEV2;G5EEV2-2;G5EEV2-3	G5EEV2;G5EEV2-2;G5EEV2-3	trr-1	Transcription-associated protein 1;Isoform b of Transcription-associated protein 1;Isoform c of Transcription-associated protein 1	TRR1_CAEEL
	P37165	P37165	ubl-1	Ubiquitin-like protein 1-40S ribosomal protein S27a	RS27A_CAEEL
	P34540	P34540	unc-116	Kinesin heavy chain	KINH_CAEEL
	O02482	O02482	unc-37	Transcription factor unc-37	UNC37_CAEEL
	Q95XY1	Q95XY1	vbh-1	Vasa-and Belle-like Helicase	Q95XY1_CAEEL
	Q17832	Q17832	vgln-1	ViGiLN homolog	Q17832_CAEEL
	P05690	P05690	vit-2	Vitellogenin-2	VIT2_CAEEL
	P18948-2	P18948-2	vit-6	Isoform a of Vitellogenin-6	VIT6_CAEEL
	Q17795	Q17795	wsp-1	WASP (Actin cytoskeleton modulator) homolog	Q17795_CAEEL
	Q965V4	Q965V4	xpo-2	EXPOrtin (Nuclear export receptor)	Q965V4_CAEEL
	H1UBK8;H1UBK9;H1UBL0;Q56VX4;Q8I103	H1UBK8;H1UBK9;H1UBL0;Q56VX4;Q8I103	zoo-1	ZO-1 (Zonula Occludens tight junctional protein) Ortholog	H1UBK8_CAEEL;H1UBK9_CAEEL;H1UBL0_CAEEL;Q56VX4_CAEEL;Q8I103_CAEEL
	Q9TZI2	Q9TZI2	ztf-4	Zinc finger putative Transcription Factor family	Q9TZI2_CAEEL
