# Supplementary material for: PQN-59 antagonizes microRNA-mediated repression during post-embryonic temporal patterning and modulates translation and stress granule formation in C. elegans
Source: PLoS Genet. 2021 Nov 22;17(11):e1009599. doi: 10.1371/journal.pgen.1009599 (PMC8648105; doi:10.1371/journal.pgen.1009599)
Supplement: S4 Table — (XLSX) [file pgen.1009599.s010.xlsx]

## Sheet: UBAP2L Bait to Preys
Bait	Prey	PreyGene	Spec	SpecSum	AvgSpec	NumReplicates	ctrlCounts	AvgP	MaxP	TopoAvgP	TopoMaxP	SaintScore	logOddsScore	Fold_Change	BFDR	Pub
UBAP2L_C	NP_056270.2	CNOT6	3|0	3	1.5	2	0|0|0|0|0|0|0|0|0|0|0|0|0|0|0|0|0|0|0|0|0|0|0|0|0|0|0|0|0|0|0|0|0|0|0|0|0|0|0|0|0|0|0|0|0|0|0|0|0	0.49	0.98	0.49	0.98	0.49	-2.28	15	0.13
UBAP2L_C	NP_001032221.1	CNTROB	3|0	3	1.5	2	0|0|0|0|0|0|0|0|0|0|0|0|0|0|0|0|0|0|0|0|0|0|0|0|0|0|0|0|0|0|0|0|0|0|0|0|0|0|0|0|0|0|0|0|0|0|0|0|0	0.49	0.98	0.49	0.98	0.49	-2.3	15	0.13
UBAP2L_C	NP_008938.2	CPSF6	3|0	3	1.5	2	0|0|0|0|9|12|9|3|9|2|5|9|6|5|5|10|6|12|7|11|6|7|8|11|8|3|8|8|13|16|7|13|9|13|18|0|0|0|0|0|0|0|1|0|0|0|0|0|0	0	0	0	0	0	-43.89	0.15	0.81	1 [biogrid]1 [biogrid]
UBAP2L_C	NP_001014436.1	DBNL	2|1	3	1.5	2	2|1|0|0|4|7|10|8|7|4|4|3|5|5|6|5|6|14|2|16|10|8|6|6|4|4|5|5|14|15|5|17|9|14|13|1|0|0|0|0|3|1|0|0|0|0|2|0|0	0	0	0	0	0	-35.67	0.17	0.81
UBAP2L_C	NP_001367.2	DYNC1H1	2|1	3	1.5	2	6|7|43|9|4|29|26|9|21|13|24|15|12|9|4|2|19|19|6|18|21|7|20|17|10|19|20|5|3|0|0|0|5|0|2|18|23|4|4|7|4|5|22|6|18|20|6|3|11	0	0	0	0	0	-80.31	0.08	0.81
UBAP2L_C	NP_055463.1	DZIP3	2|1	3	1.5	2	0|0|0|0|0|0|0|0|0|0|0|0|0|0|0|0|0|0|0|0|0|0|0|0|0|0|0|0|0|0|0|0|0|0|0|0|0|0|0|0|0|0|0|0|0|0|0|0|0	0.45	0.91	0.45	0.9	0.45	0.21	15	0.18
UBAP2L_C	NP_077305.2	EFHD2	2|1	3	1.5	2	0|0|0|0|9|3|3|3|10|6|10|7|6|7|8|4|5|5|0|5|5|5|4|12|4|2|2|6|16|14|6|10|7|12|11|0|0|0|0|0|0|0|0|0|0|0|0|0|0	0	0	0	0	0	-31.31	0.19	0.81
UBAP2L_C	NP_003744.1	EIF3D	3|0	3	1.5	2	1|3|3|0|5|4|2|2|5|3|3|3|1|3|3|5|4|4|5|7|4|4|3|4|2|4|4|3|2|0|0|2|0|4|2|3|3|2|1|2|0|2|2|0|0|1|0|0|2	0	0	0	0	0	-17.55	0.39	0.69
UBAP2L_C	NP_001159477.1	EPB41	0|3	3	1.5	2	0|0|0|0|32|41|36|42|39|37|31|31|35|39|41|31|37|64|36|59|49|30|41|38|9|18|21|20|44|34|42|31|50|64|56|0|0|0|0|0|0|0|0|0|1|0|0|0|0	0	0	0	0	0	-187.56	0.04	0.81
UBAP2L_C	NP_001229416.1	ZSWIM8	1|0	1	0.5	2	0|0|0|0|0|0|0|0|0|0|0|0|0|0|0|0|0|0|0|0|0|0|0|0|0|0|0|0|0|0|0|0|0|0|0|0|0|0|0|0|0|0|0|0|0|0|0|0|0	0	0	0	0	0	-2.3	5	0.81
UBAP2L_C	NP_036387.2	XRN2	0|1	1	0.5	2	2|0|4|4|4|6|4|2|2|3|4|3|3|3|5|2|6|9|2|8|9|4|5|8|4|6|9|1|4|5|0|0|5|3|8|4|2|2|0|4|3|4|3|4|3|4|1|4|3	0	0	0	0	0	-24.69	0.09	0.81
UBAP2L_C	NP_062535.2	YLPM1	0|1	1	0.5	2	0|0|0|0|20|17|14|13|14|14|22|14|16|17|14|8|23|44|15|24|22|32|14|15|5|8|12|11|18|15|7|7|25|18|14|0|0|0|0|0|0|0|0|0|2|0|0|0|0	0	0	0	0	0	-82.96	0.03	0.81
UBAP2L_C	NP_079498.2	WDR82	0|1	1	0.5	2	0|0|0|0|15|12|7|11|14|15|25|8|14|8|13|7|6|36|7|16|16|23|12|11|3|3|3|3|9|1|0|0|7|10|9|0|0|0|0|0|0|0|1|0|0|0|0|0|0	0	0	0	0	0	-55.62	0.04	0.81
UBAP2L_C	NP_001460.1	XRCC6	1|0	1	0.5	2	0|0|3|0|10|12|9|7|12|10|14|14|13|11|6|9|5|8|13|30|13|10|14|8|6|4|9|4|7|3|0|4|1|4|4|3|1|1|0|0|0|2|5|1|1|0|0|0|2	0	0	0	0	0	-46.02	0.05	0.81
UBAP2L_C	NP_003565.4	VAPA	1|0	1	0.5	2	0|0|0|0|6|3|1|0|0|2|2|1|3|3|7|2|2|3|4|0|2|2|3|4|0|0|0|0|3|4|0|0|0|2|3|1|0|1|0|0|0|0|0|0|0|0|1|0|0	0	0	0	0	0	-12.19	0.19	0.81	1 [biogrid]1 [biogrid]
UBAP2L_C	NP_037397.2	VPS51	0|1	1	0.5	2	0|0|0|0|0|2|1|0|0|0|0|0|0|0|0|0|0|2|0|5|0|0|0|0|0|0|0|0|1|0|0|0|0|1|1|0|0|0|0|0|0|0|0|0|1|0|0|0|0	0	0	0	0	0	-4.08	0.89	0.81
UBAP2L_C	NP_001077430.1	WDR62	0|1	1	0.5	2	0|0|0|0|2|2|0|0|1|2|2|2|1|3|5|5|0|5|1|2|2|4|0|3|1|0|1|1|2|4|0|1|2|5|8|0|0|0|0|0|0|1|0|0|0|0|0|0|0	0	0	0	0	0	-12.54	0.19	0.81
UBAP2L_C	NP_005650.2	UFD1L	0|1	1	0.5	2	0|0|0|0|2|1|1|1|1|1|0|1|0|1|1|1|0|1|0|2|1|2|0|0|0|0|0|0|0|1|0|0|0|1|3|0|0|0|0|0|0|0|0|0|0|0|0|0|0	0	0	0	0	0	-5.11	0.57	0.81
UBAP2L_C	NP_001193355.1	USMG5	1|0	1	0.5	2	1|1|1|0|2|3|1|3|2|1|0|2|0|3|3|2|0|1|2|1|4|2|3|2|1|0|1|0|0|1|0|2|0|1|1|2|3|1|1|3|2|0|0|1|0|0|0|0|3	0	0	0	0	0	-10.23	0.23	0.81
UBAP2L_C	NP_009049.2	TRIO	1|0	1	0.5	2	0|0|1|0|0|0|1|0|0|0|0|0|0|1|0|0|0|0|0|0|0|0|0|0|0|0|0|0|0|0|0|0|0|0|1|0|0|0|0|0|0|0|0|0|0|0|0|0|0	0	0	0	0	0	-2.51	3.12	0.81
UBAP2L_C	NP_003336.1	UBE2I	1|0	1	0.5	2	0|0|0|0|4|7|3|4|3|5|5|4|3|5|5|1|4|7|4|2|5|11|2|1|0|0|0|2|1|1|0|0|0|1|3|1|1|0|0|1|0|0|0|0|0|0|0|0|2	0	0	0	0	0	-17.12	0.13	0.81
UBAP2L_C	NP_001013007.1	UBE2NL	1|0	1	0.5	2	0|0|0|0|0|0|0|0|1|0|0|0|0|0|0|0|0|0|0|0|1|0|0|0|0|0|1|0|0|0|0|0|0|0|0|1|0|0|0|1|1|0|2|0|1|0|0|0|0	0	0	0	0	0	-3.23	1.39	0.81
UBAP2L_C	NP_001026855.2	TP53BP2	1|0	1	0.5	2	0|0|0|0|1|8|9|7|9|5|9|9|11|10|6|9|4|18|6|21|7|9|6|3|1|3|3|1|11|13|8|8|15|9|7|0|0|0|0|0|0|0|0|0|0|0|0|0|0	0	0	0	0	0	-41.79	0.05	0.81
UBAP2L_C	NP_001137324.1	TCHP	1|0	1	0.5	2	0|0|0|0|0|0|1|0|0|0|0|0|0|0|2|0|0|0|0|0|0|0|0|0|0|0|0|0|0|0|0|3|2|2|1|0|0|0|0|0|0|0|0|0|0|0|0|0|0	0	0	0	0	0	-3.56	1.14	0.81
UBAP2L_C	NP_001122388.1	TOMM40	1|0	1	0.5	2	0|1|3|0|0|0|1|0|1|0|1|0|0|1|0|0|0|1|0|0|0|0|0|3|2|0|0|0|0|0|0|0|0|1|0|0|9|0|6|6|0|1|1|0|2|1|2|2|8	0	0	0	0	0	-9.64	0.24	0.81
UBAP2L_C	NP_006501.1	TRIM27	1|0	1	0.5	2	0|0|0|0|0|0|0|0|0|0|0|0|0|0|0|0|0|0|0|0|0|0|0|0|0|0|0|0|0|0|0|0|0|0|0|0|0|0|0|0|0|0|0|0|0|0|0|0|0	0	0	0	0	0	-2.3	5	0.81
UBAP2L_C	NP_055541.1	TBKBP1	0|1	1	0.5	2	0|0|0|0|0|0|0|0|0|0|0|0|0|0|0|0|0|0|0|0|0|0|0|0|0|0|0|0|0|0|0|0|0|0|0|0|0|0|0|0|0|0|0|0|0|0|0|0|0	0	0	0	0	0	-2.3	5	0.81
UBAP2L_C	NP_001104490.1	SUPT5H	1|0	1	0.5	2	0|0|2|0|1|2|2|0|0|1|3|2|2|0|1|3|0|4|0|0|3|4|3|0|2|0|1|2|1|0|0|0|1|0|0|0|0|0|0|2|0|0|2|0|0|0|1|0|4	0	0	0	0	0	-9.44	0.26	0.81
UBAP2L_C	NP_005834.4	STAM2	1|0	1	0.5	2	0|0|0|0|0|0|0|0|3|2|2|0|0|0|3|3|0|0|0|3|1|3|0|0|0|0|0|0|1|1|2|2|1|1|1|0|0|0|0|0|0|0|0|0|0|0|0|0|0	0	0	0	0	0	-6.07	0.43	0.81
UBAP2L_C	NP_057253.2	SUFU	1|0	1	0.5	2	0|0|0|0|0|0|0|0|0|0|0|0|0|0|0|0|0|0|0|0|0|0|0|0|0|0|0|0|0|0|0|0|0|0|0|0|0|0|0|0|0|0|0|0|0|0|0|0|0	0	0	0	0	0	-2.3	5	0.81
UBAP2L_C	NP_001045.1	SULT1A2	1|0	1	0.5	2	0|0|0|5|0|0|0|0|0|0|4|3|0|0|0|0|1|0|0|4|0|0|0|0|5|7|0|0|0|0|0|0|0|0|0|0|0|2|0|0|0|0|7|6|0|7|0|0|0	0	0	0	0	0	-9.18	0.25	0.81
UBAP2L_C	NP_005830.2	SRRM1	1|0	1	0.5	2	0|2|6|5|2|2|4|2|3|6|1|1|3|3|1|3|9|5|3|7|2|5|3|0|8|8|7|2|2|0|0|0|1|0|0|5|2|2|3|4|2|0|8|2|4|5|3|2|0	0	0	0	0	0	-22.09	0.1	0.81
UBAP2L_C	NP_001034554.1	SRSF5	1|0	1	0.5	2	0|0|0|0|0|2|0|1|0|0|0|0|1|1|0|0|0|0|0|0|0|0|0|0|0|0|1|0|0|0|0|0|0|0|0|0|0|0|0|0|0|0|0|0|0|0|0|0|0	0	0	0	0	0	-2.79	2.08	0.81
UBAP2L_C	NP_067026.3	SRPRB	1|0	1	0.5	2	0|1|1|1|1|0|2|1|2|2|2|2|2|4|2|3|2|3|2|4|1|4|5|2|0|1|1|1|2|3|0|0|2|2|2|0|1|1|0|0|0|0|2|1|0|1|1|0|2	0	0	0	0	0	-11.28	0.21	0.81
UBAP2L_C	NP_001254651.1	SRP72	1|0	1	0.5	2	0|0|2|1|3|6|3|3|7|5|1|0|6|7|5|3|4|15|16|11|7|5|4|4|6|5|4|1|2|0|0|0|0|2|5|1|0|0|0|0|1|0|1|0|1|0|1|0|0	0	0	0	0	0	-24.98	0.09	0.81
UBAP2L_C	NP_003125.3	SRP14	1|0	1	0.5	2	2|2|4|4|2|2|0|1|3|0|3|0|2|3|4|0|0|4|0|3|3|0|2|3|3|3|3|2|3|2|0|0|2|2|0|3|2|2|3|3|2|2|6|1|4|3|3|2|6	0	0	0	0	0	-15.25	0.15	0.81
UBAP2L_C	NP_060549.4	SRBD1	0|1	1	0.5	2	0|0|0|0|0|0|1|0|0|0|0|0|0|1|0|0|0|2|0|2|1|0|0|0|0|1|0|1|0|0|0|0|0|1|1|0|0|0|0|0|0|0|0|0|1|0|0|0|0	0	0	0	0	0	-3.65	1.04	0.81
UBAP2L_C	NP_004166.1	SNRPD3	1|0	1	0.5	2	0|0|1|1|3|3|3|2|2|3|4|4|3|3|3|3|1|6|0|3|2|6|3|4|0|2|1|1|1|1|0|0|2|1|3|0|0|0|0|0|0|0|0|0|0|0|0|0|2	0	0	0	0	0	-13.35	0.17	0.81
UBAP2L_C	NP_003085.1	SNRPE	1|0	1	0.5	2	0|0|0|0|6|2|1|2|3|0|2|1|2|1|2|0|1|4|0|0|0|4|2|0|0|1|2|2|2|0|0|0|1|0|2|0|0|0|0|0|0|0|1|0|0|0|0|0|0	0	0	0	0	0	-8.63	0.28	0.81
UBAP2L_C	NP_001003796.1	SNU13	1|0	1	0.5	2	0|1|1|0|0|2|1|1|0|0|0|1|0|0|2|1|0|1|1|2|2|4|1|1|0|0|0|0|0|1|4|0|1|1|1|1|2|0|1|2|1|0|1|0|0|0|0|1|1	0	0	0	0	0	-7.4	0.34	0.81
UBAP2L_C	NP_004588.1	SNRPD2	1|0	1	0.5	2	0|0|1|0|3|3|13|15|3|2|4|3|5|6|8|1|3|6|3|4|2|7|3|6|1|1|1|2|1|1|2|2|2|2|5|0|0|0|0|0|0|0|0|0|0|0|0|0|0	0	0	0	0	0	-20.36	0.11	0.81
UBAP2L_C	NP_001243756.1	SMG6	1|0	1	0.5	2	0|0|0|0|0|0|0|0|0|0|0|0|0|0|0|0|0|0|0|0|0|0|0|0|0|0|0|0|0|0|0|0|0|0|0|0|0|0|0|0|0|0|0|0|0|0|0|0|0	0	0	0	0	0	-2.3	5	0.81
UBAP2L_C	NP_060619.4	SMG8	0|1	1	0.5	2	0|0|0|0|0|0|0|0|0|0|0|0|0|0|0|0|0|0|0|0|0|0|0|0|0|0|0|0|2|0|0|0|0|1|0|0|0|0|0|0|0|0|0|0|0|0|0|0|0	0	0	0	0	0	-2.38	4.17	0.81
UBAP2L_C	NP_006297.2	SMC1A	1|0	1	0.5	2	15|14|30|17|7|15|15|7|8|8|17|17|11|13|8|7|11|13|14|13|19|17|8|9|17|15|17|11|3|6|0|1|4|0|3|5|9|5|4|11|8|16|17|7|16|13|3|9|12	0	0	0	0	0	-68.83	0.03	0.81
UBAP2L_C	NP_036369.2	SIRT2	0|1	1	0.5	2	0|0|0|0|0|0|0|0|0|0|0|0|0|0|0|0|0|0|0|0|0|0|0|0|0|0|0|0|0|0|0|0|0|0|0|0|0|0|0|0|0|0|0|0|0|0|0|0|0	0	0	0	0	0	-2.29	5	0.81
UBAP2L_C	NP_001034624.1	SKA1	1|0	1	0.5	2	0|0|0|0|2|1|2|1|1|1|1|0|2|2|2|0|0|4|1|3|0|0|0|2|0|0|0|0|1|3|1|1|2|0|3|0|0|0|0|0|0|0|0|0|0|0|0|0|0	0	0	0	0	0	-7.28	0.35	0.81
UBAP2L_C	NP_001257817.1	SLC25A10	0|1	1	0.5	2	2|3|4|4|0|0|1|0|0|0|1|1|0|0|0|0|3|0|0|0|2|0|1|2|1|1|2|1|0|0|0|0|0|2|0|3|3|2|4|0|3|2|0|3|0|3|0|0|0	0	0	0	0	0	-10.2	0.23	0.81
UBAP2L_C	NP_056485.2	SENP3	0|1	1	0.5	2	1|1|1|2|1|1|0|1|1|2|3|2|1|1|1|1|3|2|1|1|3|2|1|1|2|2|1|0|0|2|0|1|1|1|0|1|1|0|1|1|0|2|3|2|2|2|1|1|1	0	0	0	0	0	-8.77	0.28	0.81
UBAP2L_C	NP_003016.1	SH3GL1	1|0	1	0.5	2	1|0|0|0|5|3|0|1|2|1|2|2|3|5|1|5|1|8|10|2|2|2|6|3|1|5|3|4|13|11|12|8|5|13|18|0|0|0|0|0|0|0|0|0|0|0|0|0|0	0	0	0	0	0	-26.88	0.08	0.81
UBAP2L_C	NP_001007068.1	SDCBP	1|0	1	0.5	2	0|0|0|0|1|0|0|0|1|0|0|0|0|0|0|0|0|2|0|2|0|0|0|0|0|0|0|0|2|4|0|4|0|3|2|0|0|0|0|0|0|0|0|0|0|0|0|0|0	0	0	0	0	0	-5.12	0.6	0.81
UBAP2L_C	NP_009121.1	SEC23IP	1|0	1	0.5	2	0|0|0|0|3|3|4|4|4|3|3|1|1|2|2|3|0|3|1|10|2|0|3|4|0|1|2|3|6|5|3|5|7|6|6|0|0|0|0|0|0|0|0|0|0|0|0|0|0	0	0	0	0	0	-17.73	0.13	0.81
UBAP2L_C	NP_060458.3	SCYL2	0|1	1	0.5	2	0|0|1|0|0|0|0|0|0|1|0|0|0|0|0|2|0|4|0|0|0|0|0|0|0|0|0|0|2|0|0|2|3|4|5|0|0|0|0|0|0|0|0|0|0|0|0|0|0	0	0	0	0	0	-5.61	0.52	0.81
UBAP2L_C	NP_000982.2	RPL28	1|0	1	0.5	2	6|6|11|11|5|11|3|0|5|9|6|10|3|2|5|5|5|24|3|18|15|7|10|7|12|10|9|3|4|8|0|3|3|2|4|7|12|8|7|7|2|9|11|7|18|13|5|7|13	0	0	0	0	0	-49.41	0.05	0.81
UBAP2L_C	NP_001015.1	RPS21	0|1	1	0.5	2	1|3|0|0|0|0|0|0|0|0|0|0|1|0|0|0|0|0|0|1|0|0|0|0|0|1|2|1|0|0|0|2|0|2|1|2|0|0|0|0|0|0|0|1|2|2|0|1|0	0	0	0	0	0	-5.23	0.54	0.81
UBAP2L_C	NP_005605.1	RHEB	1|0	1	0.5	2	0|0|4|2|0|0|1|0|1|0|0|0|1|0|0|3|0|1|0|2|0|0|1|0|3|1|0|1|0|1|0|0|0|0|1|1|3|2|0|0|0|2|2|1|1|1|3|3|3	0	0	0	0	0	-8.8	0.28	0.81
UBAP2L_C	NP_002936.1	RPA1	0|1	1	0.5	2	0|0|0|0|8|4|3|3|11|12|10|3|6|5|6|8|5|4|2|5|5|4|0|4|2|2|3|2|7|5|0|3|2|3|12|1|0|0|0|0|0|1|0|0|0|1|0|0|0	0	0	0	0	0	-25.27	0.09	0.81
UBAP2L_C	NP_001012321.1	RPSA	0|1	1	0.5	2	5|6|3|5|1|0|0|1|2|1|2|1|0|0|0|0|0|0|1|0|1|0|2|2|1|1|4|5|0|1|0|1|0|2|1|9|2|3|7|5|9|3|6|4|4|2|5|2|8	0	0	0	0	0	-19.45	0.12	0.81
UBAP2L_C	NP_874364.1	RFLNB	1|0	1	0.5	2	0|0|0|0|2|3|3|2|2|3|3|2|2|2|2|2|3|6|3|2|5|4|4|2|3|3|3|3|1|0|2|2|1|2|2|0|0|0|0|0|0|0|0|0|0|0|0|0|0	0	0	0	0	0	-13.22	0.18	0.81
UBAP2L_C	NP_001127835.1	RBM20	0|1	1	0.5	2	0|0|0|0|0|0|0|0|0|0|0|0|0|0|0|0|0|0|1|0|0|0|0|0|0|0|0|0|0|0|0|0|2|0|1|0|0|0|0|0|0|0|0|0|0|0|0|0|0	0	0	0	0	0	-2.52	3.12	0.81
UBAP2L_C	NP_057174.1	RBM7	1|0	1	0.5	2	0|0|0|0|2|1|0|0|3|1|0|2|3|1|2|1|2|2|3|0|2|2|1|0|3|3|3|2|0|0|0|0|0|1|0|0|0|0|0|0|0|0|0|0|0|0|0|0|0	0	0	0	0	0	-7.95	0.31	0.81
UBAP2L_C	NP_001191397.1	RBM10	1|0	1	0.5	2	0|0|0|0|12|21|13|7|7|11|8|16|16|12|13|11|8|31|13|19|13|23|17|18|2|4|6|6|13|14|8|11|11|9|12|0|0|0|0|0|0|0|0|0|0|0|0|0|0	0	0	0	0	0	-62.88	0.04	0.81
UBAP2L_C	NP_002799.3	PSMD2	0|1	1	0.5	2	0|1|3|2|7|18|5|4|9|4|8|5|7|7|4|9|6|18|3|11|10|11|6|3|5|8|14|7|3|3|0|0|5|0|4|1|2|0|0|4|0|4|6|0|6|7|0|1|0	0	0	0	0	0	-36.2	0.06	0.81
UBAP2L_C	NP_002825.3	PTPN11	0|1	1	0.5	2	4|4|1|0|6|6|7|3|7|5|5|4|4|4|3|5|5|13|3|8|9|2|11|5|2|4|4|8|7|14|1|15|8|20|18|3|2|3|2|1|5|0|1|4|0|1|0|2|0	0	0	0	0	0	-36.05	0.06	0.81
UBAP2L_C	NP_001166134.1	RAB40C	0|1	1	0.5	2	0|0|0|0|2|0|0|0|1|0|0|0|2|1|1|2|1|2|0|2|0|2|0|0|0|0|1|0|2|2|4|3|2|2|2|0|0|0|0|0|0|0|0|0|0|0|0|0|0	0	0	0	0	0	-6.94	0.37	0.81
UBAP2L_C	NP_002808.3	PSMD13	1|0	1	0.5	2	0|0|0|0|2|2|1|0|0|0|0|0|0|0|0|0|2|2|0|6|0|1|0|0|0|0|2|2|2|0|0|0|0|0|0|0|0|0|1|0|0|0|0|0|0|0|0|0|0	0	0	0	0	0	-5.44	0.54	0.81
UBAP2L_C	NP_002807.1	PSMD12	1|0	1	0.5	2	0|0|0|0|0|2|0|0|2|1|1|2|2|2|0|4|0|5|0|3|2|2|1|1|0|0|6|3|0|8|0|0|0|1|2|0|0|0|0|0|0|0|0|0|0|0|0|0|0	0	0	0	0	0	-9.28	0.25	0.81
UBAP2L_C	NP_004896.1	PRDX6	0|1	1	0.5	2	0|0|3|0|1|4|2|2|2|2|2|0|1|0|0|3|2|0|0|1|4|5|1|3|1|3|2|1|8|2|3|11|3|8|8|4|2|2|3|5|6|0|1|1|1|3|3|0|5	0	0	0	0	0	-19.06	0.12	0.81
UBAP2L_C	NP_003904.3	PRPF4B	0|1	1	0.5	2	0|0|0|0|1|0|0|0|1|0|0|0|0|0|1|0|0|0|0|0|0|2|0|0|1|0|0|0|0|0|0|0|0|0|0|0|0|0|0|0|0|0|0|0|1|0|0|0|0	0	0	0	0	0	-2.92	1.79	0.81
UBAP2L_C	NP_002794.1	PSMC2	1|0	1	0.5	2	0|0|5|2|8|12|9|7|8|7|8|7|4|7|4|6|4|13|1|18|4|9|5|1|3|4|6|4|1|9|0|3|4|7|5|1|1|0|0|1|1|3|0|1|2|3|0|0|2	0	0	0	0	0	-32.21	0.07	0.81
UBAP2L_C	NP_055746.3	PPP6R1	0|1	1	0.5	2	0|0|0|0|1|0|0|0|1|0|0|0|2|1|0|1|1|2|0|7|0|0|0|0|0|0|3|2|2|0|0|0|0|4|2|0|0|0|0|0|0|0|0|0|0|0|0|0|0	0	0	0	0	0	-5.77	0.43	0.81
UBAP2L_C	NP_005828.2	POP7	0|1	1	0.5	2	0|0|0|0|1|2|1|0|1|0|1|1|1|1|0|1|0|0|0|2|1|6|1|0|1|1|1|1|1|2|0|0|3|1|4|0|0|0|0|0|0|0|0|0|0|0|0|0|0	0	0	0	0	0	-7.12	0.36	0.81
UBAP2L_C	NP_006223.2	POLR2H	1|0	1	0.5	2	0|1|1|1|0|1|0|0|2|2|5|0|1|0|0|0|1|0|0|0|2|0|0|1|2|1|1|1|0|0|0|0|0|2|1|0|1|0|1|1|1|0|1|0|0|0|0|1|2	0	0	0	0	0	-6.91	0.37	0.81
UBAP2L_C	NP_005013.1	PFN1	0|1	1	0.5	2	0|0|0|0|0|1|0|1|1|0|0|0|1|2|0|0|0|0|0|0|1|0|1|3|0|0|0|0|2|5|0|0|2|2|2|0|0|0|0|0|0|0|0|0|0|0|0|0|0	0	0	0	0	0	-5.5	0.52	0.81
UBAP2L_C	NP_002619.1	PFN2	1|0	1	0.5	2	5|4|3|3|3|1|2|1|1|2|1|1|1|2|2|0|2|2|2|0|2|1|2|2|0|3|1|2|1|0|0|0|1|2|1|6|5|3|6|4|7|4|4|5|3|1|4|7|4	0	0	0	0	0	-17.38	0.13	0.81
UBAP2L_C	NP_001155901.1	PDCD6IP	1|0	1	0.5	2	1|2|13|7|0|3|6|2|5|2|6|3|3|1|0|4|3|4|2|0|4|3|3|3|6|9|1|1|0|2|0|1|3|2|5|9|7|4|4|6|3|13|12|5|16|15|4|5|8	0	0	0	0	0	-32.05	0.07	0.81
UBAP2L_C	NP_006188.3	PCM1	1|0	1	0.5	2	0|0|0|4|15|29|26|25|30|29|19|29|30|33|24|26|12|31|11|58|26|46|20|13|18|14|41|25|22|16|7|9|29|9|13|0|0|0|0|0|0|1|2|2|0|4|0|0|1	0	0	0	0	0	-119.91	0.02	0.81
UBAP2L_C	NP_001238978.1	PCMT1	0|1	1	0.5	2	2|5|0|0|4|2|0|1|0|0|0|0|0|2|5|0|0|0|2|0|0|0|3|2|0|0|1|2|0|0|0|0|0|4|9|1|0|6|5|7|6|0|1|3|0|0|0|0|0	0	0	0	0	0	-13.43	0.17	0.81
UBAP2L_C	NP_031368.1	NUPL2	1|0	1	0.5	2	0|0|0|0|0|0|0|0|0|0|0|0|0|0|0|0|0|0|0|0|0|0|0|0|0|0|0|0|0|0|0|0|0|0|0|0|0|0|0|0|0|0|0|0|0|0|0|0|0	0	0	0	0	0	-2.3	5	0.81
UBAP2L_C	NP_060391.2	NPLOC4	0|1	1	0.5	2	0|0|0|0|0|1|0|1|1|2|0|0|4|2|1|2|1|10|1|2|0|3|0|2|1|2|3|1|2|8|3|4|4|10|4|0|0|0|0|0|0|0|0|0|0|0|0|0|0	0	0	0	0	0	-13.52	0.17	0.81
UBAP2L_C	NP_055484.3	NUP93	1|0	1	0.5	2	5|5|11|6|0|7|4|0|0|2|7|3|0|1|0|3|5|3|0|5|9|4|6|3|7|10|6|3|0|3|0|0|0|1|0|3|5|0|0|3|2|7|9|8|7|11|1|1|10	0	0	0	0	0	-29.31	0.08	0.81
UBAP2L_C	NP_002495.2	NFX1	1|0	1	0.5	2	0|0|0|0|0|0|0|0|0|0|0|0|0|0|0|0|0|0|0|0|0|0|0|0|0|0|0|0|0|0|0|0|0|0|0|0|0|0|0|0|0|0|0|0|0|0|0|0|0	0	0	0	0	0	-2.3	5	0.81
UBAP2L_C	NP_001243468.1	NOP16	1|0	1	0.5	2	0|0|0|0|0|2|0|0|1|0|0|0|2|2|0|0|1|2|1|0|5|1|1|0|1|1|1|1|0|0|0|0|0|1|0|1|0|0|0|0|0|0|0|0|0|0|0|1|0	0	0	0	0	0	-5.36	0.5	0.81
UBAP2L_C	NP_004535.1	NDUFA10	1|0	1	0.5	2	2|2|5|1|1|1|2|0|0|0|4|2|1|1|0|2|3|2|0|2|7|4|3|1|1|2|5|0|0|0|0|0|0|0|1|3|4|0|3|2|1|0|2|0|1|3|1|0|2	0	0	0	0	0	-12.88	0.18	0.81
UBAP2L_C	NP_002480.1	NDUFA4	0|1	1	0.5	2	1|0|2|0|0|0|1|0|0|0|0|0|0|0|0|0|0|0|0|0|0|0|0|1|1|0|0|0|0|0|0|0|0|0|0|2|2|0|3|3|1|0|0|0|0|0|0|1|2	0	0	0	0	0	-4.82	0.62	0.81
UBAP2L_C	NP_001182122.1	NASP	1|0	1	0.5	2	0|1|1|0|25|41|43|35|46|26|36|22|33|50|22|44|43|92|46|130|51|30|62|76|28|37|41|39|44|37|41|53|44|46|53|0|0|0|0|0|0|0|1|0|0|0|0|0|0	0	0	0	0	0	-225.31	0.01	0.81
UBAP2L_C	NP_001099008.1	MYBBP1A	1|0	1	0.5	2	0|1|17|5|20|19|19|14|17|16|26|16|21|20|10|7|20|40|29|30|28|34|29|27|19|17|15|9|8|4|0|0|1|2|6|8|12|1|0|10|0|8|18|8|16|14|3|0|4	0	0	0	0	0	-96.49	0.02	0.81
UBAP2L_C	NP_115865.1	MRPS6	0|1	1	0.5	2	0|0|0|0|0|0|0|0|0|0|0|0|0|0|0|0|0|0|0|0|0|0|0|0|0|0|1|0|0|0|0|0|0|0|0|0|0|0|0|0|0|0|0|0|0|0|0|0|0	0	0	0	0	0	-2.3	5	0.81
UBAP2L_C	NP_110438.1	MRPS26	1|0	1	0.5	2	0|0|1|0|0|0|0|0|0|0|0|0|0|0|0|0|1|0|0|0|0|0|1|0|1|1|0|0|1|0|0|0|0|0|0|0|0|0|0|0|0|0|0|0|0|0|0|0|0	0	0	0	0	0	-2.79	2.08	0.81
UBAP2L_C	NP_057040.2	MRPL4	1|0	1	0.5	2	0|0|0|0|0|0|0|0|0|0|0|0|0|0|0|0|0|0|0|0|0|0|0|0|0|0|0|0|0|1|0|0|0|0|0|0|0|0|0|0|0|0|0|0|0|0|0|0|0	0	0	0	0	0	-2.29	5	0.81
UBAP2L_C	NP_057118.1	MRPS2	1|0	1	0.5	2	0|0|0|0|0|2|0|0|0|0|1|0|0|0|0|0|0|0|0|3|0|0|0|0|0|0|0|1|1|0|0|0|0|0|0|0|0|0|0|0|0|1|2|0|2|0|0|0|0	0	0	0	0	0	-3.84	0.96	0.81
UBAP2L_C	NP_065825.1	MIB1	1|0	1	0.5	2	0|0|0|0|0|1|0|0|0|1|0|0|0|0|0|0|0|0|0|0|0|0|0|0|0|0|1|0|0|0|0|0|0|0|0|0|0|0|0|0|0|0|0|0|0|0|0|0|0	0	0	0	0	0	-2.37	4.17	0.81
UBAP2L_C	NP_940953.2	MIA3	1|0	1	0.5	2	0|0|0|0|0|0|0|0|0|0|0|0|0|0|0|0|0|0|0|0|0|0|0|0|0|0|0|0|0|0|0|0|0|0|0|0|0|0|0|0|0|0|0|0|0|0|0|0|0	0	0	0	0	0	-2.28	5	0.81
UBAP2L_C	NP_005902.1	MAT2A	0|1	1	0.5	2	9|7|4|3|1|2|1|1|1|0|0|0|0|1|0|0|0|2|0|2|0|1|0|0|5|4|4|3|0|1|0|2|0|2|0|3|6|3|4|4|4|3|4|6|5|4|3|3|4	0	0	0	0	0	-18.37	0.12	0.81
UBAP2L_C	NP_055456.2	MDC1	1|0	1	0.5	2	0|0|0|0|34|42|36|49|43|41|26|29|31|46|34|56|27|93|36|86|37|61|39|40|8|12|8|3|18|5|15|6|25|15|17|0|1|2|0|1|0|0|2|1|0|1|0|0|0	0	0	0	0	0	-173.74	0.01	0.81
UBAP2L_C	NP_004784.2	LONP1	1|0	1	0.5	2	0|0|3|0|0|3|2|0|0|0|1|0|0|0|0|0|2|4|2|4|6|0|2|1|0|1|0|0|0|0|0|0|0|0|0|1|2|0|0|2|2|0|3|0|5|5|0|0|6	0	0	0	0	0	-10.69	0.22	0.81
UBAP2L_C	NP_067000.1	LSM2	1|0	1	0.5	2	0|0|0|0|1|1|0|0|0|0|1|1|1|2|1|0|0|5|1|2|2|2|2|1|0|1|1|2|1|2|2|0|1|2|1|0|0|0|0|0|0|0|0|0|0|0|0|0|0	0	0	0	0	0	-7.24	0.35	0.81
UBAP2L_C	NP_005564.1	LMNB1	1|0	1	0.5	2	7|4|2|1|5|10|6|5|10|7|6|6|5|7|1|0|5|7|5|5|8|2|4|6|4|1|9|9|1|1|0|0|0|1|1|7|1|3|10|2|5|2|5|0|6|5|0|3|9	0	0	0	0	0	-30.58	0.07	0.81
UBAP2L_C	NP_064502.9	LARS	0|1	1	0.5	2	2|2|24|11|5|19|12|5|8|6|20|9|11|7|9|6|22|10|6|14|15|10|17|22|14|16|14|7|3|7|2|6|5|4|7|9|17|6|5|11|8|7|18|3|15|21|1|4|16	0	0	0	0	0	-67.18	0.03	0.81
UBAP2L_C	NP_056311.2	KIAA1429	1|0	1	0.5	2	0|0|1|0|0|0|0|0|0|0|0|0|0|0|0|0|0|4|0|4|0|0|0|0|0|0|0|0|0|0|0|0|0|0|0|0|0|0|0|0|0|0|0|0|0|0|0|0|0	0	0	0	0	0	-3.36	1.39	0.81
UBAP2L_C	NP_001129663.1	KANK2	1|0	1	0.5	2	0|0|0|0|2|1|1|2|1|2|1|3|2|2|2|2|1|2|1|4|3|0|1|0|0|0|3|0|1|3|0|1|2|2|1|0|0|0|0|0|0|0|0|0|0|0|0|0|0	0	0	0	0	0	-8.97	0.27	0.81
UBAP2L_C	NP_006382.1	IPO7	1|0	1	0.5	2	0|0|1|0|6|12|10|2|5|2|7|0|3|1|0|8|3|10|7|7|9|0|12|3|0|2|2|0|4|4|0|5|6|4|11|0|3|0|0|0|0|0|3|0|0|0|0|0|0	0	0	0	0	0	-26.52	0.08	0.81
UBAP2L_C	NP_060555.2	IPO9	1|0	1	0.5	2	0|0|0|0|0|0|1|0|0|0|1|1|0|1|0|0|0|0|0|3|3|0|2|1|0|1|0|0|0|0|0|0|0|0|2|0|2|0|0|0|0|0|3|0|3|0|0|0|0	0	0	0	0	0	-5.43	0.52	0.81
UBAP2L_C	NP_001128251.1	IPO11	1|0	1	0.5	2	0|0|2|1|0|3|3|0|0|0|1|0|0|0|0|2|0|5|0|0|0|0|5|0|0|0|0|0|0|0|0|0|0|0|0|0|1|0|0|0|0|1|3|0|3|1|0|0|0	0	0	0	0	0	-6.21	0.4	0.81
UBAP2L_C	NP_057226.1	HSD17B12	1|0	1	0.5	2	0|0|5|2|0|2|2|0|2|0|3|3|0|0|1|4|2|2|0|1|5|3|3|2|4|2|0|0|0|0|0|0|0|0|1|5|8|2|0|6|2|6|2|0|4|6|0|0|6	0	0	0	0	0	-16.68	0.14	0.81
UBAP2L_C	NP_055093.2	HSPA4L	1|0	1	0.5	2	0|0|0|0|0|0|0|0|2|1|1|0|0|0|0|0|0|0|0|1|0|0|0|0|0|0|0|0|1|0|0|4|0|0|5|0|0|0|0|0|0|0|0|0|0|0|0|0|0	0	0	0	0	0	-4.24	0.83	0.81
UBAP2L_C	NP_001027565.1	HNRNPH2	1|0	1	0.5	2	0|0|9|0|1|13|2|0|1|0|1|7|5|1|2|9|1|0|0|13|2|12|1|5|1|1|1|0|0|0|0|0|0|0|0|0|0|0|0|14|0|0|0|0|0|1|2|0|0	0	0	0	0	0	-18.4	0.12	0.81
UBAP2L_C	NP_057479.2	HACD3	0|1	1	0.5	2	0|0|0|0|10|3|2|2|1|2|7|4|2|2|2|7|4|4|2|2|3|9|6|4|0|0|0|0|1|1|3|0|1|2|5|5|3|0|1|2|2|0|1|1|0|0|1|1|0	0	0	0	0	0	-17.69	0.13	0.81
UBAP2L_C	NP_003633.1	HAT1	1|0	1	0.5	2	0|0|0|0|3|1|2|0|3|1|0|2|0|0|2|4|1|6|1|10|2|0|2|3|2|2|4|2|1|2|2|3|3|6|3|0|1|0|0|2|0|0|0|0|0|0|0|0|0	0	0	0	0	0	-13.54	0.17	0.81
UBAP2L_C	NP_612452.1	HAUS1	1|0	1	0.5	2	0|0|0|0|0|0|0|3|2|3|0|0|2|3|3|0|0|7|0|5|0|0|0|0|0|2|5|0|3|0|0|1|2|0|2|0|0|0|0|0|0|0|0|0|0|0|0|0|0	0	0	0	0	0	-8.33	0.29	0.81
UBAP2L_C	NP_113673.3	GRWD1	1|0	1	0.5	2	0|0|5|1|0|2|2|1|1|1|1|4|1|2|0|2|2|4|2|2|2|2|2|3|3|4|0|0|0|3|0|0|2|0|1|2|3|1|1|2|0|1|1|0|2|2|0|2|4	0	0	0	0	0	-12.19	0.19	0.81
UBAP2L_C	NP_056177.3	ELP5	0|1	1	0.5	2	0|0|0|0|4|0|0|2|3|2|2|2|3|5|2|1|0|3|2|4|0|3|3|2|0|0|2|0|0|3|0|2|0|2|6|0|0|0|0|0|0|0|0|0|0|0|0|0|0	0	0	0	0	0	-10.96	0.22	0.81
UBAP2L_C	NP_055974.1	FAM168A	0|1	1	0.5	2	0|0|0|0|0|0|0|0|0|0|0|0|0|0|0|0|0|0|0|0|0|0|0|0|0|0|0|0|0|0|0|0|0|0|0|0|0|0|0|0|0|0|0|0|0|0|0|0|0	0	0	0	0	0	-2.3	5	0.81
UBAP2L_C	NP_005262.1	GLUD1	0|1	1	0.5	2	2|4|3|6|0|2|1|0|0|0|0|0|0|0|0|0|1|0|0|0|0|0|2|0|6|4|2|3|0|0|0|1|0|0|0|0|2|0|0|0|0|11|5|2|1|3|1|1|3	0	0	0	0	0	-12.11	0.19	0.81
UBAP2L_C	NP_060366.1	GID8	1|0	1	0.5	2	0|0|0|0|0|0|0|0|0|0|0|0|0|0|0|0|0|4|0|2|1|0|0|0|0|0|1|1|0|0|0|0|0|1|1|0|0|0|0|0|0|0|0|0|0|0|0|0|0	0	0	0	0	0	-3.59	1.14	0.81
UBAP2L_C	NP_114414.2	EIF2A	0|1	1	0.5	2	0|0|0|0|0|0|0|1|2|2|2|0|1|0|2|4|0|7|0|6|0|0|4|1|0|1|2|0|8|7|0|5|6|9|9|0|0|0|0|0|0|0|0|0|0|0|0|0|0	0	0	0	0	0	-14.13	0.16	0.81
UBAP2L_C	NP_061913.3	ELP4	0|1	1	0.5	2	0|0|0|0|7|5|5|5|6|3|9|6|8|8|5|6|4|21|2|9|5|2|10|8|1|5|7|5|8|7|0|4|6|8|13|0|0|0|0|0|0|0|0|0|0|0|0|0|0	0	0	0	0	0	-33.28	0.07	0.81
UBAP2L_C	NP_001254739.1	EIF6	1|0	1	0.5	2	0|0|1|1|0|2|1|0|0|1|0|0|1|1|1|0|0|1|2|0|2|2|0|0|1|1|0|0|0|0|0|0|0|0|0|3|1|2|3|3|2|0|2|0|1|1|3|1|2	0	0	0	0	0	-8.11	0.3	0.81
UBAP2L_C	NP_001093162.1	EIF5AL1	1|0	1	0.5	2	1|1|0|0|3|0|3|2|2|0|3|0|1|1|2|0|0|0|0|0|0|3|0|0|0|1|0|0|0|0|0|0|0|0|0|1|0|2|0|0|0|0|0|1|0|0|0|0|0	0	0	0	0	0	-5.73	0.46	0.81
UBAP2L_C	NP_001123525.2	EEF1D	1|0	1	0.5	2	0|0|1|0|3|11|3|8|6|10|2|5|7|5|8|8|8|13|6|8|8|8|7|6|3|3|3|3|7|6|2|3|3|6|8|0|0|0|0|0|0|0|1|0|0|0|0|0|0	0	0	0	0	0	-30.75	0.07	0.81
UBAP2L_C	NP_001135935.1	DKC1	1|0	1	0.5	2	0|0|4|0|8|5|3|4|6|4|2|4|3|4|3|3|2|10|6|5|11|0|7|4|2|3|5|2|0|0|0|0|4|4|2|1|0|0|0|0|0|1|0|0|1|1|0|0|0	0	0	0	0	0	-21.08	0.11	0.81
UBAP2L_C	NP_001123654.1	DNAJA4	0|1	1	0.5	2	0|0|0|0|0|0|0|0|0|0|0|0|0|0|1|0|0|0|0|0|0|0|0|0|0|0|0|0|0|0|0|0|0|0|0|0|0|0|0|0|0|0|0|0|0|0|0|0|0	0	0	0	0	0	-2.3	5	0.81
UBAP2L_C	NP_115963.1	DPY30	1|0	1	0.5	2	0|0|0|0|6|3|6|0|0|1|3|3|5|5|1|3|4|16|4|8|2|4|5|4|1|4|1|4|6|1|0|3|4|2|7|0|0|0|0|0|0|0|0|0|0|0|0|0|0	0	0	0	0	0	-20.33	0.11	0.81
UBAP2L_C	NP_945314.1	DHX57	1|0	1	0.5	2	0|0|0|0|0|0|0|0|0|0|0|0|0|0|0|0|0|0|0|0|0|0|0|0|0|0|0|0|0|0|0|0|0|0|0|1|1|0|0|0|0|0|0|0|0|0|0|0|0	0	0	0	0	0	-2.3	5	0.81
UBAP2L_C	NP_001182502.1	DICER1	1|0	1	0.5	2	0|0|0|0|0|0|0|0|2|1|0|0|0|1|0|0|2|7|0|9|0|0|2|0|1|1|2|2|3|0|0|1|0|3|5|0|0|0|0|0|0|0|0|0|0|0|0|0|0	0	0	0	0	0	-7.99	0.3	0.81
UBAP2L_C	NP_001244118.1	DDX56	0|1	1	0.5	2	1|0|2|0|0|2|2|2|0|0|1|1|1|0|1|0|0|2|1|2|3|2|1|0|1|1|0|0|1|1|0|0|0|1|0|0|0|0|1|1|0|0|2|0|0|1|1|1|0	0	0	0	0	0	-7.08	0.36	0.81
UBAP2L_C	NP_001104792.1	DDX54	1|0	1	0.5	2	1|2|4|4|0|2|4|5|1|2|3|4|0|0|3|1|8|8|2|2|10|0|9|2|6|6|2|5|2|0|0|0|3|0|0|1|3|0|1|2|1|3|4|2|4|5|2|1|2	0	0	0	0	0	-20.19	0.11	0.81
UBAP2L_C	NP_001129512.1	CPSF7	1|0	1	0.5	2	0|1|0|0|4|1|1|0|1|1|1|3|2|3|0|2|0|13|4|7|3|1|4|4|1|3|1|1|3|1|0|3|1|0|3|1|0|0|0|0|0|0|1|0|0|0|0|0|0	0	0	0	0	0	-13	0.18	0.81	1 [biogrid]1 [biogrid]
UBAP2L_C	NP_001164040.1	CXorf56	0|1	1	0.5	2	0|0|0|0|4|2|3|7|9|9|5|12|6|5|9|6|7|15|4|28|9|8|18|11|10|9|7|6|10|17|4|8|10|11|7|0|0|0|0|0|0|0|0|0|0|0|0|0|0	0	0	0	0	0	-45.14	0.05	0.81
UBAP2L_C	NP_004359.1	CNN2	0|1	1	0.5	2	0|0|0|0|0|0|0|1|1|1|1|0|2|0|0|0|0|3|0|2|0|0|0|0|0|0|1|1|2|5|0|2|3|5|5|0|0|0|0|0|0|0|0|0|0|0|0|0|0	0	0	0	0	0	-6.95	0.36	0.81
UBAP2L_C	NP_001244935.1	COPS4	1|0	1	0.5	2	0|0|0|0|3|2|3|4|0|0|0|2|3|1|2|2|1|3|3|8|1|0|2|2|0|2|1|0|2|2|0|1|4|4|2|0|0|0|0|0|0|0|0|0|0|0|0|0|0	0	0	0	0	0	-11.39	0.21	0.81
UBAP2L_C	NP_705898.1	CPNE8	1|0	1	0.5	2	0|0|0|0|0|0|0|0|0|0|0|0|0|0|0|0|0|2|0|0|0|0|0|0|0|0|0|0|0|2|0|0|0|0|2|0|0|0|0|0|0|0|0|0|0|0|0|0|0	0	0	0	0	0	-2.84	2.08	0.81
UBAP2L_C	NP_006816.2	CKAP4	1|0	1	0.5	2	2|2|0|0|3|13|4|9|6|6|5|6|3|9|7|0|8|5|10|6|10|8|8|4|0|0|5|4|2|2|0|0|2|3|3|1|0|0|2|0|0|0|0|0|0|0|0|0|0	0	0	0	0	0	-26.8	0.08	0.81
UBAP2L_C	NP_001091995.1	CKAP2	1|0	1	0.5	2	1|1|1|2|3|0|1|2|3|1|4|1|7|5|2|3|12|3|2|3|6|0|3|3|1|1|1|1|2|4|0|0|1|2|3|0|0|0|0|0|0|0|0|0|0|1|0|0|0	0	0	0	0	0	-14.38	0.16	0.81
UBAP2L_C	NP_057223.1	CHCHD2	1|0	1	0.5	2	0|0|0|0|0|1|1|1|0|1|0|0|0|0|0|1|0|3|0|2|1|0|0|0|0|0|0|1|1|2|0|1|0|0|0|0|0|0|0|0|0|0|0|0|0|0|0|0|0	0	0	0	0	0	-4.19	0.78	0.81
UBAP2L_C	NP_001005271.2	CHD3	1|0	1	0.5	2	0|2|0|0|19|0|0|15|0|0|0|0|0|18|18|0|0|0|21|17|16|1|13|0|9|0|12|15|15|0|0|0|0|0|0|0|1|0|0|3|0|0|0|0|0|0|1|1|0	0	0	0	0	0	-34.51	0.06	0.81
UBAP2L_C	NP_001092695.1	CCDC43	0|1	1	0.5	2	0|0|0|0|3|3|0|3|2|1|0|2|2|2|2|6|0|4|2|5|3|0|3|4|0|1|1|2|1|4|3|5|2|7|5|0|0|0|0|0|0|0|0|0|0|0|0|0|0	0	0	0	0	0	-14.2	0.16	0.81
UBAP2L_C	NP_001035863.1	CEP170	1|0	1	0.5	2	1|1|0|0|32|34|24|25|41|43|37|29|41|36|37|47|69|68|25|77|30|44|43|37|22|29|53|33|59|35|24|20|50|30|47|0|0|0|0|0|0|1|0|0|0|0|0|0|0	0	0	0	0	0	-192.94	0.01	0.81
UBAP2L_C	NP_065953.1	CAMSAP3	0|1	1	0.5	2	0|0|0|0|0|0|0|0|0|0|0|0|0|0|0|0|0|0|0|0|0|0|0|0|0|0|0|0|0|0|0|0|0|0|0|0|0|0|0|0|0|0|1|0|0|0|0|0|0	0	0	0	0	0	-2.3	5	0.81
UBAP2L_C	NP_060191.3	CC2D1A	0|1	1	0.5	2	0|0|0|0|0|0|2|3|0|1|0|1|1|1|1|0|2|2|1|2|2|0|1|0|0|0|0|0|2|1|1|0|2|2|4|0|0|0|0|0|0|0|0|0|0|0|0|0|0	0	0	0	0	0	-6.59	0.39	0.81
UBAP2L_C	NP_004333.1	CALD1	0|1	1	0.5	2	0|0|0|0|7|12|12|5|18|21|11|11|12|11|13|9|13|13|10|21|13|12|9|4|6|7|16|8|28|25|14|9|18|23|26|0|0|0|0|0|0|0|0|0|0|0|0|0|0	0	0	0	0	0	-67.68	0.03	0.81
UBAP2L_C	NP_001129966.1	C1orf198	0|1	1	0.5	2	0|0|0|0|0|0|0|0|1|0|0|0|0|0|0|0|2|0|0|0|0|0|0|0|0|0|0|1|1|2|0|3|2|8|4|0|0|0|0|0|0|0|0|0|0|0|0|0|0	0	0	0	0	0	-5.75	0.52	0.81
UBAP2L_C	NP_001155855.1	ARHGEF2	1|0	1	0.5	2	6|5|6|4|1|2|0|0|0|0|2|0|0|0|0|0|4|0|1|3|2|0|0|0|2|3|3|2|0|0|0|0|0|0|1|5|0|0|0|2|0|1|3|1|3|9|0|0|0	0	0	0	0	0	-13.13	0.18	0.81
UBAP2L_C	NP_001171546.1	ASNS	1|0	1	0.5	2	0|0|0|0|0|1|1|0|0|2|1|0|0|0|0|0|2|0|1|2|3|0|2|2|0|0|0|0|5|5|4|8|6|8|11|0|0|0|0|0|0|0|0|0|0|0|0|0|0	0	0	0	0	0	-11.6	0.2	0.81
UBAP2L_C	NP_001186793.1	BCL2L2-PABPN1	1|0	1	0.5	2	0|0|0|0|1|0|0|0|0|0|0|1|1|1|0|0|0|0|0|1|1|0|1|1|0|0|0|0|1|0|0|0|0|0|1|0|0|0|0|0|0|0|0|0|0|0|0|0|0	0	0	0	0	0	-3.38	1.25	0.81
UBAP2L_C	NP_001026997.1	BOLA2	0|1	1	0.5	2	8|8|6|7|0|1|1|1|1|2|2|1|0|1|1|1|1|0|2|0|3|0|2|2|9|5|5|8|0|0|0|0|0|1|1|3|5|6|4|3|4|8|7|7|6|7|5|5|5	0	0	0	0	0	-24.9	0.09	0.81
UBAP2L_C	NP_001243125.1	ARAF	0|1	1	0.5	2	0|2|0|1|0|0|0|0|1|0|0|0|0|0|0|0|0|0|0|0|0|0|0|0|0|0|0|0|0|0|0|0|0|0|0|1|2|0|0|0|0|1|2|0|0|0|0|1|0	0	0	0	0	0	-3.51	1.14	0.81
UBAP2L_C	NP_001275.1	AP3S1	0|1	1	0.5	2	2|2|1|1|0|1|1|1|1|1|1|2|2|1|1|1|1|4|1|4|1|2|1|2|2|4|3|2|4|2|2|2|4|3|4|3|0|0|1|1|0|3|2|1|1|0|2|0|3	0	0	0	0	0	-12.34	0.19	0.81
UBAP2L_C	NP_001127768.1	AP3M2	0|1	1	0.5	2	0|0|0|0|0|0|0|0|0|0|0|0|0|0|0|0|0|0|0|0|0|0|0|0|0|0|0|0|0|0|0|0|0|0|0|0|1|0|0|0|0|0|0|0|0|0|0|0|0	0	0	0	0	0	-2.3	5	0.81
UBAP2L_C	NP_036227.1	AP3M1	1|0	1	0.5	2	1|1|2|0|0|2|3|1|0|1|1|0|0|1|0|0|2|2|0|5|0|0|0|0|2|2|0|0|0|0|0|0|0|0|0|0|0|0|0|1|0|0|0|1|0|0|2|0|4	0	0	0	0	0	-6.92	0.37	0.81
UBAP2L_C	NP_001020376.1	AP2M1	0|1	1	0.5	2	0|0|0|0|4|4|3|3|2|0|1|0|2|0|2|2|0|0|1|0|0|0|0|0|0|0|0|0|2|2|0|0|1|2|1|0|0|0|0|0|0|0|0|3|0|0|0|0|0	0	0	0	0	0	-7.08	0.36	0.81
UBAP2L_C	NP_001229766.1	AP2A2	1|0	1	0.5	2	0|0|4|0|5|0|0|0|2|0|6|2|0|0|0|0|1|5|0|0|3|5|5|0|0|2|1|0|1|0|0|0|0|0|2|2|0|0|0|0|0|0|0|0|1|2|0|0|0	0	0	0	0	0	-9.38	0.26	0.81
UBAP2L_C	NP_073153.1	ANAPC1	1|0	1	0.5	2	0|0|0|0|1|5|3|0|9|5|3|3|5|9|0|1|6|6|3|16|3|6|6|3|0|1|12|3|2|0|0|0|4|1|5|0|0|0|0|0|0|0|0|0|0|0|0|0|0	0	0	0	0	0	-21.64	0.1	0.81
UBAP2L_C	NP_000678.1	AHCY	1|0	1	0.5	2	0|1|0|0|0|0|1|1|0|0|0|0|0|1|0|0|0|0|1|0|0|0|0|0|1|1|1|0|0|0|0|0|0|0|0|2|1|4|2|4|9|1|0|4|2|1|2|2|0	0	0	0	0	0	-8.16	0.3	0.81
UBAP2L_C	NP_001087.2	ACLY	0|1	1	0.5	2	0|2|1|0|6|8|5|3|5|6|6|3|2|2|1|0|7|8|0|7|8|3|7|4|0|2|1|0|8|4|6|6|3|12|14|2|1|2|0|4|10|0|4|0|0|2|3|2|0	0	0	0	0	0	-28.24	0.08	0.81
UBAP2L_C	NP_001124318.1	AIFM1	0|1	1	0.5	2	0|1|1|0|0|0|0|0|0|0|0|0|0|0|0|0|0|0|0|0|0|0|0|0|0|0|1|0|0|0|0|0|0|0|2|1|1|0|1|0|0|2|2|0|1|0|0|0|0	0	0	0	0	0	-3.79	0.96	0.81
UBAP2L_C	NP_060708.1	AGK	1|0	1	0.5	2	0|0|0|0|0|2|1|0|0|0|1|0|0|0|0|3|1|0|0|1|2|0|3|1|1|0|0|0|0|0|0|0|0|1|0|0|0|0|0|1|1|0|1|0|0|1|1|1|0	0	0	0	0	0	-5.25	0.54	0.81
UBAP2L_C	NP_073572.2	ACBD3	0|1	1	0.5	2	0|0|0|0|0|0|1|0|1|1|1|1|1|1|1|1|1|2|1|2|1|2|1|1|0|0|2|1|1|1|2|2|1|2|1|0|0|0|0|0|0|0|0|0|0|0|0|0|0	0	0	0	0	0	-6.59	0.39	0.81
UBAP2L_C	NP_006286.1	VARS	2|0	2	1	2	0|0|2|0|3|6|7|3|3|4|4|2|6|7|1|6|9|16|0|16|9|5|5|8|6|3|4|3|5|7|1|4|4|9|9|3|3|0|0|2|0|2|3|2|6|5|0|0|2	0	0	0	0	0	-30.47	0.15	0.81
UBAP2L_C	NP_004860.2	VPS4B	2|0	2	1	2	0|0|0|0|0|0|0|0|0|0|0|0|0|0|0|0|0|0|0|2|1|0|0|0|0|0|0|0|0|0|0|0|0|0|0|0|0|0|0|0|0|0|0|0|0|0|0|0|0	0.43	0.86	0.43	0.85	0.43	-2.38	8.33	0.23
UBAP2L_C	NP_056480.1	AAAS	0|1	1	0.5	2	0|0|1|0|0|0|0|0|1|0|2|0|1|0|0|0|0|0|0|0|0|0|0|2|0|0|0|0|0|0|0|0|0|0|0|0|0|0|0|2|0|0|1|1|1|1|0|0|0	0	0	0	0	0	-3.81	0.96	0.81
UBAP2L_C	NP_001034764.1	UNC45A	2|0	2	1	2	0|0|0|0|5|6|2|3|7|6|1|3|5|6|0|6|4|10|3|10|6|0|4|3|0|2|4|0|8|4|8|0|3|8|12|0|0|0|0|0|0|0|0|0|0|0|0|0|0	0	0	0	0	0	-24.9	0.18	0.81
UBAP2L_C	NP_001012496.1	U2AF2	2|0	2	1	2	0|0|2|0|1|1|0|0|0|0|3|0|1|1|1|0|0|5|2|3|0|5|5|0|0|2|3|0|0|0|0|0|0|1|3|1|0|0|0|0|0|0|0|0|0|0|0|0|0	0.01	0.01	0.01	0.01	0.01	-7.88	0.62	0.55
UBAP2L_C	NP_060596.2	TMEM33	1|1	2	1	2	0|0|0|0|2|2|3|1|1|1|2|1|0|0|1|2|1|2|2|1|1|3|0|0|0|1|0|0|0|0|0|0|0|0|0|1|0|0|0|0|0|1|1|0|0|0|2|1|0	0	0	0	0	0	-5.08	0.76	0.81
UBAP2L_C	NP_001157016.1	SYNRG	1|1	2	1	2	0|0|0|0|1|4|0|1|3|2|2|0|0|1|2|0|1|4|2|6|0|0|1|2|0|0|0|1|0|3|2|1|1|4|4|0|0|0|0|0|0|0|0|0|0|0|0|0|0	0	0	0	0	0	-7.24	0.52	0.81
UBAP2L_C	NP_003248.3	TJP1	2|0	2	1	2	0|0|0|0|10|30|19|12|25|22|15|10|21|16|18|19|10|41|7|42|15|24|18|9|4|5|14|8|25|23|9|10|26|21|20|0|0|0|0|0|0|0|0|0|0|0|0|0|0	0	0	0	0	0	-89.95	0.05	0.81
UBAP2L_C	NP_004810.2	SYMPK	0|2	2	1	2	0|0|0|0|0|2|1|0|0|0|0|0|0|1|0|0|0|7|0|0|3|0|0|0|0|0|0|0|1|0|0|0|1|0|0|0|0|0|0|0|0|0|0|0|0|0|0|0|0	0.17	0.34	0.16	0.33	0.17	-4.48	1.56	0.36
UBAP2L_C	NP_116185.2	SYAP1	2|0	2	1	2	0|0|0|0|2|5|6|4|2|5|2|3|7|3|1|6|2|18|5|12|9|4|7|3|0|0|5|5|14|12|8|8|9|11|13|0|0|0|0|0|0|0|0|0|0|0|0|0|0	0	0	0	0	0	-32.77	0.14	0.81
UBAP2L_C	NP_003084.1	SNRPC	1|1	2	1	2	0|0|0|0|0|1|1|1|0|1|0|1|1|1|0|0|0|0|1|0|1|0|0|1|0|0|1|1|1|1|1|1|1|0|1|0|0|2|0|1|0|0|4|0|0|1|0|0|0	0	0	0	0	0	-4.06	0.96	0.81
UBAP2L_C	NP_001177934.1	SRSF10	1|1	2	1	2	0|0|0|0|1|1|3|2|1|3|1|2|2|1|1|3|2|2|0|0|0|2|1|1|0|0|1|0|0|0|0|0|1|0|0|0|0|0|0|0|0|0|1|0|0|1|0|0|0	0	0	0	0	0	-5.08	0.76	0.81
UBAP2L_C	NP_009202.1	STK38	2|0	2	1	2	0|0|0|0|5|5|5|3|7|2|3|2|3|2|4|0|4|9|4|11|6|2|3|3|0|0|3|4|8|10|3|13|9|16|17|0|0|0|0|0|0|0|0|0|0|0|0|0|0	0	0	0	0	0	-28.42	0.16	0.81
UBAP2L_C	NP_003081.2	SNRPA1	2|0	2	1	2	0|0|0|0|19|13|14|9|11|9|11|8|14|14|9|10|4|24|10|25|14|17|13|9|0|6|4|5|10|6|19|9|9|10|9|0|0|0|0|0|0|0|0|0|0|0|0|0|0	0	0	0	0	0	-56.91	0.08	0.81
UBAP2L_C	NP_003083.1	SNRPB2	1|1	2	1	2	0|0|1|0|13|5|0|7|1|3|5|4|5|8|6|2|1|7|7|21|2|10|13|9|3|3|3|2|3|4|0|1|3|2|13|0|0|0|0|0|0|0|0|0|0|0|0|0|0	0	0	0	0	0	-25.24	0.16	0.81
UBAP2L_C	NP_001243463.1	SLC25A1	2|0	2	1	2	5|6|10|5|2|6|7|0|1|3|5|5|2|1|0|4|10|4|2|4|8|4|7|14|7|6|10|4|2|1|0|0|3|4|4|3|8|3|7|5|3|9|6|7|12|6|0|5|6	0	0	0	0	0	-32.67	0.14	0.81
UBAP2L_C	NP_003080.2	SNRNP70	2|0	2	1	2	0|0|1|2|6|11|13|10|9|17|8|15|12|10|11|8|18|14|5|7|14|10|8|12|4|7|7|6|6|4|0|0|8|1|2|0|0|0|0|0|0|0|2|0|0|0|0|0|0	0	0	0	0	0	-45.07	0.1	0.81
UBAP2L_C	NP_005841.1	SF3B4	2|0	2	1	2	0|0|0|0|3|3|4|1|4|1|2|1|1|1|2|5|3|11|4|8|6|3|4|3|4|3|4|3|4|5|0|4|3|4|3|0|0|0|0|0|0|0|0|0|0|0|0|0|1	0	0	0	0	0	-18.52	0.25	0.81
UBAP2L_C	NP_036558.3	SF3B3	2|0	2	1	2	0|0|0|0|36|34|31|24|26|34|30|32|34|29|30|33|26|80|27|50|38|52|35|32|8|9|19|19|23|16|29|14|14|24|29|0|0|0|1|1|0|0|2|0|1|2|0|0|0	0	0	0	0	0	-149.18	0.03	0.81
UBAP2L_C	NP_036565.2	SF3B1	2|0	2	1	2	0|0|7|3|56|73|64|40|53|49|59|51|56|67|50|56|39|149|60|123|81|76|61|59|34|32|58|39|53|46|35|29|52|47|42|3|2|0|1|0|2|1|4|0|4|6|0|0|0	0	0	0	0	0	-282.39	0.02	0.81	1 [biogrid]1 [biogrid]
UBAP2L_C	NP_001008491.1	2021-09-02	0|2	2	1	2	1|0|0|0|8|14|13|17|10|12|8|7|12|9|9|20|9|22|12|22|12|9|19|9|5|8|13|12|16|12|15|9|11|18|22|0|0|0|0|0|0|0|0|0|0|0|0|0|0	0	0	0	0	0	-62.38	0.07	0.81
UBAP2L_C	NP_001166216.1	SEC23B	0|2	2	1	2	1|0|0|0|0|1|0|1|2|0|1|1|1|0|0|3|0|5|0|0|0|0|1|0|0|1|2|0|0|0|1|0|0|3|3|1|0|0|0|0|2|0|1|0|1|0|0|0|4	0.01	0.02	0.01	0.02	0.01	-7.29	0.69	0.54
UBAP2L_C	NP_006355.2	SEC23A	2|0	2	1	2	0|0|0|2|0|0|0|0|0|3|0|0|0|0|0|0|2|0|0|3|0|0|0|3|0|0|0|0|0|2|0|0|2|0|1|0|0|0|1|3|4|0|0|0|0|0|2|0|0	0.03	0.06	0.03	0.06	0.03	-5.74	0.89	0.48
UBAP2L_C	NP_680544.1	RPP25L	1|1	2	1	2	0|0|0|0|1|0|0|1|0|0|0|0|0|0|0|0|0|0|0|5|0|0|0|0|0|0|0|0|1|1|0|1|2|0|2|0|0|0|0|0|0|0|0|0|0|0|0|0|0	0	0	0	0	0	-1.94	1.79	0.81
UBAP2L_C	NP_001005.1	RPS10	1|1	2	1	2	0|0|1|1|0|1|0|1|0|0|1|1|0|0|0|0|0|0|0|2|1|0|1|1|0|0|0|0|0|0|0|0|0|0|0|1|2|0|0|0|0|0|1|0|1|1|1|0|1	0	0	0	0	0	-3.04	1.32	0.81
UBAP2L_C	NP_001012.1	RPS17	2|0	2	1	2	1|2|3|2|1|0|0|0|1|0|0|0|0|0|0|3|1|1|0|0|1|0|0|2|2|2|1|1|0|0|0|0|0|1|1|3|2|0|1|2|1|1|3|2|4|0|0|3|3	0	0	0	0	0	-9.27	0.52	0.59
UBAP2L_C	NP_056229.2	RPL36	0|2	2	1	2	1|0|2|1|3|2|2|2|1|2|1|0|0|2|1|0|0|0|0|0|0|5|2|0|3|1|5|3|0|0|0|0|0|0|1|1|0|0|0|0|0|0|3|1|0|1|1|1|3	0	0	0	0	0	-9.5	0.5	0.6
UBAP2L_C	NP_597709.2	RAVER1	2|0	2	1	2	0|0|0|0|0|0|0|0|0|0|0|0|0|1|0|0|0|0|1|2|2|0|1|0|0|0|0|0|1|1|0|0|0|2|2|0|0|0|0|0|0|0|0|0|0|0|0|0|0	0.15	0.31	0.15	0.31	0.15	-3.74	1.92	0.38
UBAP2L_C	NP_444271.2	RBM33	2|0	2	1	2	0|0|0|0|1|0|0|2|1|2|1|3|2|0|0|1|1|7|4|3|4|0|0|2|0|0|0|0|3|0|0|2|2|4|2|0|0|0|0|0|0|0|0|0|0|0|0|0|0	0	0	0	0	0	-9.11	0.53	0.59
UBAP2L_C	NP_001129676.1	RCC2	2|0	2	1	2	18|24|18|17|8|7|9|8|4|5|4|5|3|9|5|1|6|1|11|0|15|2|5|6|15|14|16|17|4|2|0|2|3|4|3|23|7|24|25|22|31|17|13|18|14|17|17|20|13	0	0	0	0	0	-78.04	0.06	0.81
UBAP2L_C	NP_003615.2	RANBP3	1|1	2	1	2	1|2|1|0|19|19|20|17|14|14|14|14|21|19|17|16|33|30|16|34|18|18|20|17|10|13|13|16|24|29|18|17|25|32|29|1|0|0|0|0|1|1|1|1|0|1|0|0|0	0	0	0	0	0	-91.57	0.05	0.81
UBAP2L_C	NP_001137325.1	PYM1	2|0	2	1	2	0|0|0|0|0|2|0|1|2|4|0|1|3|4|4|3|2|8|1|0|2|3|2|3|1|1|2|2|2|7|1|0|5|4|8|0|0|0|0|0|0|0|1|0|0|0|0|0|2	0	0	0	0	0	-14.35	0.32	0.68
UBAP2L_C	NP_001009552.1	PPP2CB	1|1	2	1	2	0|1|0|0|0|0|0|1|0|0|0|0|2|2|2|0|1|1|1|1|0|0|0|0|0|0|2|0|1|0|0|0|0|0|6|0|0|0|0|0|2|0|0|0|0|0|0|0|0	0	0	0	0	0	-3.39	1.09	0.81
UBAP2L_C	NP_064528.1	PNO1	0|2	2	1	2	0|1|2|1|0|1|0|0|1|0|1|2|0|0|0|1|0|0|0|0|4|1|2|0|1|1|1|0|0|0|0|0|0|0|0|2|1|0|0|1|1|1|2|1|1|0|0|1|2	0.01	0.03	0.01	0.03	0.01	-6.75	0.76	0.52
UBAP2L_C	NP_115722.1	PDCD2L	1|1	2	1	2	1|2|0|0|0|0|0|1|0|0|0|0|1|0|0|0|0|2|0|2|0|0|1|1|0|0|1|2|0|2|0|0|0|2|1|0|0|0|0|0|0|0|0|0|0|0|0|0|0	0	0	0	0	0	-3.05	1.32	0.81
UBAP2L_C	NP_002613.2	PFDN1	0|2	2	1	2	0|0|0|0|0|0|0|0|0|0|0|0|0|0|0|0|0|0|0|0|0|0|0|0|0|0|0|0|0|1|0|0|0|0|0|0|0|0|0|0|0|0|0|0|0|0|0|0|0	0.45	0.91	0.45	0.9	0.45	-2.3	10	0.18
UBAP2L_C	NP_001609.2	PARP1	2|0	2	1	2	0|4|10|3|35|59|70|56|34|35|70|48|34|37|34|35|41|50|28|41|55|43|48|46|13|12|10|10|7|2|0|0|10|7|16|22|8|22|17|27|11|9|16|5|10|12|4|4|12	0	0	0	0	0	-178.85	0.02	0.81
UBAP2L_C	NP_005378.4	NUP98	2|0	2	1	2	3|2|2|1|2|4|4|8|2|4|3|4|2|2|1|0|3|5|3|9|4|2|3|2|0|1|0|0|2|0|0|0|0|0|4|9|5|7|12|17|11|0|0|0|0|0|12|10|4	0	0	0	0	0	-26.95	0.16	0.81
UBAP2L_C	NP_073587.1	PARP12	1|1	2	1	2	0|0|0|0|0|0|0|0|0|0|0|0|1|0|0|0|0|0|0|0|0|0|0|0|0|0|0|0|0|0|0|0|0|0|0|0|0|0|0|0|0|0|0|0|0|0|0|0|0	0	0	0	0	0	0.21	10	0.81
UBAP2L_C	NP_055950.1	NUP205	2|0	2	1	2	1|1|7|5|0|8|0|0|2|1|2|2|0|1|0|0|3|0|0|4|8|4|4|1|5|3|5|1|0|0|0|0|0|0|1|1|4|0|2|2|1|5|5|2|4|4|0|1|1	0	0	0	0	0	-17.06	0.27	0.81
UBAP2L_C	NP_001137502.1	NAT10	2|0	2	1	2	1|1|10|4|10|18|9|12|14|10|11|9|10|10|6|9|21|45|13|27|19|14|14|15|10|11|5|3|4|3|0|0|5|5|3|2|3|3|2|2|2|3|5|1|5|5|1|1|5	0	0	0	0	0	-59.58	0.07	0.81
UBAP2L_C	NP_005947.3	MTHFD1	2|0	2	1	2	18|19|28|18|1|12|12|3|4|4|14|8|3|4|2|8|20|8|0|9|16|0|12|27|20|16|15|6|1|9|0|5|2|0|5|23|25|8|13|22|10|16|28|9|27|28|10|16|32	0	0	0	0	0	-86.86	0.05	0.81
UBAP2L_C	NP_005905.2	MCM4	2|0	2	1	2	9|5|16|12|6|12|10|5|10|8|15|9|13|9|9|14|11|20|1|27|13|14|12|10|19|13|10|7|14|6|7|7|11|10|15|9|14|5|1|4|2|11|17|8|20|21|3|6|19	0	0	0	0	0	-66.7	0.07	0.81
UBAP2L_C	NP_005906.2	MCM6	0|2	2	1	2	2|4|16|14|4|13|10|2|8|7|8|6|6|5|3|11|10|18|5|19|9|13|12|17|12|13|9|2|4|9|0|4|7|5|5|4|10|3|2|6|0|9|12|6|23|19|4|5|14	0	0	0	0	0	-56.32	0.08	0.81
UBAP2L_C	NP_001166987.1	MAP7D3	1|1	2	1	2	0|0|0|0|3|9|9|8|7|7|7|5|12|9|8|8|8|7|5|13|4|6|5|9|2|8|8|7|13|13|3|10|13|8|8|0|0|0|0|0|0|0|0|0|0|0|0|0|0	0	0	0	0	0	-35.86	0.11	0.81
UBAP2L_C	NP_004981.2	MARS	2|0	2	1	2	4|5|11|7|7|15|11|10|8|12|14|13|10|12|14|15|12|27|6|25|15|17|18|14|13|7|16|5|4|10|3|5|11|8|8|4|10|1|2|9|1|7|11|3|19|16|2|3|10	0	0	0	0	0	-64.54	0.07	0.81
UBAP2L_C	NP_659002.1	MBNL2	2|0	2	1	2	0|0|0|0|0|0|0|0|0|0|0|0|0|0|0|0|0|0|0|0|0|0|0|0|0|0|0|0|0|0|0|0|0|0|0|0|0|0|0|0|0|0|0|0|0|0|0|0|0	0.45	0.91	0.45	0.9	0.45	-2.3	10	0.18
UBAP2L_C	NP_006098.2	LUC7L3	1|1	2	1	2	1|2|5|3|4|6|4|4|5|6|5|1|4|4|7|1|2|8|6|7|6|8|2|4|3|5|5|5|0|0|0|0|2|1|4|1|0|2|2|2|2|3|3|1|2|5|1|1|2	0	0	0	0	0	-19.71	0.2	0.81
UBAP2L_C	NP_036453.1	LSM4	2|0	2	1	2	0|0|0|0|4|4|2|2|0|0|2|0|1|1|4|0|0|8|6|6|4|3|2|0|0|0|2|1|0|0|0|0|0|2|0|0|0|0|0|0|0|0|0|0|0|0|0|0|0	0	0	0	0	0	-9.93	0.46	0.61
UBAP2L_C	NP_061027.2	LRP1B	0|2	2	1	2	0|0|0|0|0|0|0|0|0|0|0|0|0|0|0|0|0|0|0|0|0|0|0|0|0|0|0|0|0|0|0|0|0|0|0|0|0|0|0|0|0|0|0|0|0|0|0|0|0	0.45	0.91	0.45	0.9	0.45	-2.3	10	0.18
UBAP2L_C	NP_000415.2	KRT5	2|0	2	1	2	0|16|0|0|34|0|0|0|0|0|0|0|0|0|0|0|0|0|0|0|0|0|0|0|0|0|0|10|0|0|0|0|0|0|0|0|19|0|15|13|14|0|0|7|0|0|0|0|10	0	0	0	0	0	-23.79	0.18	0.81
UBAP2L_C	NP_001167568.1	LDHB	0|2	2	1	2	0|0|2|1|0|0|2|0|0|1|0|0|0|0|0|0|0|3|0|0|3|0|0|0|1|0|0|0|1|3|0|0|0|2|4|0|1|0|0|0|0|3|1|0|2|2|0|1|3	0.01	0.02	0.01	0.02	0.01	-7.3	0.69	0.54
UBAP2L_C	P02535-1	Krt10	2|0	2	1	2	0|0|0|0|0|0|0|0|0|0|0|0|0|0|0|0|0|0|0|0|0|0|0|0|0|0|0|0|0|0|0|0|0|0|0|0|0|0|0|0|0|0|0|0|0|0|0|0|0	0.45	0.91	0.45	0.9	0.45	-2.3	10	0.18
UBAP2L_C	NP_002257.1	KPNA2	2|0	2	1	2	1|1|9|5|0|2|5|2|3|1|5|3|3|4|5|5|4|18|1|8|3|6|2|3|7|5|3|2|3|2|2|4|1|2|0|2|6|0|0|4|0|1|6|1|7|6|0|2|4	0	0	0	0	0	-24.77	0.18	0.81
UBAP2L_C	NP_006112.3	KRT1	2|0	2	1	2	44|62|0|0|108|0|3|40|0|6|7|8|19|4|9|5|0|15|6|7|6|16|5|7|0|0|5|34|6|15|0|3|8|5|0|31|67|62|36|58|61|5|0|14|25|23|24|7|35	0	0	0	0	0	-146.82	0.03	0.81
UBAP2L_C	NP_000412.3	KRT10	2|0	2	1	2	45|42|0|0|125|0|0|15|0|3|6|5|10|7|9|0|0|4|0|0|4|6|5|0|0|0|0|14|9|2|0|0|1|0|0|25|60|24|25|33|57|3|6|16|39|30|21|4|62	0	0	0	0	0	-122.99	0.04	0.81
UBAP2L_C	NP_001129673.1	ISOC2	2|0	2	1	2	4|3|2|2|0|1|2|0|0|0|0|0|0|1|0|0|0|0|2|0|2|0|1|0|1|2|5|2|0|0|0|0|0|0|1|4|4|4|8|7|14|0|4|1|4|5|3|2|5	0	0	0	0	0	-16.81	0.27	0.7
UBAP2L_C	NP_005325.2	HCFC1	2|0	2	1	2	0|0|1|0|38|37|33|36|41|30|31|44|35|44|40|37|34|88|30|58|38|65|42|37|18|21|39|26|40|39|29|41|35|29|35|1|2|0|0|0|0|0|2|0|1|0|1|2|0	0	0	0	0	0	-185.17	0.02	0.81
UBAP2L_C	NP_001138630.1	HBS1L	2|0	2	1	2	0|0|0|0|0|3|3|1|0|0|2|1|0|0|0|4|1|3|0|8|2|0|5|5|2|2|1|0|3|4|3|3|3|14|13|0|0|0|0|0|0|0|0|0|0|0|0|0|0	0	0	0	0	0	-15.32	0.29	0.69
UBAP2L_C	NP_078787.2	HAUS3	2|0	2	1	2	0|0|0|0|3|7|2|6|4|10|0|0|5|4|1|5|4|12|6|8|4|0|2|0|0|1|3|1|4|1|1|0|3|0|6|0|0|0|0|0|0|0|0|0|0|0|0|0|0	0	0	0	0	0	-18.48	0.24	0.81
UBAP2L_C	NP_001123919.1	HAUS2	2|0	2	1	2	0|0|0|0|0|0|0|0|3|0|0|1|1|2|0|0|1|0|1|1|0|0|0|0|1|3|4|2|0|0|0|0|0|0|3|0|0|0|0|0|0|0|0|0|0|0|0|0|0	0.06	0.12	0.06	0.11	0.06	-5.34	1.09	0.45
UBAP2L_C	NP_036473.2	GTPBP4	2|0	2	1	2	2|2|15|10|3|5|6|1|3|8|7|7|5|5|2|4|11|14|6|9|12|10|7|5|20|14|9|3|0|3|0|2|2|0|3|3|5|4|3|4|4|9|12|9|11|11|2|3|9	0	0	0	0	0	-43.14	0.1	0.81
UBAP2L_C	NP_001988.1	FAU	1|1	2	1	2	0|0|2|2|2|1|1|0|2|1|1|2|0|2|1|2|2|3|0|3|1|2|2|2|2|2|1|1|1|1|0|0|1|0|1|1|1|1|1|0|0|1|2|1|1|1|0|1|1	0	0	0	0	0	-6.5	0.58	0.81
UBAP2L_C	NP_005246.2	GAK	1|1	2	1	2	0|0|0|0|1|2|2|0|1|0|2|1|1|1|0|0|1|2|3|3|2|0|2|0|1|1|1|0|3|2|0|2|2|2|2|0|0|0|0|0|0|0|0|0|0|0|0|0|0	0	0	0	0	0	-6.07	0.62	0.81
UBAP2L_C	NP_003866.1	GMPS	2|0	2	1	2	15|11|5|4|3|1|4|1|4|4|4|5|3|4|6|5|4|5|7|7|3|1|10|4|4|2|11|7|2|6|0|4|3|6|11|8|2|6|8|8|17|6|5|9|3|4|7|6|6	0	0	0	0	0	-35.5	0.13	0.81
UBAP2L_C	NP_004452.1	FARSA	1|1	2	1	2	2|2|8|3|0|5|6|1|3|2|3|0|2|0|0|2|2|12|5|6|5|0|6|1|2|3|1|1|3|5|0|5|1|7|4|8|4|7|12|8|7|2|3|0|2|0|4|2|0	0	0	0	0	0	-22.5	0.18	0.81
UBAP2L_C	NP_001243595.1	FAM193A	2|0	2	1	2	0|0|0|0|0|2|0|0|0|0|0|0|0|0|0|0|0|0|0|0|0|0|0|0|0|0|0|0|0|0|0|0|0|0|0|0|0|0|0|0|0|0|0|0|0|0|0|0|0	0.45	0.89	0.44	0.88	0.45	-2.31	10	0.22
UBAP2L_C	NP_006351.2	EIF3M	2|0	2	1	2	0|0|0|0|4|4|3|0|2|4|0|2|0|4|2|3|0|9|5|10|7|4|2|3|0|1|3|1|3|1|0|1|0|4|5|0|0|0|0|1|0|0|0|0|1|0|0|0|0	0	0	0	0	0	-16.06	0.28	0.69
UBAP2L_C	NP_829883.1	ERC1	2|0	2	1	2	0|0|0|0|5|9|4|7|9|8|5|3|4|7|4|3|5|6|4|13|4|0|3|1|0|0|17|6|2|0|0|0|6|2|4|0|0|0|0|0|0|0|0|0|0|0|0|0|0	0	0	0	0	0	-25.18	0.18	0.81
UBAP2L_C	NP_001032203.1	EXOC4	0|2	2	1	2	1|0|0|0|7|14|4|14|14|15|3|3|10|8|9|2|2|3|6|17|5|9|1|3|1|2|6|6|6|2|1|3|15|7|8|0|0|0|0|0|0|0|0|0|0|1|0|0|0	0	0	0	0	0	-35.02	0.13	0.81
UBAP2L_C	NP_001406.1	EIF2S3	2|0	2	1	2	6|3|6|3|0|2|4|2|3|5|4|0|3|3|0|5|3|2|0|4|2|0|2|4|5|2|6|3|3|6|0|3|1|1|2|4|2|2|0|0|2|5|9|0|0|4|1|2|5	0	0	0	0	0	-19.77	0.23	0.81
UBAP2L_C	NP_003747.1	EIF3H	1|1	2	1	2	0|0|1|1|2|2|0|0|4|7|1|2|2|0|0|1|0|1|3|0|4|0|0|0|3|3|4|1|5|0|0|0|1|0|3|0|0|1|0|0|1|0|0|0|0|0|0|0|0	0	0	0	0	0	-7.81	0.47	0.81
UBAP2L_C	NP_001395.1	EEF1G	2|0	2	1	2	1|0|5|2|16|12|5|12|12|15|8|5|9|8|11|12|6|25|7|20|9|8|10|12|4|4|5|3|9|12|3|11|6|3|14|0|4|1|0|1|0|0|4|1|5|3|0|0|3	0	0	0	0	0	-48.78	0.09	0.81
UBAP2L_C	NP_001032752.1	EEF1B2	1|1	2	1	2	0|0|1|0|4|7|5|4|5|4|3|2|4|4|6|7|9|10|3|10|5|5|5|4|1|0|3|3|2|3|4|1|2|7|4|1|0|0|0|1|2|0|0|0|0|0|0|0|0	0	0	0	0	0	-20.1	0.2	0.81
UBAP2L_C	NP_001389.2	ECH1	2|0	2	1	2	30|30|37|34|2|1|0|0|0|0|1|0|1|2|2|0|0|0|1|1|0|0|1|0|28|26|21|22|0|0|0|0|0|0|0|16|40|26|18|10|20|31|27|11|35|32|20|17|42	0	0	0	0	0	-102.75	0.04	0.81
UBAP2L_C	NP_001240652.1	DPYSL5	2|0	2	1	2	0|0|0|0|8|13|7|5|4|6|7|5|6|9|8|7|3|22|11|21|13|9|11|10|10|14|9|5|22|21|10|11|18|33|26|1|0|0|0|0|0|0|0|0|0|0|0|0|0	0	0	0	0	0	-59.58	0.07	0.81
UBAP2L_C	NP_004138.1	DRG1	1|1	2	1	2	0|0|0|0|4|7|3|4|7|5|4|4|7|5|5|6|4|14|4|12|7|7|6|6|1|3|2|4|5|7|1|9|6|10|9|0|0|0|0|0|0|0|0|0|0|0|0|0|0	0	0	0	0	0	-26.31	0.15	0.81
UBAP2L_C	NP_001129224.1	ECD	1|1	2	1	2	0|0|0|0|5|8|5|6|10|7|6|4|7|10|3|10|3|48|1|23|4|2|4|10|5|5|14|9|27|34|2|21|13|17|12|0|0|0|0|0|0|0|0|0|0|0|0|0|0	0	0	0	0	0	-52.37	0.08	0.81
UBAP2L_C	NP_001035814.1	CYLD	2|0	2	1	2	0|0|0|0|0|0|2|0|0|0|0|0|0|0|0|0|0|2|0|4|0|0|0|0|0|0|0|0|3|0|0|0|1|2|1|0|0|0|0|0|0|0|0|0|0|0|0|0|0	0.15	0.3	0.15	0.29	0.15	-4.21	1.67	0.38
UBAP2L_C	NP_055781.2	DHX30	0|2	2	1	2	0|0|9|2|0|3|4|0|0|2|2|0|0|0|0|0|0|2|0|0|0|2|2|3|4|2|0|0|0|0|0|0|1|0|0|2|4|0|1|1|0|8|7|5|6|3|1|0|7	0	0	0	0	0	-15.08	0.3	0.69
UBAP2L_C	NP_059133.1	CPSF2	1|1	2	1	2	0|0|0|0|4|5|5|3|5|2|2|3|2|4|0|2|1|10|2|7|2|4|5|4|1|1|1|1|3|4|0|3|0|3|3|0|0|0|0|0|0|0|0|0|0|0|0|0|0	0	0	0	0	0	-13.7	0.28	0.81
UBAP2L_C	NP_061902.2	CPVL	0|2	2	1	2	0|0|0|0|1|3|0|0|0|0|8|0|0|3|0|0|6|0|7|0|9|0|6|4|0|0|0|0|0|0|0|0|5|3|8|0|0|0|0|0|0|0|0|0|0|0|0|0|0	0	0	0	0	0	-11.36	0.4	0.63
UBAP2L_C	NP_060315.1	COMMD8	1|1	2	1	2	0|0|0|0|0|0|0|0|0|0|0|0|0|0|0|0|0|4|0|5|0|0|2|1|0|0|2|0|1|3|2|9|1|3|4|0|0|0|0|0|0|0|0|0|0|0|0|0|0	0	0	0	0	0	-5.34	0.68	0.81
UBAP2L_C	NP_055140.1	CORO1C	1|1	2	1	2	0|0|0|0|18|9|13|12|12|17|18|14|14|9|20|5|9|9|6|11|9|16|15|25|3|6|8|6|20|14|0|7|14|12|21|0|2|0|0|0|0|0|0|0|0|0|0|0|0	0	0	0	0	0	-57.73	0.07	0.81
UBAP2L_C	NP_001231573.1	CHMP2B	0|2	2	1	2	0|0|0|0|2|4|5|7|3|4|3|1|2|3|1|1|2|8|1|2|5|0|2|6|3|0|3|4|6|10|1|4|4|7|4|0|0|0|0|0|0|0|0|0|0|0|0|0|0	0	0	0	0	0	-18.95	0.24	0.81
UBAP2L_C	NP_001830.1	CNN3	1|1	2	1	2	4|5|0|2|2|5|6|2|5|3|8|6|5|7|8|12|5|10|3|12|4|0|7|9|3|2|4|5|4|6|0|6|5|24|19|2|0|1|0|1|2|1|2|2|0|2|2|0|0	0	0	0	0	0	-30.43	0.13	0.81
UBAP2L_C	NP_001129675.1	CCDC124	0|2	2	1	2	0|0|0|0|0|0|1|1|0|2|0|0|1|0|1|1|0|2|1|8|6|0|0|1|0|1|2|2|4|10|0|0|0|4|4|0|0|0|0|0|0|0|0|0|0|0|0|0|0	0	0	0	0	0	-9.41	0.48	0.6
UBAP2L_C	NP_001248769.1	BRE	1|1	2	1	2	0|0|0|0|0|1|1|1|1|1|1|1|1|1|1|2|1|2|2|4|2|2|2|1|0|0|0|0|2|0|0|1|1|1|2|0|0|0|0|0|0|0|0|0|0|0|0|0|0	0	0	0	0	0	-5.37	0.71	0.81
UBAP2L_C	NP_000692.2	ATP1A1	2|0	2	1	2	10|7|8|4|0|9|7|1|1|1|8|6|1|2|1|0|10|4|4|2|6|0|6|9|4|6|19|9|1|1|0|2|0|2|0|2|3|0|2|5|4|1|9|3|6|5|2|0|8	0	0	0	0	0	-31.5	0.14	0.81
UBAP2L_C	NP_001677.2	ATP5B	2|0	2	1	2	3|7|34|27|2|35|44|2|9|9|40|32|7|3|0|32|25|52|3|14|46|25|32|33|39|26|22|9|6|22|1|17|7|2|7|29|33|14|7|42|3|11|42|11|55|47|5|2|30	0	0	0	0	0	-153.72	0.03	0.81
UBAP2L_C	NP_001135753.1	ARCN1	1|1	2	1	2	1|2|8|4|3|8|5|4|7|8|8|8|8|3|7|2|6|14|2|13|6|6|2|5|7|7|11|10|9|14|0|3|3|8|11|2|4|1|1|2|3|8|8|2|6|5|0|1|12	0	0	0	0	0	-35.48	0.11	0.81
UBAP2L_C	NP_001155.1	APBB1	0|2	2	1	2	0|0|0|0|1|8|1|0|1|1|3|3|1|2|2|0|1|2|2|6|4|0|0|2|1|1|0|0|3|2|0|0|1|3|4|0|0|0|0|0|0|0|0|0|0|0|0|0|0	0	0	0	0	0	-10.33	0.45	0.61
UBAP2L_C	NP_000017.1	ADSL	2|0	2	1	2	0|0|0|0|0|0|0|0|0|0|0|0|0|0|0|0|0|0|0|5|0|0|0|0|0|0|0|0|1|0|0|2|1|6|0|0|0|0|0|0|0|0|0|0|0|0|0|0|0	0.19	0.38	0.19	0.37	0.19	-4.33	1.67	0.35
UBAP2L_C	NP_079330.2	VCPIP1	0|3	3	1.5	2	0|0|0|0|7|8|11|15|9|8|7|6|10|9|4|13|6|19|10|13|8|7|14|9|3|2|6|5|22|25|11|20|26|21|30|0|0|0|0|0|0|0|0|0|0|0|0|0|0	0	0	0	0	0	-59.96	0.11	0.81
UBAP2L_C	NP_001108585.2	WDR26	2|1	3	1.5	2	0|0|0|0|0|2|0|0|0|0|0|0|0|1|0|0|0|0|2|0|0|0|1|0|0|0|1|0|0|0|0|0|0|0|0|0|0|0|0|0|0|0|0|0|0|0|0|0|0	0.28	0.57	0.28	0.56	0.28	-1.25	5.36	0.3
UBAP2L_C	NP_892021.1	ZNF326	2|1	3	1.5	2	1|1|21|21|4|4|2|3|7|7|3|2|5|4|2|3|5|4|1|5|4|5|2|3|22|14|3|3|2|1|0|0|0|0|0|21|7|12|17|14|9|20|13|17|21|17|26|13|28	0	0	0	0	0	-58.16	0.11	0.81
UBAP2L_C	NP_149080.2	ZCCHC3	3|0	3	1.5	2	0|0|0|0|0|0|0|0|0|0|0|0|0|0|0|0|0|0|0|0|0|3|0|0|0|0|0|0|0|0|0|0|0|0|0|0|0|0|0|0|0|0|0|0|0|0|0|0|0	0.47	0.94	0.47	0.94	0.47	-2.39	12.5	0.16
UBAP2L_C	NP_066964.1	XRCC5	3|0	3	1.5	2	3|2|4|2|9|4|6|4|4|7|4|6|6|5|2|8|8|14|2|10|3|3|4|10|5|8|13|8|1|2|0|1|1|1|4|1|0|0|0|1|1|5|9|2|5|4|0|0|0	0	0	0	0	0	-30.59	0.22	0.81
UBAP2L_C	NP_036611.2	YWHAG	0|3	3	1.5	2	0|0|0|0|6|0|0|7|5|0|0|0|5|7|5|0|0|0|4|3|7|2|4|0|0|0|0|2|3|3|0|0|4|6|10|3|0|0|0|0|0|0|0|0|0|0|0|0|0	0	0	0	0	0	-15.5	0.44	0.67
UBAP2L_C	NP_055978.4	TRIM9	1|2	3	1.5	2	0|0|0|0|0|0|0|0|1|2|3|0|0|0|1|0|0|6|0|3|3|0|2|3|0|0|0|1|8|11|2|9|5|7|9|0|0|0|0|0|0|0|0|0|0|0|0|0|0	0	0	0	0	0	-10.93	0.49	0.67
UBAP2L_C	NP_005073.2	TRIM25	1|2	3	1.5	2	0|1|0|0|4|8|0|5|6|8|10|6|5|5|9|2|2|2|7|5|6|7|5|5|0|0|1|3|6|3|2|8|8|11|16|1|0|0|0|2|2|0|1|0|0|0|0|0|0	0	0	0	0	0	-25.42	0.23	0.81
UBAP2L_C	NP_001230808.1	TRA2B	3|0	3	1.5	2	0|0|0|0|0|0|0|0|0|0|0|0|0|0|0|1|3|0|0|0|0|2|1|3|3|2|3|0|0|0|0|0|0|0|0|0|0|0|0|0|0|0|0|0|0|0|0|0|0	0.21	0.42	0.21	0.41	0.21	-4.63	2.08	0.34
UBAP2L_C	NP_001177916.1	SRSF11	3|0	3	1.5	2	0|0|4|2|7|2|4|6|6|5|7|6|8|6|6|5|4|14|6|14|7|7|7|6|2|4|4|4|9|6|9|3|8|3|6|0|0|0|0|0|0|0|0|0|0|0|0|0|0	0	0	0	0	0	-31.1	0.22	0.81
UBAP2L_C	NP_003133.1	SSB	1|2	3	1.5	2	0|0|0|0|6|3|2|0|7|5|3|2|1|3|1|2|0|6|7|6|5|9|5|3|1|3|2|3|3|1|0|0|1|2|3|0|1|0|1|0|1|0|1|0|0|0|0|0|0	0	0	0	0	0	-14.31	0.4	0.81
UBAP2L_C	NP_064628.1	TOMM22	1|2	3	1.5	2	1|1|4|5|1|2|5|2|3|1|3|3|4|2|3|3|3|6|1|6|4|6|3|3|4|5|2|1|1|4|0|2|1|1|3|1|2|1|1|1|1|4|2|1|2|3|1|1|2	0	0	0	0	0	-14.32	0.4	0.81
UBAP2L_C	NP_001247431.1	SRP68	1|2	3	1.5	2	0|1|3|0|22|26|28|17|21|16|23|19|29|31|23|35|18|36|20|46|26|24|29|17|14|17|19|17|38|37|11|19|29|27|29|0|0|0|0|0|0|1|2|0|2|1|0|0|0	0	0	0	0	0	-115.13	0.06	0.81
UBAP2L_C	NP_003086.1	SNRPF	1|2	3	1.5	2	1|1|1|3|1|2|3|3|1|2|1|2|2|2|1|1|2|2|1|2|1|2|2|2|2|1|2|1|3|2|0|0|2|3|2|0|1|0|1|1|1|1|1|1|1|1|1|1|2	0	0	0	0	0	-7.74	0.72	0.61
UBAP2L_C	NP_001153682.1	SLC25A13	0|3	3	1.5	2	6|5|15|7|1|5|8|1|3|0|5|5|2|2|0|6|1|5|1|6|6|5|5|6|4|6|8|0|1|1|1|3|1|2|2|10|8|4|5|11|3|3|7|5|5|5|2|3|10	0	0	0	0	0	-30.58	0.22	0.81
UBAP2L_C	NP_073591.2	SFXN1	0|3	3	1.5	2	0|2|14|9|0|13|9|1|5|3|14|11|3|0|0|5|8|10|3|7|14|4|12|9|8|8|2|1|0|6|0|1|0|0|0|6|10|8|3|13|5|9|5|8|15|12|4|1|13	0	0	0	0	0	-44.93	0.15	0.81
UBAP2L_C	NP_006833.2	SF3B2	3|0	3	1.5	2	0|0|0|0|20|29|23|42|23|21|18|14|15|17|21|18|11|61|30|51|35|18|25|25|10|13|17|22|21|19|25|14|19|13|19|0|0|0|0|0|0|0|0|0|0|0|0|0|0	0	0	0	0	0	-112.74	0.06	0.81
UBAP2L_C	NP_001022.1	RPS28	2|1	3	1.5	2	4|3|7|6|1|2|1|3|2|1|2|2|1|2|2|2|2|1|3|0|2|0|1|4|7|4|1|4|1|2|0|1|2|2|2|5|4|3|8|8|4|3|4|3|5|4|4|5|5	0	0	0	0	0	-17.41	0.33	0.81
UBAP2L_C	NP_001007.2	RPS12	1|2	3	1.5	2	3|2|4|0|0|1|2|0|0|1|2|1|0|0|0|0|1|0|0|2|2|0|2|2|2|0|4|4|2|0|0|4|1|0|2|1|2|2|2|0|1|2|2|0|3|4|0|1|4	0	0	0	0	0	-9.33	0.6	0.64
UBAP2L_C	NP_000994.1	RPLP1	1|2	3	1.5	2	0|1|4|1|2|3|2|2|2|2|2|1|3|2|3|3|2|7|2|7|2|4|2|3|2|3|4|1|0|1|0|1|0|0|2|3|2|3|2|2|2|1|3|1|2|2|2|2|1	0	0	0	0	0	-11.28	0.5	0.81
UBAP2L_C	NP_000980.1	RPL30	0|3	3	1.5	2	3|5|5|5|3|3|2|0|4|5|4|3|3|2|1|3|4|6|0|5|2|5|3|2|11|8|10|8|1|3|1|0|2|0|1|4|6|3|3|3|2|6|6|2|7|9|6|4|2	0	0	0	0	0	-25.59	0.26	0.81
UBAP2L_C	NP_000978.1	RPL26	0|3	3	1.5	2	3|3|11|11|5|8|8|0|3|6|10|11|6|4|4|10|6|20|5|11|12|4|6|10|13|9|6|2|1|9|0|4|6|2|3|14|14|9|10|15|0|8|19|9|12|21|7|10|10	0	0	0	0	0	-53.01	0.13	0.81
UBAP2L_C	NP_001030168.1	RPL14	2|1	3	1.5	2	0|2|4|2|3|5|7|6|4|3|5|6|5|1|5|7|4|10|3|7|7|7|7|6|5|4|6|5|1|3|0|0|1|0|0|2|3|2|1|2|2|6|4|3|9|3|2|3|0	0	0	0	0	0	-22.75	0.26	0.81
UBAP2L_C	NP_000967.1	RPL12	2|1	3	1.5	2	4|6|10|5|4|5|4|4|3|3|6|3|4|5|4|7|3|7|3|8|3|11|2|3|17|11|4|5|3|4|1|0|1|1|3|5|6|3|3|6|3|6|4|2|6|5|14|6|10	0	0	0	0	0	-28.64	0.21	0.81
UBAP2L_C	NP_002878.2	RARS	3|0	3	1.5	2	2|2|10|7|16|21|24|18|12|19|20|13|24|21|16|17|12|17|8|35|17|13|14|16|12|14|15|12|24|35|16|21|20|20|18|2|5|2|0|4|2|7|13|1|9|7|1|0|6	0	0	0	0	0	-87.69	0.08	0.81
UBAP2L_C	NP_004689.1	PRPF3	0|3	3	1.5	2	0|0|0|0|8|7|6|8|8|9|9|8|7|11|9|8|8|22|14|14|8|5|9|15|1|2|7|5|5|11|4|8|7|9|4|0|0|0|0|2|0|0|0|0|0|0|0|0|0	0	0	0	0	0	-42.03	0.16	0.81
UBAP2L_C	NP_001186092.1	PSMC5	1|2	3	1.5	2	2|0|7|1|4|4|4|4|2|5|2|3|7|4|4|6|25|23|3|19|4|17|5|5|8|7|6|6|3|13|2|5|0|4|3|3|4|1|0|3|0|0|3|2|5|2|0|1|0	0	0	0	0	0	-31.84	0.19	0.81
UBAP2L_C	NP_002873.1	RANBP1	3|0	3	1.5	2	2|2|1|1|2|2|1|1|4|0|5|5|3|3|6|2|1|8|2|9|3|0|3|8|1|1|4|4|7|11|4|6|5|7|5|0|0|0|0|0|0|0|0|0|1|0|0|0|3	0	0	0	0	0	-21.94	0.31	0.72
UBAP2L_C	NP_001034708.1	PRMT5	3|0	3	1.5	2	0|2|0|0|4|5|2|4|1|1|0|1|3|4|5|3|1|11|5|4|7|4|4|0|0|1|1|0|7|11|4|4|5|9|9|0|0|0|0|0|0|0|0|0|0|0|0|0|0	0	0	0	0	0	-21.41	0.32	0.72
UBAP2L_C	NP_001157632.1	PPP6R3	1|2	3	1.5	2	0|0|0|0|12|6|7|3|3|2|2|5|7|5|1|6|3|14|6|11|5|3|5|3|1|3|4|4|9|12|5|12|11|11|16|0|1|0|0|0|0|0|0|0|0|0|0|0|0	0	0	0	0	0	-29.58	0.2	0.81
UBAP2L_C	NP_001172110.1	PFDN6	1|2	3	1.5	2	0|1|0|0|1|2|1|0|2|2|1|0|0|0|2|1|0|2|2|2|2|0|1|2|0|0|0|0|3|3|4|2|0|1|3|0|0|0|1|1|0|0|0|0|0|0|1|0|0	0	0.01	0	0.01	0	-6.51	0.87	0.57
UBAP2L_C	NP_006614.2	PHGDH	1|2	3	1.5	2	0|2|7|5|3|4|6|2|4|3|8|5|4|1|1|4|9|5|5|10|3|7|8|11|7|4|3|1|3|0|0|7|1|3|4|6|10|3|4|5|3|8|6|3|11|12|2|3|14	0	0	0	0	0	-29.72	0.2	0.81
UBAP2L_C	NP_001165276.1	PAPD7	3|0	3	1.5	2	0|0|0|0|0|0|0|0|0|0|0|0|0|0|0|0|0|0|0|0|0|0|0|0|0|0|0|0|0|0|0|0|0|0|0|0|0|0|0|0|0|0|0|0|0|0|0|0|0	0.49	0.98	0.49	0.98	0.49	-2.3	15	0.13
UBAP2L_C	NP_001072992.1	PAICS	2|1	3	1.5	2	0|2|0|0|13|17|14|17|15|16|19|19|18|17|15|21|13|32|17|41|22|19|19|23|10|12|18|14|33|41|42|18|28|28|34|3|0|0|2|0|2|1|0|1|0|0|2|0|0	0	0	0	0	0	-100.25	0.06	0.81
UBAP2L_C	NP_054861.2	NUDT5	0|3	3	1.5	2	0|0|0|0|6|0|0|3|3|2|0|3|6|1|2|5|0|2|2|7|2|1|3|2|1|1|1|2|6|8|0|4|0|10|6|0|0|0|0|0|0|0|0|0|0|0|0|0|0	0	0	0	0	0	-16.19	0.42	0.68
UBAP2L_C	NP_002523.2	NUP88	3|0	3	1.5	2	5|6|9|3|1|3|5|2|5|5|3|0|1|3|3|0|4|9|6|0|5|11|5|5|4|6|7|6|5|3|4|4|8|5|6|8|10|5|14|12|14|0|1|0|0|0|10|14|3	0	0	0	0	0	-35.14	0.19	0.81
UBAP2L_C	NP_149107.4	NEK9	3|0	3	1.5	2	0|0|1|0|5|12|7|12|8|14|4|4|10|10|10|8|6|19|8|16|8|7|9|4|1|2|6|6|9|10|10|7|12|7|18|0|0|0|0|0|0|0|0|0|0|0|0|0|0	0	0	0	0	0	-44.57	0.15	0.81
UBAP2L_C	NP_006383.2	NOP56	2|1	3	1.5	2	0|0|6|2|12|10|13|7|4|10|4|7|9|10|9|7|6|19|3|10|13|7|8|6|8|8|4|2|0|0|0|0|4|0|0|6|0|0|4|3|0|0|5|0|2|3|0|0|0	0	0	0	0	0	-33.62	0.18	0.81
UBAP2L_C	NP_001166955.1	NEBL	1|2	3	1.5	2	0|0|0|0|0|1|1|0|1|1|1|1|0|2|2|0|0|0|1|0|1|1|0|2|0|0|0|0|1|2|0|2|0|5|5|0|0|0|0|0|0|0|0|0|0|0|0|0|0	0.02	0.05	0.02	0.05	0.02	-4.55	1.25	0.5
UBAP2L_C	NP_056156.2	NCAPH	1|2	3	1.5	2	3|4|5|3|6|6|5|6|11|7|7|4|8|5|4|6|6|24|2|29|7|8|4|3|4|3|9|9|9|7|0|0|13|5|12|1|3|1|2|2|0|3|2|1|4|3|0|0|0	0	0	0	0	0	-34.95	0.17	0.81
UBAP2L_C	NP_848927.2	MTDH	3|0	3	1.5	2	0|0|0|0|8|16|9|4|8|8|10|7|13|12|8|8|6|19|13|14|16|20|9|9|2|4|7|3|9|3|2|0|10|4|3|1|0|0|0|0|0|0|1|0|0|0|0|0|0	0	0	0	0	0	-44.71	0.15	0.81
UBAP2L_C	NP_005737.1	NAMPT	2|1	3	1.5	2	5|4|14|8|2|4|2|0|1|1|0|2|0|0|0|5|4|11|3|9|6|1|3|1|14|9|6|4|0|7|0|5|4|2|4|7|13|2|5|5|3|6|6|5|10|8|1|2|12	0	0	0	0	0	-30.3	0.2	0.81
UBAP2L_C	NP_055277.1	LSM1	2|1	3	1.5	2	0|0|0|0|0|0|0|0|0|0|0|0|0|0|0|0|0|0|0|0|0|0|0|0|0|0|0|0|0|0|0|0|0|1|0|0|0|0|0|0|0|0|0|0|0|0|0|0|0	0.45	0.91	0.45	0.9	0.45	0.21	15	0.18
UBAP2L_C	NP_076425.1	MRPS34	1|2	3	1.5	2	0|0|0|0|0|0|0|0|0|0|0|0|0|0|0|0|0|0|0|0|0|0|0|0|0|0|0|0|0|0|0|0|0|0|0|0|0|0|0|0|0|0|0|0|0|0|1|0|0	0.45	0.91	0.45	0.9	0.45	0.22	15	0.18
UBAP2L_C	NP_001138678.1	KIAA1671	3|0	3	1.5	2	0|0|0|0|0|1|0|0|2|3|2|0|2|0|0|0|0|3|0|0|0|1|2|0|0|0|3|0|0|0|0|0|4|1|0|0|0|0|0|0|0|0|0|0|0|0|0|0|0	0.14	0.28	0.13	0.27	0.14	-5.51	1.56	0.39
UBAP2L_C	NP_002152.2	IARS	3|0	3	1.5	2	0|1|11|5|6|11|11|8|10|10|8|8|9|8|4|1|10|9|6|17|12|15|10|5|8|13|8|8|3|1|0|0|4|0|0|9|10|3|4|10|3|4|12|3|10|7|5|3|16	0	0	0	0	0	-47.08	0.14	0.81
UBAP2L_C	NP_004484.1	HSD17B10	1|2	3	1.5	2	9|15|8|4|2|3|5|0|0|0|3|5|2|2|1|1|4|4|1|5|3|1|3|3|4|6|7|6|0|0|0|1|1|0|1|5|5|4|5|12|12|6|10|3|4|7|5|6|8	0	0	0	0	0	-26.72	0.22	0.81
UBAP2L_C	NP_001193929.1	HNRNPDL	3|0	3	1.5	2	0|0|0|0|2|3|1|1|1|0|0|0|0|2|3|3|1|0|0|0|0|6|1|0|0|0|0|0|0|0|0|1|0|0|0|1|0|0|0|0|0|0|0|0|0|0|0|0|0	0.12	0.24	0.12	0.25	0.12	-5.19	1.44	0.4	1 [biogrid]1 [biogrid]
UBAP2L_C	NP_001002032.1	HN1	0|3	3	1.5	2	0|0|0|0|1|9|4|4|6|3|4|4|5|5|3|4|3|11|2|14|5|3|6|5|2|3|3|4|8|13|6|7|9|9|10|0|0|0|0|0|0|0|0|0|0|0|0|0|0	0	0	0	0	0	-28.88	0.23	0.81
UBAP2L_C	NP_001518.3	HDAC2	2|1	3	1.5	2	4|4|1|0|12|20|13|15|13|6|10|12|18|15|12|16|11|36|22|26|17|5|14|15|10|4|18|17|7|6|7|12|13|5|16|0|0|0|1|5|3|0|1|0|0|0|1|0|2	0	0	0	0	0	-65.26	0.1	0.81
UBAP2L_C	NP_056117.1	HAUS5	3|0	3	1.5	2	0|0|0|0|3|4|19|12|8|4|2|3|6|9|7|1|4|19|2|8|10|0|2|0|0|0|2|0|3|1|0|1|3|6|4|0|0|0|0|0|0|0|0|0|0|0|0|0|0	0	0	0	0	0	-25.26	0.26	0.74
UBAP2L_C	NP_006017.1	H1FX	3|0	3	1.5	2	1|2|4|1|2|2|1|1|4|5|3|1|1|3|1|3|1|4|2|4|3|5|5|2|1|5|2|1|0|0|0|0|0|0|0|2|1|1|0|1|1|2|4|0|3|6|1|0|1	0	0	0	0	0	-14.56	0.47	0.66
UBAP2L_C	NP_001159741.1	HAUS4	2|1	3	1.5	2	0|0|0|0|2|0|1|3|3|5|0|0|1|2|2|0|0|4|1|3|0|0|0|0|0|1|5|0|2|0|0|0|0|2|0|0|0|0|0|0|0|0|0|0|0|0|0|0|0	0.01	0.02	0.01	0.02	0.01	-5.55	1.01	0.54
UBAP2L_C	NP_036336.2	GTF3C4	2|1	3	1.5	2	0|0|0|0|4|4|5|3|2|0|0|3|2|4|1|3|0|11|2|7|7|4|4|0|1|2|2|1|5|7|0|3|3|6|6|0|1|0|0|0|0|0|2|0|1|0|0|0|0	0	0	0	0	0	-15.74	0.37	0.81
UBAP2L_C	NP_060495.2	GPATCH1	3|0	3	1.5	2	0|0|0|0|21|9|7|12|12|9|11|7|13|8|5|14|7|26|5|19|8|9|12|11|3|7|9|7|20|14|4|9|10|11|16|0|0|0|0|0|0|0|0|0|0|0|0|0|0	0	0	0	0	0	-54.15	0.12	0.81
UBAP2L_C	NP_001091947.1	GRSF1	3|0	3	1.5	2	0|0|0|0|0|0|0|0|0|0|0|0|0|0|0|0|0|0|0|0|0|0|0|0|0|0|0|0|0|0|0|0|0|0|0|0|0|0|0|0|0|0|0|0|0|0|0|0|0	0.49	0.98	0.49	0.98	0.49	-2.29	15	0.13
UBAP2L_C	NP_000159.3	GLI3	2|1	3	1.5	2	0|0|1|0|0|0|0|0|0|0|0|0|0|0|0|0|0|0|0|0|0|0|0|0|0|0|0|0|0|0|0|0|0|0|0|0|0|0|0|0|0|0|0|0|0|0|0|0|0	0.45	0.91	0.45	0.9	0.45	0.22	15	0.18
UBAP2L_C	NP_001128567.1	FNDC3B	3|0	3	1.5	2	0|0|0|0|0|0|0|0|0|0|0|0|0|0|0|0|0|0|0|0|0|0|0|0|0|0|0|0|0|0|0|0|0|0|0|0|0|0|0|0|0|0|0|0|0|0|0|0|0	0.49	0.98	0.49	0.98	0.49	-2.3	15	0.13
UBAP2L_C	NP_036439.2	EPB41L3	1|2	3	1.5	2	0|0|0|0|52|60|64|49|43|50|39|35|48|43|51|51|32|74|64|73|62|82|67|46|21|28|27|40|57|59|41|28|57|74|73|0|0|0|0|0|0|0|0|0|0|0|0|0|0	0	0	0	0	0	-248.48	0.03	0.81
UBAP2L_C	NP_852480.1	EXOSC8	3|0	3	1.5	2	0|0|0|0|4|0|0|0|3|0|2|2|4|6|0|0|0|3|1|0|0|4|3|2|0|1|0|0|0|0|0|0|0|0|4|0|0|0|0|0|0|0|0|0|0|0|0|0|0	0.03	0.06	0.03	0.06	0.03	-7.61	0.96	0.49
UBAP2L_C	NP_001138467.1	CCDC85C	0|3	3	1.5	2	0|0|0|0|0|0|0|1|2|2|2|0|2|2|0|3|0|0|0|3|0|0|1|1|0|0|0|0|2|0|0|2|5|6|5|0|0|0|0|0|0|0|0|0|0|0|0|0|0	0.03	0.06	0.03	0.06	0.03	-7.65	0.96	0.49
UBAP2L_C	NP_060791.3	BRIX1	3|0	3	1.5	2	1|0|1|4|0|5|5|0|2|0|2|0|4|3|0|0|4|13|7|5|11|0|7|4|6|5|5|4|2|0|0|0|0|0|0|3|4|2|2|5|3|4|6|4|4|0|0|2|0	0	0	0	0	0	-22.95	0.3	0.73
UBAP2L_C	NP_001007794.1	BUB3	3|0	3	1.5	2	6|3|4|1|9|8|6|8|9|8|6|3|6|10|4|3|5|7|5|5|8|0|3|4|3|2|3|7|6|8|9|4|4|9|8|5|0|4|4|3|6|4|1|6|3|1|0|3|7	0	0	0	0	0	-31.79	0.21	0.81
UBAP2L_C	NP_001653.1	ARF5	1|2	3	1.5	2	5|3|6|4|1|2|1|1|5|6|7|3|3|0|1|7|5|5|1|7|3|3|7|6|6|4|5|3|2|6|0|4|2|1|4|7|5|1|6|7|5|7|7|1|6|8|2|6|9	0	0	0	0	0	-24.82	0.24	0.81
UBAP2L_C	NP_001061.2	TUBG1	3|1	4	2	2	5|3|10|6|1|0|1|0|0|1|2|0|0|0|0|0|1|0|0|8|1|0|0|0|9|6|5|3|0|1|0|1|2|2|3|3|6|0|3|0|0|7|3|4|6|6|0|2|12	0	0	0	0	0	-18.22	0.42	0.72
UBAP2L_C	NP_001231867.1	TXN	2|2	4	2	2	5|5|5|5|3|2|0|2|1|3|1|0|1|4|2|3|4|1|3|0|3|2|2|3|5|4|5|5|1|0|0|0|1|2|2|10|11|13|14|16|12|6|5|5|8|6|9|9|8	0	0	0	0	0	-26.39	0.27	0.81
UBAP2L_C	NP_004175.2	WARS	1|3	4	2	2	0|0|2|0|10|12|12|12|17|15|15|11|16|14|13|11|11|31|10|30|9|14|15|19|4|12|9|8|26|27|10|25|21|49|37|0|2|0|0|0|1|2|2|2|0|1|0|0|4	0	0	0	0	0	-79.86	0.11	0.81
UBAP2L_C	NP_001129667.1	TNPO2	3|1	4	2	2	0|0|0|0|0|0|0|0|0|0|0|0|0|0|0|0|0|0|0|0|0|0|0|0|0|0|0|0|0|0|0|0|0|1|0|0|0|0|0|0|0|0|0|0|0|0|0|0|0	0.49	0.98	0.49	0.98	0.49	0.21	20	0.13
UBAP2L_C	NP_055907.3	SMG1	3|1	4	2	2	0|0|0|0|0|0|0|0|1|1|0|0|0|0|0|0|0|0|0|0|0|0|1|0|0|0|0|0|0|0|0|0|0|0|0|0|0|0|0|0|0|0|0|0|0|0|0|0|0	0.49	0.98	0.49	0.98	0.49	-0.03	16.67	0.15
UBAP2L_C	NP_061981.2	SMG9	2|2	4	2	2	0|0|0|0|0|2|0|1|0|0|0|0|0|0|1|2|0|9|0|2|0|1|2|0|0|0|0|0|2|0|0|0|0|4|2|0|0|0|0|0|0|0|0|0|0|0|0|0|0	0.1	0.1	0.09	0.09	0.1	-2.28	1.79	0.42
UBAP2L_C	NP_001239314.1	TNIP1	1|3	4	2	2	0|0|0|0|0|0|0|0|0|3|0|0|0|0|1|0|0|4|0|1|0|0|0|2|1|0|0|1|3|3|0|0|3|3|0|0|0|0|0|0|0|0|0|0|0|0|0|0|0	0.13	0.26	0.12	0.25	0.13	-3.72	2	0.39
UBAP2L_C	NP_001138616.1	SLC1A5	1|3	4	2	2	1|2|7|5|1|5|4|2|5|3|5|3|4|2|2|3|7|6|1|4|7|6|8|8|3|7|6|5|2|6|0|4|2|3|5|5|8|3|7|9|3|5|4|5|8|4|4|1|3	0	0	0	0	0	-24.33	0.33	0.81
UBAP2L_C	NP_002626.1	SLC25A3	1|3	4	2	2	5|8|15|9|10|9|8|0|1|3|9|11|5|3|2|9|8|9|2|5|9|8|13|14|10|9|5|4|2|5|0|1|3|2|1|9|13|3|0|9|3|11|16|7|19|15|5|4|7	0	0	0	0	0	-43.99	0.19	0.81
UBAP2L_C	NP_037468.1	SEC61A1	0|4	4	2	2	2|2|1|0|0|0|2|5|0|0|4|0|0|0|0|0|2|2|0|0|0|0|0|5|0|2|2|0|1|0|0|0|0|0|0|4|2|0|2|0|2|2|3|2|3|1|0|0|0	0.02	0.04	0.02	0.04	0.02	-9.68	0.98	0.51
UBAP2L_C	NP_001180418.1	SECISBP2L	4|0	4	2	2	0|0|0|0|0|0|0|0|0|0|0|0|0|0|0|0|0|0|0|0|0|0|0|0|0|0|0|0|0|0|0|0|0|0|0|0|0|0|0|0|0|0|0|0|0|0|0|0|0	0.5	1	0.5	1	0.5	-2.3	20	0.11
UBAP2L_C	NP_001036199.1	SEC24B	4|0	4	2	2	0|0|0|0|0|0|0|0|0|0|0|0|0|0|0|0|0|0|0|4|0|0|0|0|0|1|1|0|0|0|0|0|0|0|1|0|0|0|0|0|0|0|0|0|0|0|0|0|0	0.44	0.89	0.44	0.88	0.44	-3.02	7.14	0.22
UBAP2L_C	NP_060498.2	SAMD4B	2|2	4	2	2	0|0|0|0|0|0|0|0|0|0|0|0|0|0|0|0|0|0|0|0|0|0|0|0|0|0|0|0|0|0|0|0|0|0|0|0|0|0|0|0|0|0|0|0|0|0|0|0|0	0.91	0.91	0.9	0.9	0.91	2.24	20	0.01
UBAP2L_C	NP_000985.1	RPL32	2|2	4	2	2	0|2|3|0|0|4|4|0|0|0|4|3|0|0|0|0|1|1|1|0|3|0|2|2|0|1|4|3|0|5|0|0|0|0|0|0|6|0|0|2|0|0|4|2|3|3|0|0|0	0	0	0	0	0	-7.84	0.79	0.63
UBAP2L_C	NP_000531.2	RYR1	4|0	4	2	2	0|0|0|0|0|0|0|0|0|0|0|0|0|0|0|0|0|0|0|0|0|0|0|0|0|0|0|0|0|0|0|0|0|0|0|0|0|0|0|0|0|0|0|0|0|0|0|0|0	0.5	1	0.5	1	0.5	-2.3	20	0.11
UBAP2L_C	NP_000981.1	RPL27A	2|2	4	2	2	2|3|8|5|2|7|5|3|3|3|4|4|5|3|5|5|2|9|2|3|5|6|3|5|5|4|7|3|5|6|9|8|2|4|3|4|3|3|3|2|2|4|5|5|7|7|3|4|3	0	0	0	0	0	-20.45	0.34	0.81
UBAP2L_C	NP_000974.1	RPL22	3|1	4	2	2	2|1|5|2|4|3|3|2|4|3|3|4|3|2|4|4|2|6|2|7|3|5|4|3|2|2|2|1|2|6|5|3|3|1|4|3|2|4|3|3|2|2|2|1|2|3|2|2|6	0	0	0	0	0	-15.72	0.49	0.81
UBAP2L_C	NP_000979.1	RPL27	3|1	4	2	2	1|2|5|5|2|5|7|7|1|6|3|2|4|2|0|6|6|12|3|11|4|4|7|5|10|9|7|5|2|3|8|2|2|2|4|4|6|3|2|2|1|8|9|2|5|8|7|2|6	0	0	0	0	0	-27.85	0.29	0.81
UBAP2L_C	NP_000971.1	RPL18A	4|0	4	2	2	3|4|13|13|4|12|7|4|11|8|8|7|4|5|3|16|13|11|12|6|9|13|13|7|11|12|5|4|3|5|1|1|4|2|4|14|16|9|3|9|3|4|11|11|12|8|8|3|6	0	0	0	0	0	-50.04	0.18	0.81
UBAP2L_C	NP_004699.1	PDCD5	1|3	4	2	2	0|0|0|0|1|0|3|4|2|5|3|1|2|2|2|3|1|2|0|8|1|2|2|4|0|2|3|3|10|8|2|6|5|7|10|0|0|0|0|0|0|0|0|0|0|0|0|0|0	0	0	0	0	0	-15.41	0.5	0.7
UBAP2L_C	NP_006442.2	PAIP1	2|2	4	2	2	0|0|0|0|2|0|0|0|0|0|0|0|0|1|0|0|0|0|0|0|0|0|0|0|0|0|0|0|0|0|0|0|0|2|2|0|0|0|0|0|0|0|0|0|0|0|0|0|0	0.57	0.57	0.56	0.56	0.57	0.22	7.14	0.07
UBAP2L_C	NP_001159580.1	PALLD	4|0	4	2	2	1|1|1|0|0|0|0|0|2|0|2|0|0|0|0|0|0|1|0|0|1|0|0|1|0|0|0|1|5|4|1|0|3|4|3|1|0|0|0|1|2|1|0|1|0|0|0|0|0	0.1	0.2	0.1	0.19	0.1	-7.44	1.35	0.42
UBAP2L_C	NP_001136018.1	LUZP1	3|1	4	2	2	0|0|0|0|11|6|13|10|10|14|7|8|18|11|15|12|4|16|7|22|6|20|11|4|3|3|13|14|15|11|7|5|11|10|12|0|0|0|0|0|0|0|0|0|0|0|0|0|0	0	0	0	0	0	-50.44	0.16	0.81
UBAP2L_C	NP_001099040.1	NUDT19	4|0	4	2	2	0|0|0|0|0|0|0|0|0|0|0|0|0|0|0|0|0|0|0|0|0|0|0|0|0|0|0|0|0|0|0|0|0|0|0|0|0|0|0|0|0|0|0|0|0|0|0|0|0	0.5	1	0.5	1	0.5	-2.3	20	0.11
UBAP2L_C	NP_002262.3	IPO5	4|0	4	2	2	0|0|4|3|1|0|4|1|4|1|7|3|2|3|0|2|4|4|0|2|2|2|4|2|1|2|0|0|2|0|0|0|0|0|2|0|2|0|0|0|0|1|3|0|1|3|0|0|0	0	0	0	0	0	-12.88	0.72	0.6
UBAP2L_C	NP_004512.1	KIF5B	2|2	4	2	2	0|0|2|0|18|30|23|35|31|32|19|16|27|29|28|37|13|66|28|65|24|33|20|17|17|23|40|32|53|32|22|20|40|38|40|1|0|0|0|2|0|0|7|0|1|1|0|0|0	0	0	0	0	0	-142.02	0.06	0.81
UBAP2L_C	NP_653171.1	HN1L	2|2	4	2	2	1|2|0|0|7|13|10|13|5|7|6|6|6|6|7|6|6|14|4|15|11|8|11|7|2|5|7|6|15|15|19|21|8|14|11|2|0|0|0|3|2|0|0|0|1|0|2|0|2	0	0	0	0	0	-40.08	0.19	0.81
UBAP2L_C	NP_000402.3	HLCS	2|2	4	2	2	23|22|24|18|6|3|4|4|5|8|5|4|7|4|6|10|1|8|3|1|5|0|7|5|18|12|15|18|10|6|0|7|5|13|11|15|26|13|18|23|17|17|11|4|19|21|11|18|21	0	0	0	0	0	-68.01	0.12	0.81
UBAP2L_C	NP_056450.2	GAPVD1	4|0	4	2	2	0|0|0|0|7|16|9|14|18|17|17|12|12|12|10|16|9|17|11|25|12|13|10|9|5|8|21|16|9|6|8|11|22|13|24|0|0|0|0|0|0|0|0|0|0|0|0|0|0	0	0	0	0	0	-65.37	0.14	0.81
UBAP2L_C	NP_055181.3	GNL3	3|1	4	2	2	0|0|11|4|6|6|5|4|4|3|5|5|8|6|6|4|11|16|5|9|9|10|7|10|7|8|3|0|3|2|0|3|3|3|5|7|3|0|0|4|0|5|8|3|5|6|4|2|7	0	0	0	0	0	-30.34	0.27	0.81
UBAP2L_C	NP_001035248.1	H2AFY	4|0	4	2	2	0|0|2|0|3|5|5|8|1|4|5|10|6|6|5|13|3|6|4|5|2|2|3|7|3|3|0|0|1|0|0|0|2|2|0|4|2|0|5|2|0|0|1|2|1|0|0|0|2	0	0	0	0	0	-21.85	0.41	0.71
UBAP2L_C	NP_003746.2	EIF3G	2|2	4	2	2	0|1|3|1|3|9|8|1|6|9|5|2|5|5|6|10|5|20|4|19|5|7|9|5|5|3|9|8|9|8|3|4|4|7|13|2|3|0|0|3|0|2|5|1|3|2|0|1|2	0	0	0	0	0	-29.46	0.25	0.81
UBAP2L_C	NP_003748.1	EIF3I	3|1	4	2	2	0|0|3|1|11|21|13|12|9|8|12|10|9|7|13|8|8|15|6|22|11|20|11|6|5|9|14|8|7|13|7|4|8|8|13|0|2|0|0|1|1|3|4|1|0|3|1|0|3	0	0	0	0	0	-48.45	0.17	0.81
UBAP2L_C	NP_057175.1	EIF3L	4|0	4	2	2	0|0|0|0|6|4|3|7|8|6|2|2|7|6|8|1|2|12|3|19|11|11|5|2|2|3|4|5|3|0|0|2|0|5|3|0|2|0|0|0|0|0|0|0|0|0|0|0|0	0	0	0	0	0	-26.19	0.34	0.73
UBAP2L_C	NP_112598.2	EPPK1	2|2	4	2	2	2|2|14|7|0|2|3|2|0|0|0|2|1|0|0|1|0|6|2|4|2|0|2|0|6|13|3|1|0|0|0|0|0|2|0|8|15|3|4|6|1|5|13|5|9|9|4|3|20	0	0	0	0	0	-23.82	0.3	0.81
UBAP2L_C	NP_004437.2	EPRS	4|0	4	2	2	7|8|22|10|19|33|38|34|27|26|30|23|27|34|21|21|27|31|20|49|28|19|29|27|29|25|36|22|15|16|2|3|19|9|12|20|14|7|9|12|11|13|28|10|25|20|8|8|20	0	0	0	0	0	-127.29	0.07	0.81
UBAP2L_C	NP_001032897.1	EIF3C	4|0	4	2	2	0|0|4|0|4|25|14|11|7|13|11|8|13|14|7|18|10|19|9|14|16|20|14|9|6|9|14|12|6|8|0|3|4|0|6|3|3|0|0|2|0|0|10|1|5|5|0|0|1	0	0	0	0	0	-55.46	0.16	0.81
UBAP2L_C	NP_003745.1	EIF3F	3|1	4	2	2	0|0|3|1|3|8|4|2|5|5|6|4|3|5|3|3|6|8|0|6|4|6|4|7|3|2|5|3|5|3|0|6|0|1|4|4|3|0|1|3|0|2|2|0|3|2|0|1|3	0	0	0	0	0	-18.72	0.42	0.81
UBAP2L_C	NP_001032583.1	DYNLL1	3|1	4	2	2	3|2|3|0|2|4|5|4|4|1|1|5|2|3|3|1|2|4|3|6|3|6|3|2|4|3|5|4|4|3|7|2|5|1|5|1|1|1|1|0|3|1|0|0|2|4|2|2|2	0	0	0	0	0	-15.87	0.49	0.7
UBAP2L_C	NP_061903.2	DHX29	2|2	4	2	2	0|0|1|2|9|12|12|6|9|8|12|9|9|6|4|10|6|22|9|23|9|7|7|5|4|4|3|3|12|6|2|2|6|5|13|1|0|0|0|0|0|0|0|0|0|0|0|0|2	0	0	0	0	0	-35.37	0.21	0.81
UBAP2L_C	NP_005871.1	DNAJA2	2|2	4	2	2	0|0|0|0|0|0|2|0|0|0|0|0|0|0|0|0|1|3|0|0|0|0|1|0|0|1|2|0|0|1|0|0|0|2|0|2|4|0|0|0|1|1|2|0|0|2|0|0|3	0.05	0.05	0.05	0.05	0.05	-2.87	1.79	0.46
UBAP2L_C	NP_001316.1	CSTF2	4|0	4	2	2	0|0|0|0|0|2|3|0|0|2|1|3|0|0|0|0|2|5|2|4|3|3|0|0|0|1|0|0|3|2|1|4|0|0|6|0|0|0|0|0|0|0|0|0|0|0|0|0|0	0.03	0.07	0.03	0.06	0.03	-9.1	1.06	0.48
UBAP2L_C	NP_001249.1	CDK3	0|4	4	2	2	0|0|0|0|0|0|0|4|0|0|3|0|3|4|4|0|0|0|0|0|0|0|0|0|0|0|2|0|0|0|0|0|0|0|0|0|0|0|0|0|2|0|3|3|0|0|0|0|0	0.19	0.39	0.19	0.38	0.19	-5.6	1.79	0.35
UBAP2L_C	NP_004770.4	CNOT8	2|2	4	2	2	0|0|0|0|0|0|0|0|0|0|0|0|0|0|0|0|0|0|0|0|0|0|0|0|0|0|0|0|0|0|0|0|0|0|0|0|0|0|0|0|0|0|0|0|0|0|0|0|0	0.91	0.91	0.91	0.91	0.91	2.3	20	0.01
UBAP2L_C	NP_001161093.1	ATXN10	3|1	4	2	2	0|0|2|0|0|0|0|0|0|0|0|0|0|0|0|0|0|2|0|0|1|0|0|0|0|0|0|0|1|0|0|0|0|1|0|0|2|0|0|0|0|0|0|0|0|0|0|0|4	0.28	0.57	0.28	0.55	0.28	-1.89	3.85	0.31
UBAP2L_C	NP_001202.4	BUB1B	0|4	4	2	2	0|0|0|0|1|5|0|4|11|3|0|0|5|2|2|2|4|6|7|12|0|0|8|3|1|1|0|2|13|6|0|4|13|7|16|0|0|0|0|0|0|0|0|0|0|0|0|0|0	0	0	0	0	0	-24.45	0.36	0.72
UBAP2L_C	NP_006126.1	CAPZA1	2|2	4	2	2	9|10|7|3|16|20|37|16|18|17|15|12|16|25|19|16|17|34|19|23|19|19|22|19|9|12|16|16|18|19|17|15|12|20|24|5|2|3|8|9|11|6|5|4|2|4|3|7|8	0	0	0	0	0	-81.53	0.1	0.81
UBAP2L_C	NP_001001973.1	ATP5C1	4|0	4	2	2	4|3|15|9|4|11|4|4|6|3|4|7|3|4|2|5|18|5|3|7|10|11|4|10|10|6|5|3|4|2|0|0|3|0|1|6|10|5|11|10|4|7|11|6|7|11|4|5|7	0	0	0	0	0	-39.65	0.23	0.81
UBAP2L_C	NP_001651.1	ARF4	2|2	4	2	2	2|2|3|3|1|3|3|2|2|2|3|3|2|2|2|3|2|2|1|4|2|5|3|3|4|3|4|2|1|1|0|4|3|2|0|2|3|1|0|0|1|2|2|4|4|4|1|1|2	0	0	0	0	0	-10.07	0.63	0.81
UBAP2L_C	NP_001611.1	AHNAK	3|1	4	2	2	0|0|0|0|152|254|217|202|179|178|135|129|147|194|153|69|139|101|162|190|191|124|145|143|39|71|132|101|161|97|94|99|159|107|113|0|0|0|0|0|0|0|0|0|0|0|0|0|0	0	0	0	0	0	-694.38	0.01	0.81
UBAP2L_C	NP_001020278.1	ADAR	1|3	4	2	2	15|11|7|4|7|11|5|6|9|9|17|11|8|8|6|11|15|16|10|19|19|10|8|14|5|7|13|13|11|6|5|6|12|10|11|5|2|5|10|7|14|3|3|5|5|3|5|3|9	0	0	0	0	0	-51.17	0.16	0.81
UBAP2L_C	NP_001035809.1	ABCE1	4|0	4	2	2	0|0|2|1|0|7|7|1|3|4|5|9|3|1|0|12|8|21|0|3|5|0|8|4|0|4|2|0|0|2|0|0|0|0|0|7|0|4|0|5|0|0|4|2|0|0|0|0|0	0	0	0	0	0	-23.5	0.38	0.72
UBAP2L_C	NP_060060.3	ZC3H7B	4|1	5	2.5	2	0|0|0|0|0|0|0|0|0|0|0|0|0|0|0|0|0|0|0|0|0|0|0|0|0|0|0|0|0|0|0|0|0|0|0|0|0|0|0|0|0|0|0|0|0|0|0|0|0	0.5	1	0.5	1	0.5	0.21	25	0.11
UBAP2L_C	NP_055959.1	ZCCHC14	2|3	5	2.5	2	0|0|0|0|0|0|0|0|0|0|0|0|0|0|0|0|0|0|0|0|0|0|0|0|0|0|0|0|0|0|0|0|0|0|0|0|0|0|0|0|0|0|0|0|0|0|0|0|0	0.95	0.98	0.94	0.98	0.95	2.24	25	0.01
UBAP2L_C	NP_037386.1	TBK1	2|3	5	2.5	2	0|0|0|0|0|0|2|0|2|0|0|0|0|1|0|0|0|0|1|3|0|0|0|0|0|0|0|0|0|1|0|0|1|1|3|0|0|0|0|0|0|0|0|0|0|0|0|0|0	0.38	0.49	0.38	0.49	0.38	-1.01	4.17	0.26
UBAP2L_C	NP_112223.1	TRIM56	3|2	5	2.5	2	0|0|0|0|0|0|0|0|0|0|0|0|0|0|0|0|0|0|0|0|0|0|0|0|0|0|0|0|0|0|0|0|0|0|0|0|0|0|0|0|0|0|0|0|0|0|0|0|0	0.95	0.98	0.94	0.98	0.95	2.24	25	0.01
UBAP2L_C	NP_006749.1	U2AF1	3|2	5	2.5	2	1|1|5|2|2|2|8|0|0|3|4|0|3|0|0|3|4|6|0|0|4|5|3|3|5|2|2|3|2|2|0|0|0|3|2|2|0|2|0|2|0|1|2|0|4|2|1|1|0	0	0	0	0	0	-10.88	0.74	0.67
UBAP2L_C	NP_055908.1	TAB2	5|0	5	2.5	2	2|1|2|0|0|0|0|0|0|0|1|0|0|0|0|0|0|0|0|0|0|0|0|0|1|0|1|1|1|1|0|0|0|1|1|1|0|0|0|0|1|1|0|1|0|0|2|1|0	0.44	0.87	0.44	0.87	0.44	-4.75	3.12	0.23
UBAP2L_C	NP_149351.1	SURF4	4|1	5	2.5	2	0|0|2|1|3|2|3|2|5|1|5|7|4|4|2|4|3|4|2|4|5|0|4|5|1|3|0|0|3|2|0|2|0|2|3|2|3|0|2|2|0|0|1|1|0|0|0|0|1	0	0	0	0	0	-13.17	0.73	0.65
UBAP2L_C	NP_008855.1	SRSF1	5|0	5	2.5	2	0|2|6|0|6|7|4|6|7|8|5|8|10|11|5|9|6|6|3|9|6|13|8|6|3|3|5|2|1|0|4|0|2|3|2|2|0|0|5|2|2|1|2|0|1|3|1|3|4	0	0	0	0	0	-30.02	0.37	0.74
UBAP2L_C	NP_055871.1	RRP1B	5|0	5	2.5	2	2|0|8|2|6|9|7|12|6|6|8|5|7|9|8|5|5|24|10|12|10|12|5|7|7|5|8|4|4|0|2|0|3|3|4|4|2|3|0|0|2|2|4|1|4|3|3|3|2	0	0	0	0	0	-36.51	0.3	0.81
UBAP2L_C	NP_055535.2	SLK	2|3	5	2.5	2	0|0|0|0|21|37|27|30|27|34|27|28|26|28|30|36|23|81|24|78|39|20|30|22|14|17|37|22|46|55|22|36|45|37|52|0|0|0|0|0|0|0|0|0|0|0|0|0|0	0	0	0	0	0	-157.23	0.07	0.81
UBAP2L_C	NP_054733.2	SNRNP200	5|0	5	2.5	2	0|0|2|0|36|45|25|20|27|23|20|26|34|32|28|32|26|78|30|84|40|39|40|29|11|19|32|25|18|11|12|7|14|10|17|0|0|0|0|0|0|0|3|0|0|0|0|0|0	0	0	0	0	0	-146.71	0.08	0.81
UBAP2L_C	NP_000652.2	RPL9	4|1	5	2.5	2	11|9|12|10|12|13|18|9|10|11|12|14|10|11|13|13|12|30|10|26|14|17|18|15|15|16|16|6|6|9|2|11|4|4|3|14|19|9|11|11|6|16|17|13|16|14|7|10|33	0	0	0	0	0	-69.97	0.15	0.81
UBAP2L_C	NP_001257420.1	RPL13A	5|0	5	2.5	2	0|1|9|8|1|14|13|1|5|4|8|9|5|4|5|7|5|11|2|5|13|5|7|8|12|8|4|3|0|6|0|0|1|0|0|8|5|10|3|6|1|3|11|4|10|9|5|4|9	0	0	0	0	0	-38.68	0.29	0.81
UBAP2L_C	NP_000990.1	RPL38	3|2	5	2.5	2	3|2|4|2|0|2|4|1|2|2|4|3|2|2|3|3|2|4|2|4|4|0|3|3|3|3|6|3|1|2|3|2|1|2|1|1|3|3|2|0|2|2|4|3|4|3|2|2|7	0	0	0	0	0	-11.62	0.7	0.68
UBAP2L_C	NP_002884.1	RBBP7	5|0	5	2.5	2	5|4|6|3|19|21|19|13|11|11|16|17|17|25|19|14|14|48|24|27|32|14|27|10|20|19|23|22|18|19|7|8|17|26|20|4|2|3|0|3|2|0|6|0|3|3|0|4|4	0	0	0	0	0	-95.72	0.12	0.81
UBAP2L_C	NP_001074324.1	PXN	1|4	5	2.5	2	0|0|0|0|0|2|0|3|1|3|1|2|3|0|2|4|0|5|0|3|2|0|2|2|0|1|4|0|2|3|3|2|4|4|6|0|0|0|0|0|0|0|0|0|0|0|0|0|0	0	0.01	0	0.01	0	-9.65	0.98	0.58
UBAP2L_C	NP_005800.3	PRDX2	5|0	5	2.5	2	16|15|12|17|13|13|15|11|11|8|13|7|7|10|11|2|10|10|14|5|12|9|9|10|11|10|13|14|7|3|1|8|1|6|6|19|14|19|20|22|21|14|11|14|7|7|17|15|19	0	0	0	0	0	-68.48	0.16	0.81
UBAP2L_C	NP_036526.2	PFDN2	1|4	5	2.5	2	6|3|1|0|3|2|2|3|3|2|1|2|3|2|3|2|3|1|2|0|3|2|2|5|0|1|3|3|4|7|4|2|1|2|6|0|0|3|1|0|2|1|0|0|0|0|0|3|0	0	0	0	0	0	-12.46	0.76	0.64
UBAP2L_C	NP_002705.2	PPP1R10	0|5	5	2.5	2	0|0|0|0|31|62|44|19|50|32|57|34|29|34|29|42|41|144|42|56|65|72|45|46|21|25|28|23|50|31|20|26|37|30|47|0|0|0|0|0|0|0|0|0|0|0|0|0|0	0	0	0	0	0	-209.9	0.05	0.81
UBAP2L_C	NP_036525.1	PFAS	1|4	5	2.5	2	0|0|0|0|0|0|0|0|0|0|0|0|0|0|0|0|0|0|0|0|0|0|0|0|0|0|0|0|0|0|0|0|0|0|0|0|0|3|3|2|5|0|0|0|0|0|3|3|0	0.29	0.58	0.28	0.57	0.29	-2.59	3.29	0.3
UBAP2L_C	NP_001258636.1	MKRN2	3|2	5	2.5	2	0|0|0|0|0|0|1|0|0|0|0|0|0|0|0|0|0|0|0|0|0|0|0|0|0|0|0|0|0|0|0|0|0|0|0|0|0|0|0|0|0|0|0|0|0|0|0|0|0	0.95	0.98	0.94	0.98	0.95	2.26	25	0.01
UBAP2L_C	NP_000260.1	NME1	0|5	5	2.5	2	0|0|0|0|12|7|5|0|4|4|5|3|0|5|4|2|3|3|2|6|0|6|5|3|0|0|0|1|2|5|0|0|0|12|9|2|3|1|3|0|0|0|2|0|0|0|0|0|0	0	0	0	0	0	-21.08	0.53	0.69
UBAP2L_C	NP_001180286.1	NUP62	2|3	5	2.5	2	3|3|6|2|4|2|2|2|4|2|2|2|3|2|2|0|2|9|4|0|4|7|5|0|1|4|3|2|0|1|0|0|4|2|1|4|5|4|10|7|8|0|0|0|0|0|3|7|2	0	0	0	0	0	-16.01	0.53	0.72
UBAP2L_C	NP_001137298.1	MAPRE2	3|2	5	2.5	2	0|0|2|3|6|8|11|7|5|8|4|6|9|7|5|7|6|25|5|23|9|11|9|5|7|6|5|6|11|5|7|4|9|10|9|2|4|0|0|0|0|1|0|2|2|3|0|0|4	0	0	0	0	0	-33.77	0.28	0.81
UBAP2L_C	NP_001127836.1	MAP4	3|2	5	2.5	2	0|0|0|1|45|59|61|62|53|57|49|41|54|59|54|47|46|112|53|121|72|64|52|50|23|30|44|35|49|46|56|31|59|48|51|0|0|1|2|1|1|0|0|2|1|2|0|0|1	0	0	0	0	0	-254.05	0.04	0.81
UBAP2L_C	NP_057103.2	LUC7L2	5|0	5	2.5	2	0|0|11|0|4|0|6|0|5|4|7|10|7|6|6|0|0|6|0|8|7|1|0|0|0|0|0|0|0|0|0|0|0|0|0|0|0|0|0|0|0|0|0|0|0|0|0|0|3	0	0	0	0	0	-16.14	0.69	0.62
UBAP2L_C	NP_003179.1	MAP3K7	2|3	5	2.5	2	0|0|0|0|0|0|0|1|0|0|0|0|0|0|0|0|0|2|0|1|0|0|0|0|0|0|2|1|2|0|0|0|1|1|1|0|0|0|0|0|0|0|0|0|0|0|0|0|1	0.47	0.63	0.46	0.62	0.47	-0.84	4.81	0.17
UBAP2L_C	NP_055100.2	EXOSC2	5|0	5	2.5	2	0|0|0|0|2|1|4|1|3|4|3|3|6|3|4|5|5|10|2|4|5|5|6|5|1|2|1|0|0|0|0|1|4|1|4|0|0|0|0|0|0|0|0|0|0|0|0|0|0	0	0	0	0	0	-17.06	0.67	0.64
UBAP2L_C	NP_001011699.1	HAUS8	5|0	5	2.5	2	0|0|0|0|0|3|5|2|7|4|1|2|4|4|4|5|3|21|2|5|4|0|2|0|0|3|6|5|0|0|0|0|5|1|6|0|0|0|0|0|0|0|0|0|0|0|0|0|0	0	0	0	0	0	-18.38	0.6	0.66
UBAP2L_C	NP_001135915.1	EDC3	1|4	5	2.5	2	2|1|1|1|0|0|0|0|0|0|1|0|0|0|0|2|0|1|0|1|0|0|1|0|1|1|0|2|0|0|0|0|0|2|0|0|0|0|0|0|0|0|1|0|0|1|0|0|0	0.35	0.7	0.35	0.7	0.35	-3.01	3.29	0.27
UBAP2L_C	NP_076950.1	DDX50	3|2	5	2.5	2	0|0|6|4|6|9|10|2|5|6|10|7|5|3|6|8|6|12|6|8|13|7|4|6|4|6|3|4|2|0|0|0|5|3|0|7|5|0|0|0|0|0|6|0|4|6|0|0|0	0	0	0	0	0	-25.42	0.36	0.81
UBAP2L_C	NP_063940.1	DIABLO	2|3	5	2.5	2	0|0|0|0|0|1|0|0|0|1|0|0|1|2|1|0|0|2|0|0|1|0|1|2|0|1|3|0|3|2|2|2|1|5|3|0|0|0|0|0|0|0|0|0|0|0|0|0|0	0.06	0.09	0.05	0.09	0.06	-3.77	1.84	0.45
UBAP2L_C	NP_061832.2	DAZAP1	3|2	5	2.5	2	1|1|0|1|0|0|1|0|0|0|0|0|0|0|0|0|0|0|0|0|0|0|0|0|0|0|0|0|0|0|0|0|0|0|0|1|1|0|2|2|2|0|0|1|0|0|0|0|0	0.47	0.63	0.46	0.62	0.47	-0.82	4.81	0.17
UBAP2L_C	NP_031385.2	CASC3	1|4	5	2.5	2	0|0|0|0|0|0|0|0|0|0|0|0|0|0|0|0|0|0|0|0|0|0|0|0|0|0|0|0|0|0|0|0|0|0|0|0|0|0|0|0|0|0|0|0|0|0|0|0|0	0.5	1	0.5	1	0.5	0.21	25	0.11
UBAP2L_C	NP_001073981.1	BICC1	3|2	5	2.5	2	0|0|0|0|0|0|0|0|0|0|0|0|0|0|0|0|0|0|0|0|0|0|0|0|0|0|0|0|0|0|0|0|0|0|0|0|0|0|0|0|0|0|0|0|0|0|0|0|0	0.95	0.98	0.94	0.98	0.95	2.24	25	0.01
UBAP2L_C	NP_001672.1	ATP2A2	2|3	5	2.5	2	15|12|11|11|11|20|17|3|7|7|17|12|5|5|3|7|15|21|8|13|14|17|16|16|12|10|17|7|3|7|0|2|3|3|6|6|6|4|1|6|3|6|10|2|14|12|0|3|7	0	0	0	0	0	-52.67	0.19	0.81
UBAP2L_C	NP_001116857.1	BCOR	5|0	5	2.5	2	0|0|0|0|4|11|6|5|3|5|4|5|4|7|5|0|4|18|5|7|11|0|8|5|0|0|1|4|4|2|1|1|15|6|5|0|0|0|0|0|0|0|0|0|0|0|0|0|0	0	0	0	0	0	-27.36	0.41	0.73
UBAP2L_C	NP_036243.1	AHSA1	3|2	5	2.5	2	6|4|8|7|1|2|5|5|0|3|4|2|0|3|1|6|1|10|2|6|4|2|5|3|6|7|4|3|4|7|2|3|3|6|6|4|6|0|3|4|3|4|5|4|5|3|3|2|8	0	0	0	0	0	-19.97	0.44	0.81
UBAP2L_C	NP_005683.2	ABCF2	2|3	5	2.5	2	4|4|8|5|2|7|6|2|2|2|4|2|6|4|3|1|2|12|0|11|0|3|0|3|6|9|9|3|6|10|2|1|7|6|5|0|4|0|0|0|0|10|11|5|7|3|2|0|5	0	0	0	0	0	-24.75	0.37	0.81
UBAP2L_C	NP_001128659.1	AGFG1	0|5	5	2.5	2	0|0|0|0|0|1|0|1|3|3|1|0|0|0|0|2|0|0|1|0|0|1|1|1|0|0|0|0|2|4|3|1|2|4|8|0|0|0|0|0|0|0|0|0|0|0|0|0|0	0.17	0.33	0.16	0.32	0.17	-7.63	1.6	0.37
UBAP2L_C	NP_001032238.1	ACOT1	2|3	5	2.5	2	0|0|0|0|5|5|7|2|4|2|5|4|3|2|0|2|2|14|8|13|9|0|8|6|3|2|2|2|8|9|0|7|11|21|19|0|0|0|0|0|0|0|0|0|0|0|0|0|0	0	0	0	0	0	-25.55	0.35	0.81
UBAP2L_C	NP_001034679.2	USP9X	3|3	6	3	2	0|0|5|3|0|3|0|2|3|1|4|3|5|3|0|0|3|4|2|3|2|0|1|0|3|6|3|0|0|0|0|0|1|1|1|0|4|0|0|0|0|5|2|3|6|2|0|0|3	0	0	0	0	0	-9.16	0.9	0.65
UBAP2L_C	NP_001160163.1	TTK	3|3	6	3	2	0|0|0|0|2|0|0|1|2|0|2|1|1|0|1|4|1|4|1|4|2|0|0|1|3|3|1|0|3|1|0|2|5|5|6|0|0|0|0|0|0|0|0|0|0|0|0|0|0	0	0	0	0	0	-5.37	1.34	0.57
UBAP2L_C	NP_001029102.1	UBA52	4|2	6	3	2	0|0|0|0|6|0|5|11|6|4|7|3|6|4|3|5|8|3|3|4|4|0|4|8|0|1|1|0|2|0|0|2|2|3|5|3|3|0|0|2|2|1|2|0|2|0|0|0|0	0	0	0	0	0	-15.61	0.66	0.7
UBAP2L_C	NP_000537.3	TP53	3|3	6	3	2	15|13|62|89|6|5|0|4|11|11|11|4|10|4|0|3|1|3|3|11|2|0|6|17|48|61|20|14|0|0|0|0|3|0|1|37|12|36|56|5|4|92|71|66|91|94|42|48|130	0	0	0	0	0	-191.62	0.06	0.81
UBAP2L_C	NP_612510.1	TECR	2|4	6	3	2	3|4|6|3|5|13|2|3|3|4|10|10|5|3|2|3|2|5|2|1|11|8|5|3|3|2|2|3|2|2|1|1|2|3|4|4|4|4|2|4|0|3|2|6|3|3|4|3|7	0	0	0	0	0	-19.32	0.54	0.73
UBAP2L_C	NP_001027454.1	TMPO	3|3	6	3	2	5|8|3|0|37|35|35|31|35|40|33|30|39|45|49|56|56|79|40|47|45|36|52|101|36|33|43|38|41|63|46|54|48|48|51|2|2|0|7|5|6|2|0|2|4|2|4|3|4	0	0	0	0	0	-204.71	0.06	0.81
UBAP2L_C	NP_003464.1	STAM	1|5	6	3	2	0|0|0|0|2|1|0|0|0|0|0|2|1|1|0|0|0|0|2|0|0|0|0|1|0|0|0|0|4|5|1|1|6|0|3|0|0|0|0|0|0|0|0|0|0|0|0|0|0	0.26	0.52	0.25	0.5	0.26	-4.37	2.5	0.32
UBAP2L_C	NP_031401.1	TARDBP	2|4	6	3	2	4|5|4|2|2|5|12|3|5|4|6|4|3|3|5|4|10|6|4|4|4|4|7|15|1|0|3|4|1|7|2|3|2|4|4|8|8|4|7|9|11|2|5|1|7|1|5|6|10	0	0	0	0	0	-24.8	0.43	0.81
UBAP2L_C	NP_001159489.1	SKA3	3|3	6	3	2	0|0|0|0|7|5|6|6|7|8|4|5|10|7|7|14|2|24|6|32|12|22|7|8|1|3|8|6|15|17|5|10|11|9|13|0|0|0|0|0|0|0|0|0|0|0|0|0|0	0	0	0	0	0	-39.34	0.27	0.81
UBAP2L_C	NP_001135766.1	SPG20	3|3	6	3	2	0|0|0|0|1|2|2|5|11|4|9|4|5|4|5|7|5|6|4|10|2|3|2|2|2|5|4|6|11|7|6|7|12|12|6|0|0|0|0|0|0|0|0|0|0|1|0|0|0	0	0	0	0	0	-20.77	0.47	0.81
UBAP2L_C	NP_005057.1	SFPQ	3|3	6	3	2	9|15|7|5|24|26|15|18|24|27|15|19|24|26|19|22|23|54|42|47|33|27|23|44|29|31|23|26|48|38|43|34|28|38|39|19|5|11|13|29|8|4|12|4|15|12|15|5|14	0	0	0	0	0	-134.66	0.09	0.81
UBAP2L_C	NP_001011.1	RPS16	3|3	6	3	2	14|22|20|18|4|16|15|7|7|7|10|14|6|5|4|9|7|19|4|13|9|11|11|14|22|13|15|11|7|11|6|3|3|5|3|13|20|11|9|11|6|9|16|17|18|13|11|12|18	0	0	0	0	0	-58.35	0.19	0.81
UBAP2L_C	NP_001020.2	RPS26	6|0	6	3	2	3|0|6|4|3|5|5|6|6|4|4|4|2|2|0|4|4|10|2|4|4|7|2|5|7|6|3|3|6|2|2|1|4|5|4|3|5|3|5|7|4|4|5|3|7|6|5|5|8	0	0	0	0	0	-25.75	0.52	0.71
UBAP2L_C	NP_001171501.1	SF1	3|3	6	3	2	0|0|0|0|7|12|14|3|4|5|6|8|9|10|6|9|9|17|6|11|10|7|12|11|3|4|7|5|6|12|4|6|7|19|19|0|0|0|0|0|1|0|0|0|0|0|0|0|0	0	0	0	0	0	-34.47	0.31	0.81
UBAP2L_C	NP_000960.2	RPL5	5|1	6	3	2	4|3|17|13|9|15|12|6|9|10|17|21|17|13|14|16|13|17|8|18|18|16|10|21|21|17|11|5|10|24|9|12|14|10|8|9|13|8|5|14|3|14|26|12|22|20|6|8|20	0	0	0	0	0	-73.97	0.17	0.81
UBAP2L_C	NP_000987.2	RPL35A	6|0	6	3	2	3|5|15|8|7|12|10|6|6|7|8|8|12|15|4|7|8|14|3|9|14|21|5|6|11|8|8|6|3|5|0|0|1|0|2|5|4|0|3|4|3|3|13|6|11|6|18|6|1	0	0	0	0	0	-46.79	0.29	0.81
UBAP2L_C	NP_002645.3	PKM	4|2	6	3	2	11|10|13|10|9|23|78|22|24|25|33|12|11|15|12|29|19|41|9|26|18|43|24|28|12|15|11|11|16|21|29|20|14|26|18|16|15|12|11|21|17|13|18|19|15|7|8|7|18	0	0	0	0	0	-107.87	0.11	0.81
UBAP2L_C	NP_001015885.1	RAE1	4|2	6	3	2	0|1|2|0|0|1|0|1|1|1|1|0|0|1|2|1|0|3|1|0|0|1|1|2|0|0|0|0|0|0|0|0|0|0|1|9|7|7|16|19|10|0|0|0|0|0|11|6|0	0	0	0	0	0	-13.41	0.71	0.68
UBAP2L_C	NP_000972.1	RPL19	4|2	6	3	2	4|3|4|6|1|3|5|3|8|3|9|3|4|4|5|4|3|5|2|8|6|6|4|2|5|5|5|4|4|4|3|2|2|8|5|6|6|1|2|4|0|4|6|8|5|5|2|5|9	0	0	0	0	0	-20.98	0.51	0.81
UBAP2L_C	NP_001185946.1	LRRC49	3|3	6	3	2	0|0|0|0|7|0|0|3|3|8|0|1|3|8|2|0|1|3|5|0|0|0|0|0|8|14|46|37|6|0|0|0|1|1|4|0|0|0|0|0|0|0|0|0|0|0|0|0|0	0	0	0	0	0	-19.63	0.47	0.81
UBAP2L_C	NP_008937.1	NUDT21	2|4	6	3	2	0|0|0|0|15|12|14|10|12|10|13|9|14|12|11|20|8|44|13|22|17|17|17|21|6|7|11|10|15|19|15|21|13|15|21|0|0|0|0|0|0|0|0|0|0|0|0|0|1	0	0	0	0	0	-65.87	0.18	0.81
UBAP2L_C	NP_066272.1	PDLIM1	0|6	6	3	2	0|0|0|0|4|6|7|4|3|5|3|0|2|3|1|5|27|12|7|17|9|2|11|2|2|3|10|9|23|17|25|29|16|19|14|0|0|0|0|0|0|0|0|0|0|0|0|0|0	0	0	0	0	0	-50.81	0.26	0.81
UBAP2L_C	NP_001032360.1	EIF3B	3|3	6	3	2	3|5|1|1|6|15|6|13|11|13|12|11|13|14|13|13|6|34|12|20|11|22|13|7|2|5|12|12|12|10|1|2|6|3|10|1|0|0|0|0|0|2|4|0|5|1|0|0|2	0	0	0	0	0	-46.91	0.23	0.81
UBAP2L_C	NP_653172.2	CNOT6L	2|4	6	3	2	0|0|0|0|0|0|0|0|0|0|0|0|0|0|0|0|0|0|0|0|0|0|0|0|0|0|0|0|0|0|0|0|0|0|0|0|0|0|0|0|0|0|0|0|0|0|0|0|0	0.95	1	0.95	1	0.95	2.26	30	0.01
UBAP2L_C	NP_005498.1	CFL1	3|3	6	3	2	5|9|8|5|2|7|4|0|8|6|9|5|0|5|0|7|6|8|3|3|6|3|7|2|9|8|6|4|0|3|0|0|0|3|3|6|8|0|10|8|7|9|8|6|6|5|6|6|18	0	0	0	0	0	-26.51	0.38	0.81
UBAP2L_C	NP_001002857.1	ANXA2	4|2	6	3	2	12|13|9|4|12|21|37|18|9|6|11|7|12|12|12|4|12|16|7|8|10|14|7|11|7|7|13|12|7|13|4|8|5|11|8|11|5|15|13|12|19|2|11|10|6|4|10|12|12	0	0	0	0	0	-55.99	0.21	0.81
UBAP2L_C	NP_001129166.1	VDAC3	3|4	7	3.5	2	4|4|14|7|7|9|7|1|3|4|7|7|3|3|2|6|9|6|3|4|6|7|6|9|9|9|3|3|3|7|0|4|2|3|5|6|12|4|9|11|4|6|9|4|12|11|6|7|8	0	0	0	0	0	-29	0.41	0.81
UBAP2L_C	NP_060082.2	ZCCHC8	6|1	7	3.5	2	0|0|0|0|15|19|13|22|17|13|14|13|16|20|16|14|15|25|20|22|19|15|18|15|23|21|31|27|4|3|5|2|8|4|6|0|0|0|0|0|0|0|0|0|0|0|0|0|0	0	0	0	0	0	-76.27	0.19	0.81
UBAP2L_C	NP_005773.3	ALYREF	4|2	6	3	2	2|0|5|2|4|5|7|4|5|2|2|2|3|5|3|2|2|8|5|16|9|5|4|4|8|5|6|3|4|2|0|0|5|4|3|2|0|0|1|1|0|2|7|2|4|4|1|1|7	0	0	0	0	0	-20.1	0.52	0.73
UBAP2L_C	NP_001026854.1	SRSF7	7|0	7	3.5	2	0|2|3|2|5|9|7|8|4|5|1|0|5|2|5|6|0|10|9|7|4|9|7|5|6|3|5|0|2|1|0|0|2|0|1|1|0|0|0|0|0|0|5|5|1|4|0|1|0	0	0	0	0	0	-25.25	0.62	0.7
UBAP2L_C	NP_003293.2	TRIP6	3|4	7	3.5	2	1|1|0|0|0|0|1|0|0|1|0|0|0|0|0|1|0|0|0|4|0|0|0|0|0|0|1|2|2|3|2|2|4|5|3|0|0|0|0|0|0|0|0|0|0|0|0|0|0	0.19	0.28	0.2	0.29	0.2	-2.01	2.65	0.35
UBAP2L_C	NP_001193943.1	SERPINH1	4|3	7	3.5	2	6|6|11|8|6|17|21|6|4|2|11|11|3|4|3|1|6|4|4|6|13|10|7|10|6|10|8|3|8|3|0|3|4|4|5|8|12|9|11|12|10|5|5|5|9|8|5|7|13	0	0	0	0	0	-36.42	0.34	0.81
UBAP2L_C	NP_001158889.1	SLC25A11	5|2	7	3.5	2	3|2|4|4|10|8|5|2|4|2|5|5|2|2|0|0|6|0|3|0|6|10|8|0|4|4|2|0|0|3|0|0|0|0|3|7|4|6|4|4|4|5|6|3|4|5|2|5|3	0	0	0	0	0	-19.17	0.64	0.72
UBAP2L_C	NP_055706.1	PDAP1	3|4	7	3.5	2	0|0|0|0|4|9|9|12|8|8|7|7|8|11|8|11|35|12|10|17|10|12|10|8|2|6|5|4|12|18|11|14|10|16|12|0|0|0|0|0|0|0|0|0|0|0|0|0|0	0	0	0	0	0	-43.12	0.29	0.81
UBAP2L_C	NP_000984.1	RPL31	4|3	7	3.5	2	3|3|8|6|3|6|4|5|4|3|6|8|5|3|3|6|4|6|4|7|4|6|4|9|7|7|4|3|3|8|2|2|3|2|3|3|5|3|1|2|4|5|9|6|7|6|3|2|5	0	0	0	0	0	-19.94	0.56	0.81
UBAP2L_C	NP_000995.1	RPLP2	5|2	7	3.5	2	0|2|5|3|7|6|8|4|10|3|7|7|6|8|10|8|6|33|6|21|4|16|11|8|8|8|8|4|9|6|6|4|3|9|8|6|3|2|3|2|3|4|5|2|4|4|0|1|3	0	0	0	0	0	-35.8	0.36	0.81
UBAP2L_C	NP_060502.1	LUC7L	4|3	7	3.5	2	0|0|5|0|2|0|5|0|5|0|0|10|7|0|0|0|4|3|1|0|7|5|0|0|0|1|1|0|0|0|0|0|0|0|0|0|2|0|0|0|0|2|0|0|0|0|2|0|0	0.01	0.01	0.01	0.01	0.01	-5.66	1.41	0.54
UBAP2L_C	NP_858058.1	OGT	6|1	7	3.5	2	0|0|0|0|6|12|10|5|8|8|5|3|6|8|8|2|9|12|9|8|6|9|4|0|0|1|5|0|1|1|3|0|1|2|7|0|0|0|0|0|0|0|0|0|0|0|0|0|0	0	0	0	0	0	-24.88	0.56	0.73
UBAP2L_C	NP_066299.2	MYL6	5|2	7	3.5	2	0|1|5|1|5|13|5|13|8|4|6|6|9|9|8|6|4|7|6|36|5|19|6|4|10|10|10|7|13|8|5|16|6|8|10|3|11|2|0|0|2|0|3|0|0|0|2|0|4	0	0	0	0	0	-39.36	0.34	0.81
UBAP2L_C	NP_001136113.1	FBRSL1	3|4	7	3.5	2	0|0|0|0|0|0|0|0|0|0|0|0|0|0|0|0|0|0|0|0|0|0|0|0|0|0|0|0|0|0|0|0|0|0|0|0|0|0|0|0|0|0|0|0|0|0|0|0|0	0.99	1	0.99	1	0.99	4.09	35	0
UBAP2L_C	NP_001003722.1	GLE1	1|6	7	3.5	2	0|0|0|0|0|0|0|0|0|0|0|0|0|0|0|0|0|0|0|0|0|0|0|0|0|0|0|0|0|0|0|0|0|0|0|0|0|0|0|0|0|0|0|0|0|0|0|0|0	0.5	1	0.5	1	0.5	0.21	35	0.1
UBAP2L_C	NP_001427.2	FBL	7|0	7	3.5	2	9|5|12|8|8|15|44|14|5|13|9|13|8|11|10|17|7|26|15|14|17|23|11|11|13|12|12|7|7|12|10|4|8|5|2|11|11|8|7|8|5|7|12|11|12|6|9|6|10	0	0	0	0	0	-65.94	0.24	0.81
UBAP2L_C	NP_004703.1	HGS	6|1	7	3.5	2	0|0|0|0|0|0|0|1|3|2|0|0|2|0|1|0|0|3|0|2|0|0|0|0|0|0|0|1|1|1|0|0|0|2|3|0|0|0|0|0|0|0|0|0|0|0|0|0|0	0.46	0.92	0.46	0.92	0.46	-3.42	3.98	0.17
UBAP2L_C	NP_071496.1	EIF4H	3|4	7	3.5	2	0|0|0|0|1|1|0|0|1|0|0|0|0|0|2|0|0|7|0|3|0|0|1|0|0|0|3|0|0|2|0|2|2|4|2|0|0|0|0|0|0|0|0|0|0|0|0|0|0	0.24	0.32	0.23	0.31	0.24	-1.72	2.82	0.32
UBAP2L_C	NP_001137160.1	DIS3L	6|1	7	3.5	2	0|0|0|0|1|0|0|0|0|0|0|0|0|0|0|0|0|0|0|0|0|0|0|0|0|0|0|0|0|1|0|0|0|1|2|0|0|0|0|0|0|0|0|0|0|0|0|0|0	0.5	1	0.5	1	0.5	-1.04	17.5	0.11
UBAP2L_C	NP_001530.1	DNAJA1	3|4	7	3.5	2	2|2|1|0|2|4|2|2|3|2|2|1|2|3|2|0|1|8|0|3|3|0|0|1|0|0|1|1|0|1|1|0|0|1|1|4|4|0|0|0|1|2|2|0|0|0|0|0|6	0	0.01	0	0.01	0	-6.66	1.35	0.58
UBAP2L_C	NP_001243064.1	CSE1L	6|1	7	3.5	2	0|1|4|0|5|12|14|5|7|4|16|6|2|7|0|12|6|21|8|19|14|0|14|18|5|7|3|2|3|5|0|4|0|2|6|4|11|1|0|5|0|3|10|0|12|8|0|2|8	0	0	0	0	0	-41.79	0.34	0.81
UBAP2L_C	NP_009135.4	DDX20	5|2	7	3.5	2	0|0|4|0|1|2|2|0|2|1|0|3|3|0|0|1|0|0|0|1|0|1|0|0|0|1|2|0|0|0|0|0|0|0|0|0|0|0|0|0|0|0|2|0|0|1|0|0|0	0.4	0.74	0.4	0.73	0.4	-2.71	3.24	0.25
UBAP2L_C	NP_057291.1	CPSF3	3|4	7	3.5	2	0|0|1|0|8|9|9|5|5|7|3|2|6|7|9|5|4|24|3|29|4|13|9|4|1|2|7|6|20|24|9|13|12|21|15|0|0|0|0|0|0|0|0|0|0|0|0|0|0	0	0	0	0	0	-39.78	0.31	0.81
UBAP2L_C	NP_001137533.1	COPB1	2|5	7	3.5	2	11|5|18|10|5|15|7|7|6|3|8|6|6|5|3|11|5|19|7|18|12|8|14|5|10|17|24|14|5|6|2|5|6|9|10|7|10|3|6|5|3|12|15|9|19|11|5|6|11	0	0	0	0	0	-50.29	0.27	0.81
UBAP2L_C	NP_001177776.1	CNOT4	4|3	7	3.5	2	0|0|0|0|0|0|0|0|0|0|0|0|0|0|0|0|0|0|0|0|0|0|0|0|0|0|0|0|0|0|0|0|0|1|0|0|0|0|0|0|0|0|0|0|0|0|0|0|0	0.99	1	0.99	1	0.99	4.09	35	0
UBAP2L_C	NP_060679.1	ARFGAP1	3|4	7	3.5	2	0|0|0|0|2|5|6|6|9|8|8|7|9|10|8|13|26|24|5|21|7|10|12|34|4|5|7|10|12|18|14|17|12|24|13|1|0|0|0|0|0|1|0|0|0|0|1|0|0	0	0	0	0	0	-49.84	0.26	0.81
UBAP2L_C	NP_004850.1	CLTC	6|1	7	3.5	2	0|2|3|0|2|16|23|3|6|9|14|6|5|7|0|10|8|3|5|4|9|2|11|18|0|0|0|0|0|3|0|1|0|1|1|11|6|3|0|11|3|0|3|0|0|2|3|1|3	0	0	0	0	0	-31.68	0.44	0.75
UBAP2L_C	NP_057191.2	ZFR	6|2	8	4	2	0|0|1|2|11|12|6|6|9|9|8|16|13|13|6|12|5|11|6|22|8|15|10|12|3|3|7|6|1|3|0|1|4|0|4|3|0|0|0|0|0|1|3|2|1|1|2|0|2	0	0	0	0	0	-35.08	0.43	0.77
UBAP2L_C	NP_001029097.1	TIAL1	1|7	8	4	2	0|0|0|0|0|0|0|0|0|0|0|0|0|0|0|0|0|0|0|0|0|0|0|0|0|0|0|0|0|0|0|0|0|0|0|0|0|0|0|0|0|0|0|0|0|0|0|0|0	0.5	1	0.5	1	0.5	0.21	40	0.1
UBAP2L_C	NP_003461.2	USP7	8|0	8	4	2	0|0|0|0|11|15|7|10|12|6|11|10|11|13|9|14|14|30|17|17|19|13|18|16|2|4|11|8|14|5|2|3|14|9|15|3|0|0|1|0|1|1|0|0|0|0|0|0|2	0	0	0	0	0	-60.3	0.3	0.78
UBAP2L_C	NP_003363.1	VBP1	4|4	8	4	2	3|2|1|1|4|3|4|3|4|4|3|1|1|4|3|2|2|4|2|6|4|0|3|1|3|3|2|2|1|7|0|2|5|10|8|2|1|1|2|2|6|0|0|0|1|0|1|0|0	0	0	0	0	0	-10.39	0.98	0.67
UBAP2L_C	NP_000983.1	RPL29	4|4	8	4	2	2|3|2|3|5|4|7|5|3|3|3|4|4|5|4|5|3|8|2|6|3|8|6|2|4|3|4|2|1|2|0|1|2|6|2|2|4|2|2|3|2|4|4|2|4|3|3|3|4	0	0	0	0	0	-12.54	0.85	0.7
UBAP2L_C	NP_008869.1	SNRPD1	3|5	8	4	2	0|0|0|1|13|3|2|5|8|8|9|7|3|5|4|5|2|16|2|7|2|6|7|11|3|4|3|1|2|0|0|3|1|3|5|2|1|2|1|1|1|0|2|2|0|0|0|1|4	0	0	0	0	0	-18.36	0.68	0.72
UBAP2L_C	NP_001019628.3	RGPD1	0|8	8	4	2	0|0|0|0|0|0|0|0|0|0|0|0|0|0|0|13|17|25|0|0|0|0|0|0|11|14|25|17|0|0|0|0|0|0|0|0|0|0|0|0|0|0|0|0|0|0|0|0|0	0	0	0	0	0	-21.06	0.82	0.61
UBAP2L_C	NP_000966.2	RPL11	3|5	8	4	2	2|5|7|6|4|5|5|4|7|3|5|6|5|5|6|7|5|16|4|8|6|9|5|7|8|7|5|3|6|8|12|4|3|3|3|5|9|7|3|5|3|7|5|6|10|8|3|5|10	0	0	0	0	0	-26.01	0.52	0.81
UBAP2L_C	NP_006319.1	RBM14	5|3	8	4	2	9|14|20|15|3|11|7|2|2|4|7|7|7|10|3|9|8|12|4|5|11|7|8|3|14|9|2|5|0|6|0|2|1|3|2|25|18|19|24|19|15|10|13|10|11|10|15|18|44	0	0	0	0	0	-57.65	0.26	0.81
UBAP2L_C	NP_002636.2	PIK3C2A	2|6	8	4	2	0|0|0|0|0|0|0|0|0|0|0|0|0|0|0|0|0|0|0|0|0|0|0|0|0|0|0|1|0|0|0|0|0|0|0|0|0|0|0|0|0|0|0|1|0|0|0|0|0	0.95	1	0.95	1	0.95	2.25	40	0
UBAP2L_C	NP_001231903.1	PPP1CC	8|0	8	4	2	0|0|0|0|22|21|20|10|17|8|23|17|17|25|14|23|21|37|17|27|24|3|31|26|0|7|12|8|29|28|6|26|24|17|25|0|0|0|0|0|1|0|0|0|0|0|0|0|3	0	0	0	0	0	-98.72	0.18	0.81
UBAP2L_C	NP_060647.2	N4BP2	7|1	8	4	2	0|0|0|0|0|0|0|0|0|0|0|0|0|0|0|0|0|0|0|0|0|0|0|0|0|0|0|0|0|0|0|0|0|0|0|0|0|0|0|0|0|0|0|0|0|0|0|0|0	0.5	1	0.5	1	0.5	0.21	40	0.1
UBAP2L_C	NP_002615.2	PFDN5	4|4	8	4	2	0|0|1|0|0|0|0|3|1|0|0|0|1|1|0|2|2|2|0|2|3|0|0|2|0|0|1|0|2|2|0|0|2|4|4|0|0|0|0|1|1|0|0|0|0|0|0|0|0	0.2	0.2	0.19	0.19	0.2	-1.43	2.7	0.34
UBAP2L_C	NP_079215.2	ESRP2	4|4	8	4	2	0|0|1|0|0|0|0|0|0|0|0|0|0|0|0|0|0|0|0|0|0|0|0|0|0|0|0|0|0|0|0|0|0|0|0|0|0|0|0|0|1|0|0|0|0|0|0|0|0	1	1	1	1	1	5.85	40	0
UBAP2L_C	NP_001258807.1	KHDRBS1	6|2	8	4	2	3|3|4|3|4|6|4|3|2|2|4|2|3|4|2|3|5|9|9|8|6|6|3|2|3|4|6|4|2|3|0|2|2|6|3|0|2|3|6|4|5|4|4|3|2|4|4|2|5	0	0	0	0	0	-17.65	0.78	0.69
UBAP2L_C	NP_001136077.1	EFTUD2	7|1	8	4	2	0|0|2|0|21|29|20|24|27|20|21|27|23|23|21|29|15|46|26|49|22|31|27|22|14|15|23|15|20|12|7|12|18|9|15|0|0|0|0|0|0|0|2|0|0|0|1|0|0	0	0	0	0	0	-104.83	0.16	0.81
UBAP2L_C	NP_001349.2	DHX15	5|3	8	4	2	3|1|10|3|35|26|27|23|19|15|23|20|21|24|24|21|17|24|23|21|26|23|24|24|6|7|13|9|13|9|7|5|10|9|14|15|7|9|12|19|15|6|11|7|5|2|11|7|3	0	0	0	0	0	-84.15	0.19	0.81
UBAP2L_C	NP_001032409.2	CYFIP2	6|2	8	4	2	10|9|1|1|0|6|3|6|10|9|9|5|6|6|0|5|6|10|4|0|8|6|9|0|3|3|6|8|0|0|0|3|3|9|0|5|0|3|0|0|6|1|0|2|0|2|0|0|0	0	0	0	0	0	-24.06	0.6	0.73
UBAP2L_C	NP_001258563.1	CNOT9	4|4	8	4	2	0|0|0|0|0|0|0|0|1|0|0|0|0|0|0|0|0|0|0|0|0|0|0|0|0|0|0|0|0|0|0|0|0|0|0|0|0|0|0|0|0|0|0|0|0|0|0|0|0	1	1	1	1	1	5.92	40	0
UBAP2L_C	NP_001020247.1	CELF2	4|4	8	4	2	0|0|0|0|0|1|0|0|0|0|1|0|0|0|0|0|0|0|0|0|0|0|0|0|0|0|0|0|2|0|0|0|0|0|0|0|0|0|0|0|0|0|0|0|0|0|0|0|0	0.99	0.99	0.98	0.98	0.99	4.13	25	0
UBAP2L_C	NP_006819.2	ASCC3	6|2	8	4	2	0|0|0|0|3|12|5|6|5|5|0|0|0|0|0|1|0|6|6|15|6|6|10|0|1|3|10|2|10|0|0|1|9|9|12|0|0|0|0|0|0|0|0|0|0|0|0|0|0	0	0	0	0	0	-19.77	0.7	0.71
UBAP2L_C	NP_004332.2	CAD	6|2	8	4	2	18|15|19|13|0|9|3|3|6|2|5|3|0|2|1|0|4|3|2|12|0|4|2|1|15|15|21|7|2|1|0|0|4|1|2|10|24|6|9|9|3|28|28|9|18|24|11|16|21	0	0	0	0	0	-57.82	0.27	0.81
UBAP2L_C	NP_001028690.1	WIPI2	4|5	9	4.5	2	0|0|0|0|6|11|10|5|6|9|9|8|8|10|4|5|6|15|8|10|9|10|9|8|2|3|7|5|10|10|12|15|12|16|17|0|0|0|0|0|0|0|0|0|0|0|0|0|0	0	0	0	0	0	-33.24	0.45	0.81
UBAP2L_C	NP_001019397.1	ARF1	6|2	8	4	2	5|6|14|11|5|10|12|3|9|6|14|12|10|4|2|13|11|14|2|8|15|4|2|17|11|8|6|5|8|12|5|2|6|4|6|8|8|10|11|12|6|6|11|5|8|5|3|4|9	0	0	0	0	0	-42.79	0.36	0.81
UBAP2L_C	NP_006107.1	TAB1	5|4	9	4.5	2	0|0|0|0|0|0|0|0|0|0|1|0|0|0|0|0|0|0|0|3|0|0|0|0|0|0|0|0|0|0|1|1|3|0|2|0|0|0|0|0|0|0|0|0|0|0|0|0|0	0.85	0.9	0.85	0.9	0.85	1.35	10.23	0.02
UBAP2L_C	NP_006280.3	TLN1	5|4	9	4.5	2	0|0|0|0|28|45|39|32|43|36|36|33|40|34|28|37|29|85|22|82|35|32|37|30|5|15|25|16|51|50|32|49|59|63|81|1|1|0|0|2|0|0|0|0|0|0|0|0|0	0	0	0	0	0	-181.8	0.1	0.81
UBAP2L_C	NP_001159968.1	SLC16A1	1|8	9	4.5	2	7|6|5|8|2|11|4|3|2|4|5|5|3|3|1|4|5|9|2|7|7|0|5|4|2|3|7|7|4|8|0|4|3|0|3|5|6|6|3|5|3|6|3|3|8|9|3|3|12	0	0	0	0	0	-26.72	0.67	0.72
UBAP2L_C	NP_000997.1	RPS3A	5|4	9	4.5	2	7|6|12|15|6|13|9|9|7|5|10|11|9|6|5|11|11|18|4|19|16|13|6|22|16|10|10|9|10|12|0|6|9|10|7|7|17|6|6|9|2|4|20|4|14|12|8|9|16	0	0	0	0	0	-47.26	0.33	0.81
UBAP2L_C	NP_001120932.1	PAN2	6|3	9	4.5	2	0|0|0|0|0|0|0|0|0|0|0|0|0|0|0|0|0|0|0|0|0|0|0|0|0|0|0|0|0|0|0|0|3|1|1|0|0|0|0|0|0|0|0|0|0|0|0|0|0	0.92	0.98	0.91	0.98	0.92	1.67	22.5	0.01
UBAP2L_C	NP_001157260.1	PTBP3	6|3	9	4.5	2	0|0|1|0|0|0|0|0|0|0|0|0|0|0|0|0|0|0|0|0|3|0|0|0|0|0|0|0|0|0|0|0|0|0|0|0|1|0|1|0|0|0|0|0|1|1|0|0|0	0.89	0.99	0.88	0.99	0.89	1.26	14.06	0.02
UBAP2L_C	NP_001181885.1	MATR3	7|2	9	4.5	2	3|5|10|7|19|36|32|10|17|22|21|31|23|18|18|16|30|55|27|28|28|38|26|27|12|15|17|12|16|14|5|8|11|11|13|10|6|4|5|12|5|10|17|8|15|9|1|9|12	0	0	0	0	0	-99.17	0.19	0.81
UBAP2L_C	NP_009191.1	LYPLA2	3|6	9	4.5	2	1|0|0|0|9|5|5|4|7|3|5|5|7|6|4|5|3|15|4|14|13|8|9|5|1|3|5|4|13|14|2|6|11|14|13|1|0|0|0|0|0|0|0|0|0|0|0|0|0	0	0	0	0	0	-27.99	0.55	0.76
UBAP2L_C	NP_000215.1	KRT18	8|1	9	4.5	2	16|20|9|5|29|22|10|9|16|14|17|18|22|25|15|15|9|19|18|22|19|11|14|12|13|12|26|20|5|2|0|0|5|6|11|10|10|10|13|13|8|10|9|8|9|6|5|8|21	0	0	0	0	0	-76.24	0.25	0.81
UBAP2L_C	NP_443157.1	LENG8	2|7	9	4.5	2	0|0|2|0|4|2|4|4|3|5|2|3|4|5|4|4|3|9|4|6|4|7|3|2|7|3|4|5|3|3|7|3|8|4|10|0|0|0|0|0|0|0|0|0|0|0|0|0|0	0	0	0	0	0	-17.13	0.91	0.67
UBAP2L_C	NP_001184222.1	DPYSL2	7|2	9	4.5	2	0|0|0|0|17|24|24|19|15|13|11|13|20|19|20|26|14|19|20|26|20|18|21|27|15|17|10|16|35|33|35|36|29|36|36|0|0|0|0|0|0|1|0|0|0|0|0|0|0	0	0	0	0	0	-100	0.19	0.81
UBAP2L_C	NP_004406.2	DSP	6|3	9	4.5	2	21|13|13|6|9|16|3|12|20|14|6|7|9|11|4|0|4|7|6|18|8|2|5|7|6|11|20|16|7|5|3|5|9|9|11|11|12|7|8|6|11|10|11|18|6|7|10|7|17	0	0	0	0	0	-49.23	0.34	0.81
UBAP2L_C	NP_001005464.1	HIST2H3A	0|9	9	4.5	2	6|8|9|9|17|12|27|8|8|7|9|20|14|18|18|13|8|15|8|0|22|0|0|8|12|0|9|11|11|10|0|3|9|4|0|4|7|11|13|7|2|7|10|6|9|7|0|4|2	0	0	0	0	0	-57.78	0.35	0.78
UBAP2L_C	NP_003741.1	EIF3A	6|3	9	4.5	2	0|0|2|0|11|26|26|21|22|25|17|15|24|18|20|26|23|49|13|42|27|38|28|19|15|15|33|22|23|14|6|5|14|7|13|2|0|0|0|2|0|0|8|0|2|4|0|0|0	0	0	0	0	0	-95.15	0.19	0.81
UBAP2L_C	NP_001020767.1	CELF1	4|5	9	4.5	2	0|0|0|0|0|0|0|0|0|0|0|0|0|0|0|0|0|0|0|0|0|0|0|0|0|4|0|0|0|0|0|0|0|0|0|0|0|0|0|0|0|0|0|0|0|0|0|0|0	0.96	0.97	0.96	0.97	0.96	2.93	28.12	0
UBAP2L_C	NP_006759.3	BRAP	3|6	9	4.5	2	0|0|0|0|2|10|14|18|10|6|11|8|9|10|6|6|6|28|8|17|11|10|13|12|2|6|9|7|12|18|7|11|16|14|16|0|0|0|0|0|0|0|0|0|0|0|0|0|0	0	0	0	0	0	-44.42	0.37	0.81
UBAP2L_C	NP_060918.2	CAND1	8|1	9	4.5	2	0|0|12|8|1|14|21|5|5|4|18|12|6|3|0|14|13|17|7|20|17|12|17|11|7|13|2|1|3|4|0|3|3|0|5|8|18|3|5|10|1|6|14|5|20|16|2|4|6	0	0	0	0	0	-54.55	0.34	0.81
UBAP2L_C	NP_060506.5	ATG2B	4|5	9	4.5	2	0|0|0|0|17|23|21|18|28|27|16|13|19|19|15|17|20|31|17|40|16|18|26|26|5|4|16|16|31|13|12|20|34|23|42|0|0|0|0|0|0|0|0|0|0|0|0|0|0	0	0	0	0	0	-88.55	0.19	0.81
UBAP2L_C	NP_001138890.1	TTC28	2|8	10	5	2	0|0|0|0|4|19|4|7|10|6|4|6|12|8|8|3|6|12|6|19|6|7|6|2|4|4|6|5|6|2|3|3|15|11|15|2|0|0|0|0|0|0|0|0|0|0|0|0|0	0	0	0	0	0	-31.31	0.59	0.75
UBAP2L_C	NP_001001563.1	TIMM50	3|7	10	5	2	9|11|8|14|3|8|7|3|4|10|13|12|4|6|7|7|14|19|7|17|9|10|11|12|11|9|11|7|5|7|2|0|4|4|6|11|12|5|11|10|7|8|11|7|13|12|7|9|22	0	0	0	0	0	-44.22	0.41	0.81
UBAP2L_C	NP_003008.1	SRSF3	8|2	10	5	2	0|0|3|2|0|16|28|2|2|3|6|7|12|8|0|9|9|12|12|8|11|9|2|2|9|6|12|4|4|3|0|0|2|0|0|4|3|0|2|4|2|0|3|0|6|4|1|0|6	0	0	0	0	0	-31.09	0.59	0.75
UBAP2L_C	NP_001139685.2	TBC1D15	5|5	10	5	2	0|0|0|0|14|17|14|17|21|16|13|11|18|14|15|21|7|34|12|32|12|17|9|14|3|1|4|5|18|12|14|14|18|21|20|0|0|0|0|0|0|0|0|0|0|0|0|0|0	0	0	0	0	0	-60.04	0.29	0.81
UBAP2L_C	NP_001034796.1	SDCCAG3	4|6	10	5	2	0|0|0|0|0|2|0|0|5|2|2|2|2|0|0|0|0|0|0|1|0|0|0|2|0|2|1|1|2|0|0|0|1|2|3|0|0|0|0|0|0|0|0|0|5|17|0|0|3	0.13	0.22	0.12	0.21	0.13	-3.2	2.27	0.4
UBAP2L_C	NP_003128.3	SRPK1	4|6	10	5	2	0|0|1|2|3|9|0|2|4|4|3|1|3|5|5|4|2|12|5|31|4|2|8|0|3|2|3|0|7|6|0|0|8|0|6|0|0|0|0|0|0|0|1|0|2|2|0|0|0	0	0	0	0	0	-15.63	0.87	0.71
UBAP2L_C	NP_000977.1	RPL24	5|5	10	5	2	6|4|13|7|6|8|8|5|5|4|6|6|6|5|6|11|6|10|3|10|6|13|6|6|12|10|8|5|4|6|7|8|3|6|6|6|9|4|2|5|5|7|8|10|9|9|4|6|6	0	0	0	0	0	-25.18	0.59	0.81
UBAP2L_C	NP_000973.2	RPL21	6|4	10	5	2	3|4|18|11|7|16|7|10|14|10|12|20|14|11|12|14|8|27|8|21|20|18|9|12|14|11|7|5|8|11|7|13|3|5|7|9|13|7|8|7|6|9|10|3|11|10|17|14|17	0	0	0	0	0	-53.13	0.34	0.81
UBAP2L_C	NP_000969.1	RPL23	6|4	10	5	2	10|10|14|8|5|10|8|2|6|6|8|4|2|5|1|5|4|68|5|14|7|9|39|6|14|9|11|7|5|7|4|6|4|3|8|4|10|3|6|3|6|9|13|8|10|7|8|12|28	0	0	0	0	0	-48.73	0.36	0.81
UBAP2L_C	NP_000968.2	RPL13	6|4	10	5	2	8|8|21|26|14|26|9|6|9|9|12|21|10|12|10|15|12|14|4|13|25|14|10|13|19|12|9|10|10|12|5|5|2|3|6|10|21|12|21|26|7|9|14|15|17|11|25|14|18	0	0	0	0	0	-64.6	0.28	0.81
UBAP2L_C	NP_000970.1	RPL18	7|3	10	5	2	4|5|10|8|7|21|17|8|10|6|14|13|10|13|11|12|11|17|8|17|13|22|12|16|12|9|8|8|1|6|1|1|3|0|1|7|9|5|5|8|2|6|9|4|12|9|5|6|11	0	0	0	0	0	-46.82	0.39	0.81
UBAP2L_C	NP_006004.2	RPL10	6|4	10	5	2	11|11|7|8|1|7|7|7|6|6|6|6|7|3|3|8|4|17|1|12|7|3|4|4|9|10|8|10|5|12|7|9|6|7|6|9|9|4|4|5|4|10|9|9|12|7|8|6|30	0	0	0	0	0	-33.28	0.49	0.81
UBAP2L_C	NP_006089.1	RACK1	5|5	10	5	2	11|11|20|19|5|10|11|7|9|4|9|14|5|6|8|14|14|24|3|11|12|18|9|16|17|12|15|8|3|14|4|11|8|3|4|13|17|11|11|22|10|19|19|18|26|22|9|11|24	0	0	0	0	0	-58.84	0.3	0.81
UBAP2L_C	NP_055040.2	PPP2R1A	8|2	10	5	2	3|3|5|3|6|5|4|3|4|3|4|1|5|7|8|3|4|4|7|1|4|0|5|0|2|1|3|4|5|0|0|2|1|7|14|5|4|4|3|2|10|2|4|3|3|2|0|2|10	0	0	0	0	0	-20.03	0.88	0.68
UBAP2L_C	NP_002699.1	PPP1CA	8|2	10	5	2	0|0|0|0|21|25|21|15|21|11|26|18|23|29|17|24|22|37|19|28|27|10|33|30|10|10|16|11|31|29|12|29|28|18|23|1|1|0|0|1|0|0|1|1|1|0|0|0|0	0	0	0	0	0	-100.48	0.2	0.81
UBAP2L_C	NP_008971.2	HNRNPUL1	8|2	10	5	2	0|0|1|0|0|0|0|2|2|0|6|0|2|2|0|5|0|0|2|0|2|3|3|0|2|2|4|3|1|1|0|0|1|2|1|1|1|0|0|0|0|1|1|0|3|0|0|2|0	0.39	0.78	0.39	0.77	0.39	-6.69	2.27	0.25
UBAP2L_C	NP_001171927.1	KIAA0430	4|6	10	5	2	0|0|0|0|0|0|0|0|0|0|0|0|0|0|0|0|0|0|0|0|0|0|0|0|0|0|0|0|0|0|0|0|0|0|0|0|0|0|0|0|0|0|0|0|0|0|0|0|0	1	1	1	1	1	5.83	50	0
UBAP2L_C	NP_004277.2	GTPBP1	5|5	10	5	2	0|0|1|0|0|0|0|0|0|0|0|0|0|1|0|2|0|3|0|1|0|0|0|0|0|0|0|0|0|0|0|1|1|1|2|0|0|0|0|0|0|0|0|0|0|0|0|0|0	0.95	0.95	0.95	0.95	0.95	2.98	9.62	0.01
UBAP2L_C	NP_001257819.1	HAUS6	8|2	10	5	2	0|0|0|0|11|12|13|12|19|8|9|6|20|11|8|11|6|24|4|25|4|12|5|9|3|4|15|13|19|6|8|6|16|10|16|0|0|0|0|0|0|0|0|0|0|0|0|0|0	0	0	0	0	0	-49.59	0.39	0.78
UBAP2L_C	NP_002129.2	HNRNPD	7|3	10	5	2	0|0|3|0|6|1|2|2|2|5|4|5|5|4|6|6|4|8|2|7|6|9|7|9|5|5|2|2|3|5|2|3|1|1|1|5|1|6|1|6|3|2|3|1|3|3|2|2|3	0	0	0	0	0	-16.75	0.93	0.69
UBAP2L_C	NP_005795.2	DDX39A	6|4	10	5	2	12|11|19|7|1|3|12|0|6|5|2|1|0|6|0|3|2|17|9|7|1|17|10|1|9|10|12|11|0|8|0|0|4|4|7|9|11|0|5|11|5|13|15|10|1|13|6|8|15	0	0	0	0	0	-38.46	0.44	0.81
UBAP2L_C	NP_055555.1	EIF4A3	6|4	10	5	2	9|4|17|10|4|11|22|5|9|6|16|10|5|5|5|10|13|10|8|10|11|6|10|6|9|19|5|4|7|10|4|6|6|0|7|8|9|8|8|10|5|11|16|6|13|17|4|7|16	0	0	0	0	0	-42.21	0.41	0.81
UBAP2L_C	NP_001129171.1	YWHAZ	6|5	11	5.5	2	0|0|0|0|7|8|7|11|7|7|6|6|5|7|12|5|7|7|6|5|9|5|9|4|0|0|4|3|7|6|0|3|5|7|11|3|2|0|0|2|3|0|0|0|0|0|2|0|2	0	0	0	0	0	-19.51	0.78	0.74
UBAP2L_C	NP_001229831.1	AKAP1	6|4	10	5	2	0|0|0|0|6|9|8|1|3|9|7|4|8|8|5|9|4|11|4|9|8|9|6|4|1|3|7|7|5|2|0|0|6|5|8|0|0|0|0|0|0|1|1|1|0|0|0|0|0	0	0	0	0	0	-20.28	0.74	0.74
UBAP2L_C	NP_057457.1	WWOX	5|6	11	5.5	2	0|0|0|0|12|13|10|11|7|17|9|13|9|9|15|11|11|18|12|17|28|11|17|15|27|26|28|24|7|3|4|13|6|12|10|0|0|0|0|0|0|0|0|0|0|0|0|0|0	0	0	0	0	0	-53.23	0.35	0.81
UBAP2L_C	NP_006817.1	YWHAQ	6|5	11	5.5	2	3|2|1|1|9|7|16|6|5|4|4|4|5|8|6|5|6|4|5|3|7|4|7|0|1|0|4|3|3|6|0|0|0|6|8|3|4|2|3|4|3|1|3|3|2|1|0|4|2	0	0	0	0	0	-15.38	0.93	0.72
UBAP2L_C	NP_001017.1	RPS24	5|6	11	5.5	2	4|2|10|9|8|9|9|10|7|7|7|3|6|3|6|10|5|16|7|17|13|14|8|7|9|8|6|5|7|6|17|4|8|6|8|11|10|11|8|5|6|8|9|7|8|9|9|8|14	0	0	0	0	0	-33.15	0.52	0.81
UBAP2L_C	NP_001014.1	RPS20	4|7	11	5.5	2	8|7|7|7|7|11|10|7|4|4|6|7|8|8|6|8|5|15|8|7|10|8|8|5|8|9|10|6|4|7|14|5|3|6|4|5|8|3|6|5|3|3|8|5|3|7|4|4|10	0	0	0	0	0	-27.93	0.63	0.76
UBAP2L_C	NP_000976.1	RPL17	7|4	11	5.5	2	13|11|9|13|4|8|9|5|6|6|7|8|5|5|2|8|3|9|1|7|9|7|6|9|16|13|14|9|4|4|0|6|4|5|5|9|15|12|13|12|7|11|14|8|11|17|10|9|15	0	0	0	0	0	-39.57	0.47	0.81
UBAP2L_C	NP_005076.3	NUP214	8|3	11	5.5	2	34|30|40|38|25|45|30|32|39|36|31|25|32|38|28|24|29|56|28|48|33|55|30|31|42|44|40|38|37|25|24|17|32|24|29|41|34|31|49|37|44|19|25|12|12|12|42|43|50	0	0	0	0	0	-171.68	0.13	0.81
UBAP2L_C	NP_004747.1	NUMBL	4|7	11	5.5	2	0|0|0|0|0|0|1|1|0|0|0|0|0|0|0|0|0|0|0|0|0|0|0|0|0|0|0|0|1|1|0|0|2|4|4|0|0|0|0|0|0|0|0|0|0|0|0|0|0	0.82	0.94	0.82	0.94	0.82	0.82	9.82	0.02
UBAP2L_C	NP_006591.1	NUDC	6|5	11	5.5	2	3|3|1|2|18|27|34|23|25|25|20|19|20|23|27|18|13|35|30|29|24|16|22|25|14|10|19|16|43|36|26|26|31|52|34|5|2|2|5|3|5|0|2|0|0|0|3|2|0	0	0	0	0	0	-104.82	0.2	0.81
UBAP2L_C	NP_001161143.1	LPP	2|9	11	5.5	2	1|0|0|0|3|2|1|1|3|2|2|3|4|4|4|6|0|3|3|0|0|3|2|3|0|1|2|2|5|8|5|3|3|9|14|0|0|0|0|0|0|0|0|0|0|0|0|0|0	0.02	0.03	0.02	0.03	0.02	-13.02	1.39	0.52
UBAP2L_C	NP_005907.3	MCM7	6|5	11	5.5	2	21|20|27|25|7|21|15|9|12|11|17|17|14|13|6|16|24|34|10|34|28|19|19|12|21|24|17|14|11|17|2|9|12|5|10|20|17|6|7|11|7|16|30|14|28|28|19|15|43	0	0	0	0	0	-86.5	0.23	0.81
UBAP2L_C	NP_002267.2	KRT19	5|6	11	5.5	2	16|23|12|11|32|20|15|22|10|13|17|25|19|18|20|10|15|17|19|7|22|10|13|17|11|13|13|20|3|0|0|1|7|5|7|16|13|20|18|17|15|7|10|12|11|13|8|10|18	0	0	0	0	0	-66.55	0.29	0.81
UBAP2L_C	NP_006796.1	HNRNPA0	7|4	11	5.5	2	3|8|10|10|5|11|11|5|7|6|15|10|4|6|2|13|11|16|6|2|15|3|12|19|8|7|6|6|6|5|0|1|5|1|3|11|11|11|10|16|4|9|10|7|19|11|14|7|7	0	0	0	0	0	-40.94	0.46	0.81
UBAP2L_C	NP_006635.2	HSPH1	8|3	11	5.5	2	0|2|2|0|10|13|13|7|17|11|5|10|14|12|17|7|10|15|7|14|5|11|9|6|1|3|6|5|17|19|4|13|8|9|17|1|0|0|0|0|0|0|0|0|0|0|3|0|0	0	0	0	0	0	-42.42	0.47	0.77
UBAP2L_C	NP_036421.2	KEAP1	5|6	11	5.5	2	0|0|0|0|6|13|5|13|11|8|9|8|10|7|7|7|5|23|6|26|2|9|9|7|4|5|8|6|12|9|6|8|18|14|12|0|0|0|0|0|0|0|0|0|0|0|0|0|0	0	0	0	0	0	-33.2	0.52	0.77
UBAP2L_C	NP_005819.3	DCAF7	4|7	11	5.5	2	4|4|5|4|2|4|4|2|3|2|2|0|1|0|1|0|2|3|2|0|4|2|4|0|3|5|2|4|4|4|0|0|2|6|6|8|3|3|7|4|5|1|0|3|1|1|3|6|0	0	0	0	0	0	-11.55	1.25	0.63
UBAP2L_C	NP_003879.2	ALDH1A2	6|5	11	5.5	2	0|0|0|0|2|8|7|5|6|6|4|7|5|5|5|2|6|6|3|4|8|0|5|6|0|0|3|0|13|13|4|9|5|22|14|0|0|0|0|0|0|0|0|0|0|0|0|0|0	0	0	0	0	0	-19.66	0.77	0.74
UBAP2L_C	NP_001003676.1	C11orf49	5|6	11	5.5	2	0|0|0|0|4|7|3|3|2|7|4|3|3|2|3|2|2|5|3|5|5|3|6|2|15|12|19|15|2|2|4|8|7|4|5|0|0|0|0|0|0|0|0|0|0|0|0|0|0	0	0	0	0	0	-16.02	0.89	0.72
UBAP2L_C	NP_001258978.1	TRAP1	8|4	12	6	2	5|6|19|17|3|28|40|4|10|12|32|21|8|7|8|22|31|33|12|17|30|25|23|30|21|17|9|4|6|15|5|9|9|6|7|21|18|22|14|26|10|16|21|16|37|26|9|11|27	0	0	0	0	0	-95.45	0.24	0.81
UBAP2L_C	NP_001010972.1	ZYX	3|9	12	6	2	0|0|0|0|2|0|2|2|2|2|0|3|5|9|4|5|2|21|0|7|4|0|3|5|4|3|7|6|8|18|7|14|8|10|13|0|0|0|0|0|0|0|0|0|0|0|0|0|0	0	0	0	0	0	-22.21	0.87	0.71
UBAP2L_C	NP_056175.3	SKIV2L2	9|3	12	6	2	0|0|2|0|19|16|15|11|19|14|17|20|10|22|16|10|14|22|15|21|23|19|15|16|34|33|33|40|6|4|3|3|4|5|5|1|3|0|0|0|0|1|0|1|1|0|1|0|0	0	0	0	0	0	-73.95	0.31	0.81
UBAP2L_C	NP_000962.2	RPL7	9|3	12	6	2	6|5|18|9|4|19|23|4|8|10|16|19|10|7|6|18|18|29|11|16|30|13|17|19|13|14|19|14|8|13|0|3|3|8|6|16|9|6|3|14|5|7|22|9|16|18|7|13|20	0	0	0	0	0	-68.82	0.34	0.81
UBAP2L_C	NP_001020241.1	RPS14	7|5	12	6	2	13|13|20|17|5|11|6|6|6|4|10|11|8|6|7|10|9|16|5|17|10|8|10|10|18|16|12|7|6|13|15|10|11|2|6|9|11|11|7|10|5|12|18|12|13|17|7|15|18	0	0	0	0	0	-47.11	0.43	0.81
UBAP2L_C	NP_787050.6	PAN3	6|6	12	6	2	0|0|0|0|0|0|0|0|0|0|0|0|0|0|0|0|0|0|0|0|0|0|0|0|0|0|0|0|0|0|0|0|0|0|0|0|0|0|0|0|0|0|0|0|0|0|0|0|0	1	1	1	1	1	9.17	60	0
UBAP2L_C	NP_002625.1	PHB	9|3	12	6	2	0|0|7|7|4|9|4|1|7|3|9|9|3|8|6|5|6|7|7|3|11|10|5|10|9|4|0|0|1|2|1|3|0|1|1|8|15|5|9|13|11|9|9|6|10|9|9|7|13	0	0	0	0	0	-32.4	0.65	0.75
UBAP2L_C	NP_002097.1	H2AFZ	6|6	12	6	2	0|0|4|4|11|13|0|10|0|0|0|13|7|14|11|0|5|10|26|12|8|5|8|7|7|8|6|0|6|6|17|0|5|0|5|5|5|5|9|4|0|6|9|4|0|6|3|0|0	0	0	0	0	0	-27.21	0.62	0.77
UBAP2L_C	NP_004528.1	NAP1L1	7|5	12	6	2	3|2|8|8|15|19|15|11|15|11|16|9|12|10|11|17|11|34|10|36|20|9|17|16|11|11|11|10|21|22|27|19|12|14|14|5|6|3|4|4|3|6|7|0|6|6|3|0|11	0	0	0	0	0	-59.51	0.35	0.81
UBAP2L_C	NP_056290.3	FAM98A	4|8	12	6	2	0|0|1|0|0|0|0|0|0|1|0|0|0|0|0|0|1|0|1|0|0|0|0|0|0|0|0|0|0|0|0|0|0|0|1|0|0|1|0|0|0|0|1|0|0|0|0|1|0	0.98	1	0.98	1	0.98	3.12	18.75	0
UBAP2L_C	NP_000810.1	GART	8|4	12	6	2	17|18|28|21|11|24|24|7|10|8|19|14|9|6|8|15|14|25|18|27|20|2|19|19|19|15|20|16|9|8|2|16|11|14|22|16|22|20|12|14|29|16|27|15|30|28|18|21|38	0	0	0	0	0	-87.55	0.26	0.81
UBAP2L_C	NP_689853.3	DCP1B	4|8	12	6	2	0|0|0|0|0|0|2|2|0|0|0|0|0|2|0|0|0|3|0|2|1|0|2|1|0|0|0|1|1|3|1|1|5|6|8|0|0|0|0|0|0|0|0|0|0|0|0|0|0	0.43	0.71	0.42	0.7	0.43	-1.84	3.66	0.24
UBAP2L_C	NP_060212.4	ZCCHC2	9|4	13	6.5	2	0|0|0|0|0|0|0|0|0|0|0|0|0|0|0|0|0|0|0|0|0|0|0|0|0|0|0|0|0|0|0|0|0|0|0|0|0|0|0|0|0|0|0|0|0|0|0|0|0	1	1	1	1	1	5.83	65	0
UBAP2L_C	NP_037486.2	CNOT7	8|4	12	6	2	0|0|0|0|0|0|0|0|1|0|2|0|0|0|0|1|2|2|0|0|0|2|2|0|0|0|0|0|0|0|0|0|0|0|1|0|0|0|0|0|0|0|0|0|0|0|0|0|0	0.92	1	0.93	1	0.93	1.88	11.54	0.01
UBAP2L_C	NP_001896.2	CTPS1	5|7	12	6	2	6|4|18|7|13|17|27|9|16|13|18|10|14|9|10|27|12|51|9|46|19|26|18|22|21|19|14|12|29|26|13|19|16|31|31|4|9|0|2|6|4|6|9|2|12|10|6|3|10	0	0	0	0	0	-82.43	0.27	0.81
UBAP2L_C	NP_003395.1	YWHAB	7|6	13	6.5	2	0|2|1|0|9|10|9|8|6|6|14|4|6|8|8|7|8|11|4|8|10|0|8|3|0|1|4|3|9|7|0|0|5|6|13|0|0|0|0|0|2|1|0|0|0|0|0|0|0	0	0	0	0	0	-19.9	0.85	0.74
UBAP2L_C	NP_001627.2	SLC25A6	13|0	13	6.5	2	15|15|22|21|0|25|22|12|19|20|28|25|0|13|15|22|19|22|15|0|21|0|18|21|29|23|15|17|0|12|0|0|0|0|0|19|21|20|17|22|13|16|21|16|24|21|15|18|22	0	0	0	0	0	-97.48	0.3	0.81
UBAP2L_C	NP_009035.3	RPL10A	10|3	13	6.5	2	4|4|10|6|10|10|12|9|6|11|6|4|7|8|7|5|7|17|17|14|17|12|12|5|16|10|15|11|0|0|0|2|3|2|4|6|13|4|4|8|3|9|11|6|12|10|10|5|6	0	0	0	0	0	-42.24	0.56	0.77
UBAP2L_C	NP_000998.1	RPS4X	8|5	13	6.5	2	9|13|20|16|4|27|12|6|10|8|28|20|9|9|5|19|16|31|9|17|39|7|25|21|16|15|5|6|9|26|0|13|4|3|9|15|18|13|9|15|2|12|24|15|22|24|8|9|30	0	0	0	0	0	-76.09	0.31	0.81
UBAP2L_C	NP_001258025.1	PUF60	7|6	13	6.5	2	0|0|4|4|35|21|18|15|24|18|27|27|27|29|27|26|15|75|22|57|26|50|27|25|8|14|16|14|19|12|8|9|22|20|26|0|0|0|0|0|0|0|1|0|0|0|0|0|0	0	0	0	0	0	-101.44	0.23	0.81
UBAP2L_C	NP_055055.1	LIMD1	6|7	13	6.5	2	0|0|0|0|0|2|1|0|0|1|1|2|0|1|2|1|0|10|0|5|1|2|2|1|0|0|3|1|3|2|0|2|7|7|9|0|0|0|0|0|0|0|0|0|0|0|0|0|0	0.11	0.15	0.1	0.14	0.11	-2.69	2.46	0.41
UBAP2L_C	NP_001193937.1	AFDN	6|7	13	6.5	2	0|0|0|0|45|81|64|48|46|44|62|35|54|52|41|60|71|104|55|99|92|69|69|61|16|28|37|36|83|68|45|35|93|64|93|0|0|0|0|0|0|0|0|0|0|0|0|0|0	0	0	0	0	0	-270.39	0.1	0.81
UBAP2L_C	NP_004273.1	BAG2	10|3	13	6.5	2	12|5|3|6|7|3|0|1|2|3|3|4|3|2|3|5|2|9|6|8|3|6|6|1|3|3|10|2|2|5|0|1|0|6|5|3|2|4|6|1|2|4|9|7|1|1|2|3|5	0	0	0	0	0	-18.7	1.11	0.65
UBAP2L_C	NP_004412.2	DVL1	6|7	13	6.5	2	0|0|0|0|0|0|0|5|0|0|0|0|0|3|1|0|0|0|2|0|0|0|1|0|0|0|1|0|3|0|0|0|4|7|6|0|0|0|0|0|0|0|0|0|0|0|0|0|0	0.63	0.68	0.62	0.67	0.63	0.28	4.92	0.06
UBAP2L_C	NP_277048.2	TPGS1	8|6	14	7	2	0|0|0|0|5|6|7|3|4|2|2|2|4|9|5|5|1|7|6|9|6|4|5|0|7|8|24|23|4|0|0|1|0|3|4|0|0|0|0|0|0|0|0|0|0|0|0|0|0	0	0	0	0	0	-15.67	1.07	0.71
UBAP2L_C	NP_001158.2	XIAP	7|7	14	7	2	4|4|3|2|4|4|2|5|4|6|3|1|5|4|5|2|1|10|2|12|9|2|7|2|3|5|4|3|8|16|4|11|10|18|16|7|2|6|2|1|1|1|2|3|0|0|6|2|4	0	0	0	0	0	-18.13	0.92	0.74
UBAP2L_C	NP_000993.1	RPLP0	9|5	14	7	2	5|8|7|8|6|7|7|6|4|7|10|3|9|8|9|10|10|18|5|13|6|19|7|10|12|10|9|8|3|2|0|0|2|2|6|12|14|6|7|7|7|8|11|5|9|9|5|8|10	0	0	0	0	0	-32.32	0.68	0.76
UBAP2L_C	NP_001016.1	RPS23	10|4	14	7	2	3|4|7|8|6|8|9|5|4|9|8|8|9|11|3|11|7|13|7|13|8|14|4|9|9|7|6|9|16|8|3|3|15|12|9|7|7|6|4|3|5|6|11|4|18|7|9|4|12	0	0	0	0	0	-35.67	0.66	0.76
UBAP2L_C	NP_001037770.1	SMAP1	7|7	14	7	2	0|0|0|0|0|0|0|3|1|1|0|2|1|0|3|4|1|7|0|2|1|6|0|1|0|0|0|2|4|4|1|0|2|8|8|1|0|0|1|1|2|0|0|0|0|0|0|0|0	0.14	0.14	0.13	0.13	0.14	-1.86	2.61	0.39
UBAP2L_C	NP_004490.2	HNRNPAB	8|6	14	7	2	1|1|1|1|5|4|3|2|4|4|5|9|4|8|5|1|1|8|3|4|4|5|3|2|0|3|2|1|3|3|0|2|0|1|1|3|3|2|3|3|0|1|2|0|1|1|1|2|2	0	0.01	0	0.01	0	-7.64	1.7	0.57
UBAP2L_C	NP_001123551.1	MOV10	10|4	14	7	2	1|0|0|0|0|0|0|0|0|2|0|1|1|0|0|0|2|0|5|0|1|0|2|0|0|1|0|0|0|0|0|0|0|0|0|0|1|0|0|0|0|0|0|0|0|0|0|1|0	0.81	0.99	0.84	1	0.84	0.78	9.72	0.03
UBAP2L_C	NP_072096.2	GIGYF1	6|8	14	7	2	0|0|0|0|0|0|0|0|0|0|0|0|0|0|0|0|0|0|0|0|0|0|0|0|0|0|0|0|0|0|0|0|0|0|0|0|0|0|0|0|0|0|0|0|0|0|0|0|0	1	1	1	1	1	9.16	70	0
UBAP2L_C	NP_001245303.1	EPS15L1	9|5	14	7	2	0|0|0|0|29|35|26|21|27|26|27|23|21|20|22|21|21|73|21|62|39|37|33|23|8|11|15|14|41|39|25|42|36|40|46|0|0|0|0|0|0|0|0|0|0|0|0|0|0	0	0	0	0	0	-128.98	0.21	0.81
UBAP2L_C	NP_001009881.1	ZCCHC11	7|8	15	7.5	2	0|0|0|0|0|0|0|0|0|0|0|0|0|0|0|0|0|0|0|0|0|0|0|0|0|0|0|0|0|0|0|0|0|0|2|0|0|0|0|0|0|0|0|0|0|0|0|0|0	1	1	1	1	1	7.61	75	0
UBAP2L_C	NP_001410.2	ELAVL1	7|7	14	7	2	0|1|6|6|3|5|10|0|0|2|11|13|4|6|2|3|4|3|5|0|9|3|9|2|7|7|2|1|0|2|0|3|3|3|3|3|7|4|3|6|6|1|9|2|3|6|6|4|11	0	0	0	0	0	-14.48	1.05	0.72	1 [biogrid]1 [biogrid]
UBAP2L_C	NP_001002.1	RPS7	10|5	15	7.5	2	17|12|17|18|7|19|9|3|11|3|17|14|8|7|5|13|10|39|6|37|26|8|22|15|21|15|17|15|11|17|0|6|8|7|11|15|17|5|4|8|6|20|22|16|20|22|10|13|26	0	0	0	0	0	-71.37	0.38	0.81
UBAP2L_C	NP_001001.2	RPS6	8|7	15	7.5	2	3|4|27|24|11|24|15|8|10|14|10|13|24|15|16|14|8|19|10|28|24|24|9|12|23|21|7|7|15|12|6|10|10|13|11|10|17|7|19|19|8|14|13|11|15|16|11|16|20	0	0	0	0	0	-63.08	0.39	0.81
UBAP2L_C	NP_002130.2	RBMX	13|2	15	7.5	2	3|4|15|7|5|11|11|6|7|9|5|7|10|10|7|9|8|6|0|14|6|0|3|9|13|13|5|3|0|0|0|0|3|0|3|6|4|5|7|3|0|5|7|10|5|9|8|3|8	0	0	0	0	0	-34.01	0.83	0.72
UBAP2L_C	NP_001189360.1	PRDX1	10|5	15	7.5	2	31|32|32|32|21|21|27|24|19|20|21|14|13|20|18|14|18|31|21|17|27|18|19|26|26|26|34|31|18|18|31|29|16|19|17|39|25|42|37|41|44|29|31|29|30|34|41|34|47	0	0	0	0	0	-130.7	0.22	0.81
UBAP2L_C	NP_000964.1	RPL8	8|7	15	7.5	2	1|1|7|6|9|8|10|5|8|7|7|7|6|9|9|9|4|19|9|16|9|15|8|6|9|7|11|6|4|12|5|0|7|3|4|7|8|2|4|7|6|7|15|6|10|12|11|10|11	0	0	0	0	0	-28.89	0.72	0.77
UBAP2L_C	NP_055501.2	KIAA0355	7|8	15	7.5	2	0|0|0|0|0|0|0|0|0|0|0|0|0|0|0|0|0|0|0|0|0|0|0|0|0|0|0|0|0|0|0|0|0|0|1|0|0|0|0|0|0|0|0|0|0|0|0|0|0	1	1	1	1	1	10.75	75	0
UBAP2L_C	NP_001239085.1	GEMIN5	8|7	15	7.5	2	0|0|0|0|38|38|32|41|37|38|19|26|34|40|33|24|15|66|26|73|43|44|28|28|25|29|34|37|61|41|56|35|55|51|57|0|0|0|0|0|0|0|0|0|0|0|0|0|0	0	0	0	0	0	-163.32	0.18	0.81
UBAP2L_C	NP_002147.2	HSPD1	10|5	15	7.5	2	10|18|16|11|11|19|26|6|10|8|20|9|4|17|8|9|17|18|14|10|21|18|17|18|5|11|13|10|6|4|0|2|0|4|11|25|30|24|23|32|29|12|16|12|16|15|10|14|30	0	0	0	0	0	-72.99	0.37	0.81
UBAP2L_C	NP_002464.1	MYH9	11|4	15	7.5	2	2|2|6|0|34|26|10|64|42|43|8|13|78|82|62|27|4|42|29|295|0|138|25|12|75|63|78|48|123|49|44|59|41|93|89|0|33|0|0|0|0|2|0|0|2|0|0|0|7	0	0	0	0	0	-293.7	0.11	0.81
UBAP2L_C	NP_003283.2	TPR	14|2	16	8	2	0|0|0|0|69|103|65|74|100|102|67|103|137|133|108|98|64|92|58|219|77|78|75|123|70|71|136|120|88|65|45|31|80|47|36|0|0|0|0|0|0|0|0|0|0|0|0|0|0	0	0	0	0	0	-427.74	0.08	0.81
UBAP2L_C	NP_056050.1	CSTF2T	9|6	15	7.5	2	0|0|0|0|0|0|0|2|0|0|0|0|1|1|3|0|0|5|0|7|0|0|0|0|0|0|1|0|7|11|4|7|4|5|1|0|0|0|0|0|0|0|0|0|0|0|0|0|0	0.34	0.53	0.33	0.52	0.34	-1.83	3.18	0.28
UBAP2L_C	NP_001021.1	RPS27	10|6	16	8	2	11|10|9|11|4|6|6|3|7|5|8|6|7|6|6|10|4|17|6|11|8|11|6|7|13|11|12|9|15|11|5|5|11|10|6|8|9|5|5|6|6|10|9|8|10|11|6|10|14	0	0	0	0	0	-32.23	0.74	0.76
UBAP2L_C	NP_001006.1	RPS11	9|7	16	8	2	11|14|10|10|7|22|5|4|9|9|10|8|10|10|8|8|5|19|11|25|13|11|10|7|13|7|10|8|5|12|7|3|8|5|4|7|4|6|5|4|3|13|11|5|9|5|7|7|14	0	0	0	0	0	-35.07	0.66	0.77
UBAP2L_C	NP_001010.2	RPS15A	8|8	16	8	2	15|12|16|14|9|12|12|5|7|7|9|7|7|6|7|11|7|14|6|26|11|14|19|9|15|13|10|11|8|13|11|8|6|9|13|8|13|14|4|8|5|16|16|8|16|12|10|8|20	0	0	0	0	0	-42.12	0.56	0.81
UBAP2L_C	NP_000959.2	RPL4	10|6	16	8	2	4|7|23|18|12|23|15|10|15|12|20|15|13|11|12|20|12|35|10|25|21|23|20|17|27|23|20|15|7|11|4|6|6|3|5|18|24|12|9|20|10|6|23|10|14|24|15|13|17	0	0	0	0	0	-72.28	0.39	0.81
UBAP2L_C	NP_002889.1	RBMS2	9|7	16	8	2	0|0|0|0|0|0|0|0|0|0|0|0|0|0|0|0|0|0|0|0|0|0|0|0|0|0|0|0|0|0|0|0|0|0|0|0|0|0|0|0|0|0|0|0|0|0|0|0|0	1	1	1	1	1	10.75	80	0
UBAP2L_C	NP_001164014.1	PGAM5	6|10	16	8	2	1|1|3|4|8|11|16|17|9|9|7|9|11|6|7|5|5|24|4|27|3|11|7|8|6|8|9|7|12|10|7|10|9|12|11|1|1|2|1|0|1|3|5|2|3|4|0|0|0	0	0	0	0	0	-32.76	0.72	0.76
UBAP2L_C	NP_001008660.1	PICALM	8|8	16	8	2	0|0|0|0|1|3|0|1|0|0|1|3|2|2|0|1|2|4|0|5|3|0|0|1|0|0|0|0|1|2|0|1|1|5|6|4|0|0|0|6|1|0|0|0|0|0|0|0|0	0.65	0.65	0.64	0.64	0.65	0.57	3.57	0.06
UBAP2L_C	NP_006448.4	PDLIM5	6|10	16	8	2	0|0|0|0|3|6|3|6|10|13|13|8|8|5|3|7|3|17|3|17|4|2|6|8|0|4|8|5|22|19|12|20|17|26|21|0|0|0|0|0|0|0|0|0|0|0|0|0|0	0	0	0	0	0	-33.94	0.7	0.77
UBAP2L_C	NP_001087194.1	MEX3A	4|12	16	8	2	0|0|0|0|0|0|0|0|0|0|0|0|0|0|0|0|0|0|0|0|0|0|0|0|0|0|0|0|0|0|0|0|0|0|0|0|0|0|0|0|0|0|0|0|0|0|0|0|0	1	1	1	1	1	5.83	80	0
UBAP2L_C	NP_003520.1	HIST1H3A	16|0	16	8	2	0|0|0|0|0|13|0|0|0|0|0|0|0|0|0|0|0|28|0|22|0|0|16|0|0|0|0|0|0|0|0|0|0|0|0|0|0|0|0|0|0|0|0|0|7|0|9|0|0	0.34	0.68	0.34	0.67	0.34	-16.32	2.11	0.27
UBAP2L_C	NP_919223.1	HNRNPA3	11|5	16	8	2	1|2|4|1|6|6|8|10|6|6|7|5|6|8|3|9|6|5|6|12|7|4|8|7|5|5|4|7|2|0|0|0|2|3|4|12|4|0|6|6|7|3|8|3|4|4|4|1|8	0	0	0	0	0	-20.45	1.1	0.7
UBAP2L_C	NP_001091.1	ACTA1	8|8	16	8	2	0|13|16|16|11|17|14|13|17|16|0|0|13|0|16|18|17|21|16|19|19|0|19|22|18|17|13|14|21|19|23|19|18|18|15|0|26|0|21|26|0|11|17|18|19|12|0|0|16	0	0	0	0	0	-61.66	0.42	0.81
UBAP2L_C	NP_001020413.1	IRAK1	10|7	17	8.5	2	0|0|0|0|3|1|2|7|4|4|4|4|4|3|5|2|1|9|4|14|5|6|4|0|2|4|4|4|13|11|5|3|7|12|10|0|0|0|0|0|0|0|0|0|0|0|0|0|0	0	0	0	0	0	-13.03	1.39	0.66
UBAP2L_C	NP_003555.1	TAGLN2	5|12	17	8.5	2	1|0|1|0|21|18|9|15|20|14|17|21|29|21|23|23|12|42|12|35|17|31|20|24|6|9|9|9|20|33|13|31|20|48|32|0|0|0|1|3|3|1|0|1|0|0|0|1|0	0	0	0	0	0	-88.67	0.35	0.81
UBAP2L_C	NP_002145.3	HSPA4	8|9	17	8.5	2	0|0|0|0|4|4|2|4|5|3|0|2|2|4|2|2|3|6|1|12|3|5|3|4|0|0|0|1|5|3|2|7|1|8|12|0|0|0|0|0|0|0|0|0|0|0|0|0|0	0.01	0.01	0.01	0.01	0.01	-5.64	1.97	0.55
UBAP2L_C	NP_001171712.1	VDAC2	10|7	17	8.5	2	5|3|6|5|11|15|24|9|12|12|13|10|7|9|10|14|64|10|10|8|20|14|10|13|3|7|7|5|9|8|3|10|0|6|12|9|9|7|13|12|5|6|6|3|5|10|4|9|12	0	0	0	0	0	-43.09	0.59	0.81
UBAP2L_C	NP_001017963.2	HSP90AA1	11|6	17	8.5	2	23|22|31|30|14|28|29|19|21|19|28|25|19|19|15|29|37|15|23|17|25|12|22|31|31|24|19|15|14|15|2|19|13|21|16|26|25|19|8|18|17|27|40|29|43|34|19|17|14	0	0	0	0	0	-103.82	0.3	0.81
UBAP2L_C	NP_060873.4	DCP1A	8|9	17	8.5	2	0|0|0|0|3|2|2|3|3|2|4|3|3|0|2|6|1|9|4|13|3|3|3|2|0|0|1|1|2|4|4|2|7|6|8|0|0|0|0|0|0|0|0|0|0|0|0|0|0	0.01	0.02	0.01	0.02	0.01	-5.04	2.06	0.52
UBAP2L_C	NP_056257.1	CNOT10	11|6	17	8.5	2	0|0|0|0|0|0|0|1|1|1|0|1|1|2|1|2|0|0|0|0|0|0|0|0|0|0|0|0|0|0|0|0|0|0|0|0|0|0|0|0|0|0|0|0|0|0|0|0|0	1	1	1	1	1	8.03	21.25	0
UBAP2L_C	NP_004921.1	CAPZB	12|5	17	8.5	2	13|12|8|8|17|29|18|17|24|32|16|13|20|16|22|22|28|32|19|30|19|32|23|29|7|8|18|16|41|32|26|22|24|23|32|11|8|10|16|13|12|7|5|2|4|7|8|10|8	0	0	0	0	0	-94.32	0.34	0.81
UBAP2L_C	NP_001120654.1	CEP55	8|9	17	8.5	2	0|0|0|0|0|4|1|2|5|3|2|1|2|2|1|0|0|0|0|4|0|1|3|2|0|0|1|3|6|1|2|3|8|0|7|0|0|0|0|0|0|0|0|0|0|0|0|0|0	0.49	0.6	0.48	0.59	0.49	-0.51	3.32	0.13
UBAP2L_C	NP_055205.2	SND1	8|10	18	9	2	0|0|0|0|0|8|8|2|4|3|11|5|5|5|2|3|6|7|3|6|6|0|9|9|0|1|1|1|6|7|3|8|5|14|13|0|0|0|0|1|0|0|0|0|0|0|0|0|0	0	0	0	0	0	-12.42	1.42	0.67
UBAP2L_C	NP_073739.3	YTHDC2	10|8	18	9	2	0|0|0|0|3|5|8|6|8|9|4|5|9|5|6|7|2|25|8|20|6|11|8|5|3|5|2|1|7|5|3|6|8|13|23|0|0|0|0|0|0|0|0|0|1|0|0|0|3	0	0	0	0	0	-21.09	1.01	0.74
UBAP2L_C	NP_000975.2	RPL23A	6|12	18	9	2	2|4|8|10|6|6|9|7|9|13|12|13|9|13|11|13|11|17|7|17|7|13|7|9|12|7|10|12|6|14|6|7|7|6|7|8|15|5|9|12|6|14|8|2|15|10|13|16|11	0	0	0	0	0	-39.23	0.71	0.77
UBAP2L_C	NP_001244222.1	HNRNPH1	12|6	18	9	2	12|13|18|17|7|0|20|11|11|11|13|2|0|8|10|0|13|18|11|0|12|12|11|3|11|11|9|9|10|9|0|4|5|11|9|21|23|16|22|34|22|11|16|9|14|15|18|20|40	0	0	0	0	0	-59.35	0.51	0.81
UBAP2L_C	NP_055144.3	EDC4	16|2	18	9	2	0|1|2|0|6|11|9|8|14|7|10|8|9|6|7|15|4|20|7|29|4|6|11|9|2|3|8|5|8|6|1|4|11|0|7|0|0|0|0|0|0|0|0|0|0|1|0|0|0	0	0	0	0	0	-36.04	0.93	0.71
UBAP2L_C	NP_001960.2	EIF5	6|12	18	9	2	0|0|0|0|16|19|18|15|18|20|19|24|17|18|24|34|14|36|13|52|34|24|26|25|14|20|19|19|35|48|13|42|21|38|31|0|0|0|0|0|0|0|0|0|0|0|0|0|0	0	0	0	0	0	-99.59	0.33	0.81
UBAP2L_C	NP_006436.3	PRPF8	15|4	19	9.5	2	2|1|2|2|43|46|47|53|38|42|31|27|44|53|37|35|28|128|31|95|33|53|45|30|19|25|38|35|37|28|14|27|31|20|32|1|3|0|2|2|2|2|7|4|3|2|2|3|1	0	0	0	0	0	-180.58	0.21	0.81
UBAP2L_C	NP_001136112.1	TNRC6C	8|11	19	9.5	2	0|0|0|0|0|0|0|0|0|0|0|0|0|0|0|0|0|0|0|0|0|0|0|0|0|0|0|0|0|0|0|0|0|0|0|0|0|0|0|0|0|0|0|0|0|0|0|0|0	1	1	1	1	1	12.51	95	0
UBAP2L_C	NP_003676.2	KHSRP	9|10	19	9.5	2	12|8|16|8|13|20|23|14|14|22|18|13|12|13|15|16|30|32|14|19|26|14|13|22|9|9|18|18|21|16|9|12|15|16|20|5|8|9|8|11|8|11|12|10|23|14|2|3|16	0	0	0	0	0	-58.97	0.5	0.81
UBAP2L_C	NP_653304.2	LSM14B	8|11	19	9.5	2	0|0|0|0|0|0|0|0|0|0|0|0|0|0|0|0|0|0|0|0|0|0|0|0|0|0|0|0|0|0|0|0|0|1|3|0|0|0|0|0|0|0|0|0|0|0|0|0|0	1	1	1	1	1	5.56	59.38	0
UBAP2L_C	NP_036252.1	CD2AP	12|7	19	9.5	2	0|0|0|0|55|74|81|59|52|49|64|50|58|64|66|70|56|161|59|127|71|98|69|61|34|34|67|55|100|112|121|62|96|104|83|0|0|0|0|0|0|0|0|0|0|0|0|0|0	0	0	0	0	0	-332.45	0.12	0.81
UBAP2L_C	NP_002096.1	H2AFX	11|8	19	9.5	2	0|4|0|0|12|15|8|20|0|7|7|15|0|18|0|22|0|12|28|0|7|0|12|0|0|0|9|0|9|0|0|0|6|0|0|9|11|14|0|0|0|0|10|0|0|0|0|0|6	0	0	0	0	0	-26.54	0.91	0.76
UBAP2L_C	NP_003141.2	STAT3	9|11	20	10	2	1|0|1|0|10|11|12|7|12|7|10|7|12|11|6|6|0|20|3|20|5|2|17|3|0|0|4|5|23|18|7|15|20|29|23|0|1|0|1|0|0|1|1|1|1|1|1|1|2	0	0	0	0	0	-33.36	0.79	0.77
UBAP2L_C	NP_115914.1	TUBB6	0|20	20	10	2	37|34|56|52|16|37|40|22|24|15|30|30|19|17|13|31|25|29|21|35|40|0|34|29|53|53|46|26|0|33|0|27|17|0|0|32|54|28|27|34|24|39|47|28|55|48|25|33|44	0	0	0	0	0	-183.66	0.24	0.81
UBAP2L_C	NP_001171671.1	ZBTB33	10|10	20	10	2	0|0|0|0|45|51|63|49|56|45|54|43|41|64|53|46|52|112|77|111|77|71|80|56|67|71|66|60|44|19|32|12|41|46|41|0|0|0|0|0|0|0|0|0|0|0|0|0|0	0	0	0	0	0	-238.42	0.16	0.81
UBAP2L_C	NP_001185907.1	SMAP2	9|11	20	10	2	0|0|0|0|0|0|0|0|0|0|0|0|0|0|0|0|0|0|0|0|0|0|0|0|0|0|0|0|0|0|0|1|0|0|0|0|0|0|0|0|0|0|0|0|0|0|0|0|0	1	1	1	1	1	13.91	100	0
UBAP2L_C	NP_001091674.1	HNRNPF	9|11	20	10	2	8|8|14|8|5|13|9|9|9|3|10|13|8|12|6|6|8|12|1|9|10|2|6|12|8|10|9|4|10|6|8|0|5|6|7|7|10|5|8|10|10|12|10|5|11|8|11|1|18	0	0	0	0	0	-26.74	0.93	0.76
UBAP2L_C	NP_002287.2	LBR	9|11	20	10	2	7|9|13|15|19|47|27|12|20|13|23|20|16|21|15|24|15|66|31|37|43|32|26|17|26|24|21|18|21|13|6|15|19|29|17|7|11|10|7|13|6|9|15|10|14|14|5|2|12	0	0	0	0	0	-87.85	0.38	0.81
UBAP2L_C	NP_064530.1	SH3GLB2	10|10	20	10	2	0|0|0|0|10|8|6|6|10|10|12|12|12|9|11|0|0|0|0|7|0|2|0|0|0|0|1|1|0|0|0|0|0|0|0|0|0|0|0|0|0|0|0|0|0|0|0|0|0	0.01	0.01	0.01	0.01	0.01	-4.47	2.14	0.53
UBAP2L_C	P00761	P00761	9|11	20	10	2	34|37|117|46|25|22|20|19|12|11|16|20|21|22|18|9|11|18|40|20|13|33|10|12|35|28|27|29|8|7|18|7|11|16|7|37|34|27|26|35|22|53|64|58|59|54|29|35|96	0	0	0	0	0	-158.54	0.23	0.81
UBAP2L_C	NP_036265.3	COPG2	10|10	20	10	2	0|0|6|1|59|68|69|57|53|48|49|40|58|59|44|76|41|170|51|156|63|63|69|53|52|45|58|54|99|90|80|116|105|113|118|0|4|0|0|0|0|0|2|0|4|3|0|0|0	0	0	0	0	0	-316.32	0.12	0.81
UBAP2L_C	NP_001092.1	ACTB	10|10	20	10	2	19|21|25|18|16|29|25|34|24|20|35|30|26|29|23|30|29|31|28|29|34|0|34|29|26|23|26|22|30|25|32|23|28|27|18|33|44|27|31|40|29|18|25|23|26|25|26|18|22	0	0	0	0	0	-105.15	0.32	0.81
UBAP2L_C	NP_001008938.1	CKAP5	16|4	20	10	2	0|0|0|0|32|45|30|46|39|43|33|29|38|35|43|46|34|88|33|72|34|31|48|26|7|7|18|17|31|26|14|15|31|22|31|0|0|0|0|0|0|0|0|0|0|0|0|0|0	0	0	0	0	0	-155.18	0.26	0.81
UBAP2L_C	NP_003312.3	TUFM	10|11	21	10.5	2	39|36|43|40|16|32|28|16|16|15|26|29|23|20|16|29|24|34|23|30|55|43|29|36|46|33|33|28|24|18|7|13|14|16|20|30|46|27|35|41|24|33|30|16|49|37|19|25|55	0	0	0	0	0	-133.38	0.28	0.81
UBAP2L_C	NP_001004.2	RPS9	11|10	21	10.5	2	8|14|34|19|16|26|16|10|15|15|17|22|21|17|13|17|20|29|15|28|25|18|19|20|24|14|14|12|9|13|12|11|6|6|11|19|21|12|12|17|10|15|24|35|17|17|15|17|25	0	0	0	0	0	-68.02	0.48	0.81
UBAP2L_C	NP_056142.2	SMG5	11|10	21	10.5	2	0|0|0|0|0|0|0|0|0|0|0|0|0|0|0|0|0|0|0|0|0|0|0|0|0|0|0|0|0|0|0|0|0|0|1|0|0|0|0|0|0|0|0|0|0|0|0|0|0	1	1	1	1	1	15.45	105	0
UBAP2L_C	NP_056132.1	PUM2	9|12	21	10.5	2	0|0|0|0|0|0|0|0|0|0|0|0|0|0|0|0|0|0|0|0|0|0|0|0|0|0|0|0|0|0|0|0|0|0|0|0|0|0|0|0|0|0|0|0|0|0|0|0|0	1	1	1	1	1	13.89	105	0
UBAP2L_C	NP_005581.2	MRE11	8|13	21	10.5	2	2|2|18|27|47|52|56|44|35|33|40|43|53|37|37|64|31|87|49|96|67|50|63|55|48|47|44|35|63|69|27|70|61|68|54|8|0|2|10|0|1|36|28|25|19|21|7|15|43	0	0	0	0	0	-223.19	0.18	0.81
UBAP2L_C	NP_001032827.1	NPM1	17|4	21	10.5	2	6|7|17|14|72|73|82|65|51|47|53|49|68|72|61|86|50|288|92|284|127|104|87|76|32|30|39|28|63|61|47|63|54|50|53|20|18|15|12|19|16|13|20|10|10|10|10|14|34	0	0	0	0	0	-369.36	0.12	0.81
UBAP2L_C	NP_001171062.1	PPP2R2A	13|8	21	10.5	2	14|13|14|7|6|8|10|8|10|7|11|6|6|8|4|9|8|8|6|9|14|0|9|9|9|8|17|16|10|5|0|2|2|6|9|10|8|11|11|13|9|10|13|10|13|18|10|12|23	0	0	0	0	0	-34.59	0.85	0.77
UBAP2L_C	NP_001005332.1	MAGED1	6|15	21	10.5	2	1|1|1|1|0|0|0|0|0|3|0|0|0|0|0|0|0|1|0|0|0|0|1|0|1|1|2|3|0|0|0|0|0|2|0|0|1|0|0|0|0|1|2|1|1|1|1|1|4	0.92	1	0.92	1	0.92	1.72	8.47	0.01
UBAP2L_C	NP_056340.2	IBTK	10|11	21	10.5	2	0|0|0|0|0|0|1|1|0|1|0|0|0|3|0|0|0|0|1|0|0|2|4|3|0|0|0|0|5|0|0|2|8|6|10|0|0|0|0|0|0|0|0|0|0|0|0|0|0	0.77	0.79	0.76	0.79	0.77	0.99	5.59	0.03
UBAP2L_C	NP_003595.1	IRS4	10|11	21	10.5	2	23|23|25|18|11|28|13|14|18|13|27|20|18|30|20|14|28|44|36|33|55|35|30|29|30|18|24|27|25|24|26|19|44|46|35|15|11|7|7|8|5|21|19|8|20|24|7|10|16	0	0	0	0	0	-104.51	0.34	0.81
UBAP2L_C	NP_001419.1	ENO1	12|9	21	10.5	2	23|26|55|39|10|28|128|13|34|36|32|22|13|10|13|49|28|69|15|47|107|23|41|37|55|43|20|13|15|50|8|43|35|29|15|50|55|35|35|54|42|53|53|36|64|65|36|51|92	0	0	0	0	0	-216.22	0.19	0.81
UBAP2L_C	NP_001124150.1	EIF4E	11|10	21	10.5	2	1|1|0|1|3|0|3|0|2|4|2|0|3|4|2|4|5|4|2|8|2|3|0|2|0|1|3|0|4|2|1|1|1|0|1|0|0|1|0|0|0|1|2|0|0|0|0|0|0	0.91	0.96	0.92	0.96	0.92	1.97	3.8	0.01
UBAP2L_C	NP_001018080.1	CORO1B	8|13	21	10.5	2	0|0|0|0|36|55|51|40|37|29|43|34|34|41|31|40|28|75|34|95|38|41|45|43|16|16|17|18|34|28|26|41|38|69|44|0|0|0|0|0|0|0|0|0|0|0|0|0|0	0	0	0	0	0	-164.68	0.24	0.81
UBAP2L_C	NP_001777.1	CDK1	10|11	21	10.5	2	5|4|23|20|10|19|16|13|9|16|15|20|16|10|9|18|14|36|13|25|19|9|23|13|26|20|5|3|9|18|10|15|8|19|16|12|15|11|6|9|3|18|20|12|20|18|4|5|19	0	0	0	0	0	-58.9	0.54	0.81
UBAP2L_C	NP_056474.2	RSL1D1	14|8	22	11	2	0|0|11|8|12|11|5|3|6|5|8|6|7|13|1|6|9|18|8|14|9|9|14|6|8|12|6|6|2|0|0|0|1|0|2|3|7|3|9|8|1|0|11|3|6|6|1|5|5	0	0	0	0	0	-23.65	1.17	0.72
UBAP2L_C	NP_001017423.1	ALDH18A1	11|10	21	10.5	2	19|18|41|46|10|28|40|15|15|16|34|27|20|12|9|15|18|38|19|34|28|19|28|19|45|36|27|15|9|18|3|7|14|7|10|26|29|25|19|24|12|29|31|21|39|45|16|13|37	0	0	0	0	0	-108.76	0.33	0.81
UBAP2L_C	NP_000963.1	RPL7A	14|8	22	11	2	6|8|19|13|15|16|31|12|21|13|16|17|17|17|12|24|16|35|20|21|26|25|18|16|19|18|14|13|5|16|19|7|11|7|4|12|10|12|7|8|4|11|17|9|19|13|8|7|21	0	0	0	0	0	-64.53	0.55	0.81
UBAP2L_C	NP_001003.1	RPS8	14|8	22	11	2	5|8|21|21|11|27|17|9|14|12|17|16|22|13|10|28|17|38|13|33|27|32|17|18|18|18|13|9|7|15|12|12|15|7|8|14|16|12|16|14|11|22|21|14|19|21|16|13|17	0	0	0	0	0	-70.23	0.51	0.81
UBAP2L_C	NP_001166176.1	EIF4G2	10|12	22	11	2	0|0|0|0|8|5|6|4|6|2|7|5|7|3|7|7|4|4|0|21|4|0|8|7|0|2|2|0|16|22|8|11|15|14|14|0|0|0|0|0|0|0|0|0|0|0|0|0|0	0	0	0	0	0	-17.16	1.28	0.72
UBAP2L_C	NP_001035807.1	HIST2H2AA4	14|8	22	11	2	5|10|25|18|18|21|14|20|19|14|0|24|21|24|0|0|0|21|35|30|17|0|17|0|30|23|17|12|21|11|24|14|10|10|0|0|14|21|26|13|13|0|20|0|14|0|8|9|0	0	0	0	0	0	-70.31	0.51	0.79
UBAP2L_C	NP_036552.1	IFIT5	7|15	22	11	2	0|0|0|0|10|16|11|9|9|17|9|10|15|11|8|16|7|36|9|30|11|8|11|8|8|11|17|11|33|34|31|28|29|37|35|0|0|0|0|0|0|0|1|0|0|0|0|0|0	0	0	0	0	0	-64.22	0.56	0.79
UBAP2L_C	NP_076982.3	SECISBP2	17|6	23	11.5	2	0|0|0|0|0|0|0|0|0|0|0|0|0|0|0|0|0|0|0|0|0|0|0|0|0|0|0|0|0|0|0|0|0|0|0|0|0|0|0|0|0|0|0|0|0|0|0|0|0	1	1	1	1	1	9.14	115	0
UBAP2L_C	NP_002874.1	RANGAP1	17|6	23	11.5	2	0|0|4|0|25|46|54|38|35|29|28|34|30|35|38|45|23|113|32|100|37|72|33|38|23|26|41|30|62|73|43|72|43|55|36|2|1|1|0|0|1|2|2|0|0|0|0|2|2	0	0	0	0	0	-194.99	0.23	0.81
UBAP2L_C	NP_001095867.1	HNRNPR	16|7	23	11.5	2	0|4|15|5|8|9|8|11|8|13|6|12|11|9|18|14|7|18|8|22|7|15|10|6|6|10|5|9|0|0|0|0|0|1|3|7|6|2|12|7|5|0|9|6|4|6|4|3|10	0	0	0	0	0	-31.68	1.03	0.74
UBAP2L_C	NP_001026970.1	TIPRL	9|15	24	12	2	1|0|0|0|10|15|15|15|15|9|22|12|18|18|12|20|14|52|14|47|26|13|23|16|9|9|16|11|34|35|10|40|21|49|28|1|0|0|0|3|1|0|0|0|0|0|0|0|0	0	0	0	0	0	-76.38	0.51	0.8
UBAP2L_C	NP_001138303.1	PHB2	11|12	23	11.5	2	2|2|25|19|8|22|19|12|16|11|20|14|17|14|9|18|16|24|23|25|24|25|17|18|17|19|1|1|8|10|9|10|10|7|13|20|21|17|14|16|10|18|22|14|20|17|13|19|34	0	0	0	0	0	-61.48	0.55	0.81
UBAP2L_C	NP_612427.2	MCRIP2	11|13	24	12	2	0|1|0|0|0|1|1|1|0|1|0|0|0|0|0|0|2|0|1|4|1|0|0|0|0|0|2|1|1|0|1|1|1|1|2|0|0|0|0|0|0|0|0|0|0|0|0|0|0	1	1	1	1	1	9.36	13.04	0
UBAP2L_C	NP_001032405.1	STAU1	15|9	24	12	2	1|0|7|2|2|5|5|6|6|7|4|4|9|5|6|11|4|8|6|13|3|8|3|5|6|5|8|4|6|2|3|3|3|2|4|0|0|0|0|0|0|4|3|1|4|4|0|2|2	0.03	0.06	0.03	0.06	0.03	-10.72	1.92	0.49
UBAP2L_C	NP_001035242.1	PEG10	12|12	24	12	2	1|2|2|4|0|0|0|0|0|0|0|0|0|0|0|0|0|1|0|0|0|0|0|0|1|2|1|1|1|1|0|0|0|0|1|1|0|0|0|0|0|3|1|1|2|2|0|0|2	1	1	1	1	1	9.26	10	0
UBAP2L_C	NP_055740.3	R3HDM2	12|12	24	12	2	0|0|0|0|0|0|0|0|0|0|0|0|0|0|0|0|0|0|0|0|0|0|0|0|0|0|0|0|0|0|0|0|0|0|0|0|0|0|0|0|0|0|0|0|0|0|0|0|0	1	1	1	1	1	18.51	120	0
UBAP2L_C	NP_001243211.1	KRT8	14|10	24	12	2	35|44|24|27|60|30|31|25|32|45|22|29|30|33|31|23|26|24|24|23|31|22|26|41|26|25|34|34|28|18|2|14|19|14|15|29|33|29|46|45|32|16|17|20|24|26|18|31|28	0	0	0	0	0	-120.7	0.35	0.81
UBAP2L_C	NP_006538.2	IGF2BP3	13|11	24	12	2	2|0|8|6|0|6|0|3|4|5|6|4|2|4|3|1|5|3|5|5|6|1|7|7|5|5|2|3|0|0|0|1|4|4|6|4|6|2|3|8|4|0|6|6|4|7|3|2|3	0.02	0.04	0.02	0.04	0.02	-5.7	2.16	0.5
UBAP2L_C	NP_001254738.1	ILF2	14|10	24	12	2	0|1|7|7|16|16|12|10|8|12|9|12|11|11|11|15|9|19|11|13|12|17|13|12|6|14|9|5|4|1|0|2|5|3|4|8|5|2|3|5|3|3|6|4|5|5|2|2|7	0	0	0	0	0	-28.63	1.02	0.76
UBAP2L_C	NP_001240308.1	RPL15	11|14	25	12.5	2	8|11|18|26|15|28|24|24|23|27|19|17|22|18|20|29|18|50|23|43|27|42|24|21|29|26|25|18|20|36|13|18|22|18|7|14|17|19|11|10|9|23|33|21|31|43|15|16|31	0	0	0	0	0	-95.51	0.43	0.81
UBAP2L_C	NP_055427.2	FAM120A	11|13	24	12	2	1|1|3|2|0|0|0|0|2|1|3|0|0|0|0|0|0|0|1|0|2|0|0|1|1|2|0|2|2|1|0|0|5|0|0|2|1|1|0|0|0|1|0|0|4|3|0|0|2	1	1	1	1	1	5.82	6.82	0
UBAP2L_C	NP_001005335.1	HNRNPL	18|7	25	12.5	2	1|5|1|0|14|20|16|12|11|16|13|12|17|17|13|15|13|34|15|32|14|20|20|18|6|5|9|8|7|7|6|7|8|5|11|6|1|8|5|2|5|2|5|1|1|3|4|4|8	0	0	0	0	0	-48.09	0.81	0.77
UBAP2L_C	NP_116165.1	JMJD1C	20|5	25	12.5	2	0|0|0|0|10|14|8|8|13|12|8|7|7|3|7|13|11|43|10|17|11|5|11|15|7|10|20|17|18|4|4|3|11|12|17|0|0|0|0|0|0|0|0|0|0|0|0|0|0	0	0	0	0	0	-43.28	0.95	0.75
UBAP2L_C	NP_001070910.1	HNRNPC	19|6	25	12.5	2	7|11|17|13|13|24|12|13|19|15|25|11|20|16|16|11|12|8|11|27|11|15|14|10|14|14|14|12|4|3|0|2|8|2|3|14|7|21|14|9|9|8|15|11|12|10|11|11|15	0	0	0	0	0	-53.66	0.77	0.77
UBAP2L_C	NP_000958.1	RPL3	16|10	26	13	2	5|8|38|31|13|28|29|11|15|20|20|18|14|13|11|38|16|49|17|28|21|24|31|24|36|33|20|16|6|18|2|11|14|10|10|15|29|15|10|13|8|24|33|20|37|33|10|16|39	0	0	0	0	0	-96.06	0.45	0.81
UBAP2L_C	NP_055331.1	CNOT3	14|11	25	12.5	2	0|0|0|0|0|0|0|0|0|1|0|0|0|0|0|0|0|0|0|0|0|0|1|0|0|0|0|0|0|0|0|0|0|0|0|0|0|0|0|0|0|0|0|0|0|0|0|0|0	1	1	1	1	1	17.15	125	0
UBAP2L_C	NP_006752.1	YWHAE	17|9	26	13	2	0|0|0|0|13|20|19|14|20|12|17|8|13|17|20|12|11|26|14|28|21|16|13|9|1|2|5|6|14|12|1|7|7|23|18|6|3|0|3|3|4|3|2|0|0|0|2|2|0	0	0	0	0	0	-45.94	0.82	0.78
UBAP2L_C	NP_001092104.1	RBM47	13|13	26	13	2	0|0|22|0|0|0|0|0|0|0|0|0|0|0|0|0|0|0|0|0|0|0|0|0|0|0|0|0|0|0|0|0|0|0|0|0|0|0|0|0|0|0|0|0|0|0|0|0|0	0.95	0.95	0.94	0.94	0.95	2.84	14.77	0.01
UBAP2L_C	NP_001087236.1	MCRIP1	14|12	26	13	2	0|0|0|0|2|0|2|3|1|4|0|0|1|1|2|2|1|2|2|5|3|3|1|1|1|0|1|1|2|3|0|1|0|4|3|0|0|0|0|0|0|0|0|0|0|0|0|0|0	1	1	1	1	1	5.96	6.25	0
UBAP2L_C	NP_001258898.1	HSP90AB1	17|9	26	13	2	22|25|41|43|18|41|44|23|24|24|34|30|23|22|19|36|39|39|24|29|47|24|33|41|36|34|23|19|31|37|19|31|22|35|29|31|34|26|14|27|20|42|50|35|57|52|19|22|36	0	0	0	0	0	-142.25	0.33	0.81
UBAP2L_C	NP_006827.1	GCN1	18|8	26	13	2	0|0|11|6|39|71|62|53|88|54|54|50|38|48|22|20|47|79|53|108|62|40|69|50|23|37|20|11|54|11|20|26|51|50|75|2|9|0|0|3|0|3|10|0|8|10|0|0|0	0	0	0	0	0	-213.92	0.24	0.81
UBAP2L_C	NP_001073888.2	UNK	13|14	27	13.5	2	0|0|0|21|1|7|0|0|0|0|1|2|0|0|1|0|0|0|10|0|4|0|4|0|2|2|0|0|0|1|16|0|0|3|0|0|0|0|0|0|0|0|0|0|0|0|0|0|0	0.69	0.71	0.69	0.71	0.69	0.7	4.5	0.05
UBAP2L_C	NP_004387.1	DDX5	15|11	26	13	2	7|11|19|21|8|15|17|14|13|11|23|13|15|12|8|10|11|28|5|30|24|20|14|22|20|20|16|11|15|15|8|10|10|21|19|12|16|14|6|17|8|10|17|17|18|16|18|17|31	0	0	0	0	0	-57.78	0.65	0.81
UBAP2L_C	NP_001153147.1	SYNCRIP	17|10	27	13.5	2	3|3|11|4|5|9|9|7|5|8|6|8|11|9|8|5|9|11|5|15|6|10|7|9|7|6|12|8|6|5|0|5|6|3|7|9|4|0|6|9|4|7|10|7|2|7|5|3|4	0	0	0	0	0	-18.67	1.51	0.67
UBAP2L_C	NP_001138880.1	NONO	13|14	27	13.5	2	27|23|36|33|24|48|79|42|45|46|50|50|44|53|36|56|41|102|41|115|49|71|58|57|39|38|36|35|70|82|53|55|48|62|66|45|30|49|29|42|24|35|49|30|57|44|35|23|65	0	0	0	0	0	-225.12	0.22	0.81
UBAP2L_C	NP_057123.1	C14orf166	15|12	27	13.5	2	0|0|1|0|0|0|2|1|3|2|2|2|3|2|1|2|5|3|0|9|2|3|1|3|1|2|0|0|4|2|0|1|3|3|3|3|2|0|1|3|2|2|2|1|1|0|1|0|4	0.99	1	0.99	1	0.99	3.62	4.56	0
UBAP2L_C	NP_005959.2	HNRNPM	15|12	27	13.5	2	29|28|54|45|17|38|23|13|22|20|43|25|19|19|20|22|28|23|15|20|34|24|30|33|47|33|30|24|16|13|5|8|13|12|21|46|38|44|37|54|30|26|47|35|39|48|24|28|55	0	0	0	0	0	-132.99	0.35	0.81
UBAP2L_C	NP_060217.1	ANKHD1	27|0	27	13.5	2	0|0|0|0|0|14|10|15|16|0|6|5|8|8|7|12|6|19|7|9|6|0|10|0|0|4|9|0|11|9|7|3|0|11|14|0|0|0|0|0|0|0|0|0|0|0|0|0|0	0.19	0.39	0.19	0.38	0.19	-40.22	1.49	0.35
UBAP2L_C	NP_001259004.1	USP10	14|14	28	14	2	0|0|2|0|2|0|2|2|2|2|0|0|0|0|0|2|1|2|3|5|0|0|0|0|1|2|0|0|0|2|0|0|3|2|2|0|0|0|0|0|0|0|0|0|0|0|0|0|0	1	1	1	1	1	14.36	9.46	0
UBAP2L_C	NP_001070707.1	RNF214	14|14	28	14	2	0|0|0|0|0|0|0|0|0|0|0|0|0|0|0|0|0|0|0|0|0|0|0|0|0|0|2|0|0|0|0|0|0|0|0|0|0|0|0|0|0|0|0|0|0|0|0|0|0	1	1	1	1	1	14.02	140	0
UBAP2L_C	NP_002943.2	RPS2	18|10	28	14	2	22|19|30|24|14|26|21|16|9|13|14|12|17|18|14|20|12|31|10|45|26|22|16|19|29|27|19|17|15|24|14|18|14|16|13|12|26|15|17|16|11|26|20|20|30|18|11|18|34	0	0	0	0	0	-78.58	0.57	0.81
UBAP2L_C	NP_060548.2	LARP1B	12|16	28	14	2	0|0|0|0|4|0|0|0|0|0|0|0|0|0|0|0|5|3|5|5|0|0|0|0|0|2|6|3|4|0|0|0|5|0|7|0|0|0|0|0|0|0|0|0|0|0|0|0|0	0.92	0.97	0.92	0.97	0.92	1.88	7.14	0.01
UBAP2L_C	NP_001091974.1	DDX17	18|11	29	14.5	2	4|4|12|7|13|24|22|17|10|11|18|14|14|10|15|14|17|15|12|18|28|15|14|19|7|7|8|5|6|6|4|4|1|11|6|15|11|17|18|19|18|11|11|15|13|10|8|11|18	0	0	0	0	0	-46.23	0.86	0.78
UBAP2L_C	NP_835461.2	ZNF598	15|15	30	15	2	2|1|1|0|0|0|0|0|0|1|0|0|0|0|0|0|0|4|0|0|0|0|1|0|1|2|2|0|1|4|0|0|2|4|0|0|0|1|0|0|0|0|1|0|0|3|0|0|0	1	1	1	1	1	10.02	12.1	0
UBAP2L_C	NP_085130.2	CPEB4	17|13	30	15	2	0|0|0|0|0|0|0|0|0|0|0|0|0|0|1|0|0|0|0|0|0|0|0|0|0|1|0|0|0|0|0|0|0|0|0|0|0|0|0|0|1|0|0|0|0|0|0|0|0	1	1	1	1	1	19.6	125	0
UBAP2L_C	NP_008835.5	PRKDC	21|9	30	15	2	26|21|72|62|35|91|86|43|46|41|96|82|42|48|28|26|91|62|63|54|102|65|79|72|70|75|51|29|13|10|5|17|23|12|25|57|60|24|31|66|29|50|91|34|94|96|19|25|55	0	0	0	0	0	-291.18	0.2	0.81
UBAP2L_C	NP_001157789.1	FLNB	21|10	31	15.5	2	0|0|0|0|114|135|124|131|114|100|114|84|95|126|97|90|92|184|128|189|128|69|204|121|48|48|102|69|112|87|36|96|137|111|143|3|0|0|0|2|0|0|0|0|0|0|0|0|0	0	0	0	0	0	-503.85	0.13	0.81
UBAP2L_C	NP_060016.3	CNOT11	19|11	30	15	2	0|0|0|0|0|0|1|2|0|0|0|0|1|0|0|0|0|4|0|5|0|0|0|1|0|1|1|0|2|0|0|1|1|2|2|0|0|0|0|0|1|0|0|0|0|0|0|0|0	1	1	1	1	1	5.46	15	0
UBAP2L_C	NP_001407.1	EIF4A1	15|18	33	16.5	2	24|21|43|36|11|30|40|24|22|27|27|20|18|14|23|30|22|68|18|45|26|31|28|28|38|38|27|18|26|36|26|40|22|26|20|30|35|28|23|25|16|39|43|27|48|35|19|28|71	0	0	0	0	0	-120.31	0.44	0.81
UBAP2L_C	NP_001952.1	EEF2	16|15	31	15.5	2	28|25|21|19|14|31|42|19|27|27|28|19|22|22|13|29|18|69|18|49|29|24|18|26|18|27|31|25|35|58|14|44|20|73|51|19|24|18|17|17|15|25|29|13|20|20|19|21|35	0	0	0	0	0	-111.79	0.43	0.81
UBAP2L_C	NP_005372.2	NCL	23|11	34	17	2	4|9|29|23|37|53|26|33|36|33|43|59|45|47|33|50|107|123|45|126|84|124|40|50|42|38|42|35|17|14|7|4|14|7|10|26|34|26|22|20|16|28|21|5|22|22|16|19|17	0	0	0	0	0	-205.15	0.31	0.81
UBAP2L_C	NP_004414.3	DVL3	21|12	33	16.5	2	0|0|0|0|6|0|6|7|10|11|6|8|3|5|5|7|5|10|8|14|8|5|8|4|4|11|10|8|7|2|2|5|8|11|14|0|0|0|0|0|0|0|0|0|0|0|0|0|0	0.11	0.22	0.11	0.22	0.11	-13.15	2.03	0.41
UBAP2L_C	NP_002810.1	PTBP1	22|13	35	17.5	2	12|12|6|3|6|11|4|2|5|3|13|3|3|8|4|7|36|13|11|10|9|2|10|10|6|5|14|10|4|3|0|0|4|10|11|14|11|15|17|30|34|11|14|13|11|8|9|10|23	0	0	0	0	0	-35.47	1.16	0.76
UBAP2L_C	NP_001143.2	SLC25A5	15|20	35	17.5	2	20|18|23|24|17|31|25|13|20|23|29|30|19|14|16|25|18|22|18|32|25|10|23|23|30|26|18|19|20|17|10|14|12|10|11|23|26|22|18|26|18|19|24|19|26|24|21|22|27	0	0	0	0	0	-71.24	0.69	0.81
UBAP2L_C	NP_001131145.1	ILF3	20|14	34	17	2	3|5|14|6|14|15|12|17|8|13|15|14|18|16|15|11|9|23|8|19|17|18|15|12|15|17|17|12|5|2|2|2|6|5|3|12|5|2|9|5|6|6|14|7|12|6|6|3|16	0	0	0	0	0	-35.27	1.11	0.77
UBAP2L_C	NP_079128.2	AGO3	22|13	35	17.5	2	0|0|0|0|0|0|0|0|0|0|0|0|0|0|0|0|0|0|0|0|0|0|0|0|0|0|0|0|0|0|0|0|0|0|0|0|0|0|0|0|0|0|0|0|0|0|0|0|0	1	1	1	1	1	20.06	175	0
UBAP2L_C	NP_001093392.1	ALG13	17|18	35	17.5	2	1|0|0|0|0|0|0|0|0|0|0|0|0|0|0|0|0|0|0|0|0|0|0|0|0|0|0|0|0|0|0|0|0|0|0|0|0|0|0|0|0|0|0|0|0|0|0|0|0	1	1	1	1	1	26	175	0
UBAP2L_C	NP_001138898.1	YBX3	17|19	36	18	2	1|1|13|6|0|10|11|10|6|14|4|5|9|9|7|17|8|17|12|7|8|4|11|11|12|11|10|6|1|6|10|5|8|5|6|5|5|1|0|0|1|3|6|5|2|4|4|5|4	0	0	0	0	0	-12.53	1.81	0.68
UBAP2L_C	NP_001186231.1	CNOT2	23|13	36	18	2	0|0|0|0|0|0|0|0|0|0|0|0|0|0|1|0|0|2|0|1|0|2|0|0|0|0|0|0|0|0|0|0|1|1|0|0|0|0|0|0|0|0|0|0|0|0|0|0|0	1	1	1	1	1	17.06	56.25	0
UBAP2L_C	NP_006187.2	PCBP1	18|19	37	18.5	2	12|13|19|7|4|15|9|6|9|9|13|14|9|11|11|12|7|19|10|24|26|2|16|11|14|9|13|15|16|26|11|17|11|17|16|12|11|6|5|7|10|11|13|10|17|16|0|11|17	0	0	0	0	0	-32.48	1.15	0.77
UBAP2L_C	NP_003698.1	RUVBL1	22|15	37	18.5	2	1|1|2|2|57|70|72|62|58|53|51|66|64|63|64|68|102|140|52|146|78|100|67|66|37|32|56|45|82|107|98|68|66|72|60|3|0|2|0|3|1|1|1|0|0|1|2|0|2	0	0	0	0	0	-290.48	0.24	0.81
UBAP2L_C	NP_004719.2	DDX21	19|19	38	19	2	7|7|34|36|33|52|33|28|41|34|47|39|34|36|30|51|34|92|42|71|55|99|33|39|45|40|29|36|21|32|7|10|31|15|16|31|33|21|19|27|13|27|34|31|39|33|21|18|42	0	0	0	0	0	-142.92	0.42	0.81
UBAP2L_C	NP_055681.1	SEC16A	31|8	39	19.5	2	2|4|6|0|2|3|2|5|4|2|0|2|5|2|2|2|2|0|5|3|0|2|2|0|1|0|4|2|4|0|1|2|3|0|2|4|0|1|0|0|0|1|2|1|0|0|2|2|0	0.6	1	0.62	1	0.62	-1.17	6.41	0.07
UBAP2L_C	NP_006657.1	RUVBL2	13|26	39	19.5	2	2|0|6|0|58|77|69|69|71|59|75|68|66|71|70|64|51|184|70|148|84|98|74|76|34|37|55|44|75|75|70|67|46|69|48|2|1|0|1|1|3|0|5|0|0|3|1|0|1	0	0	0	0	0	-298.26	0.25	0.81
UBAP2L_C	NP_056176.2	R3HDM1	17|22	39	19.5	2	0|0|0|0|0|0|0|0|0|0|0|0|0|0|0|0|0|0|0|0|0|0|0|0|0|0|0|0|0|0|0|0|0|0|0|0|0|0|0|0|0|0|0|0|0|0|0|0|0	1	1	1	1	1	26	195	0
UBAP2L_C	NP_689929.2	PATL1	24|18	42	21	2	0|0|3|0|0|0|1|0|0|1|0|0|1|0|0|0|0|0|0|0|0|0|0|0|0|1|0|0|0|0|0|0|0|0|0|0|0|0|0|0|0|0|0|0|0|0|0|0|0	1	1	1	1	1	14.75	75	0
UBAP2L_C	NP_821080.1	TUBB2B	0|43	43	21.5	2	70|0|106|85|0|69|82|45|0|38|55|58|0|0|0|0|0|0|46|75|0|0|0|0|100|83|0|0|0|0|0|0|0|0|0|0|88|0|57|64|0|82|75|0|100|97|0|66|88	0	0	0	0	0	-290.79	0.33	0.81
UBAP2L_C	NP_001182484.1	CLINT1	28|14	42	21	2	1|0|0|0|8|28|23|14|24|17|13|9|18|15|14|18|13|30|11|25|19|18|12|16|5|6|18|13|32|34|22|32|20|30|43|0|0|0|0|0|0|0|0|0|0|0|0|0|0	0	0	0	0	0	-59.85	0.96	0.78
UBAP2L_C	NP_001007226.1	IGF2BP2	22|22	44	22	2	0|0|0|0|0|7|7|3|5|4|6|3|2|4|2|7|6|4|4|10|8|5|5|9|2|1|0|0|0|5|1|4|2|4|1|3|3|0|0|4|0|0|0|0|2|2|0|0|0	1	1	1	1	1	9.17	4.44	0
UBAP2L_C	NP_001001935.1	ATP5A1	22|22	44	22	2	20|32|73|69|22|54|51|20|29|26|47|50|27|23|20|43|37|69|31|58|59|48|45|61|68|51|34|24|15|32|36|23|18|21|20|50|59|47|46|57|29|48|53|47|61|61|30|38|92	0	0	0	0	0	-183.34	0.39	0.81
UBAP2L_C	NP_001029249.1	HIST2H4B	28|17	45	22.5	2	6|11|17|19|34|37|29|31|21|23|21|27|35|35|41|38|20|27|27|34|21|0|32|32|28|19|16|15|13|24|20|28|13|12|15|17|15|21|25|10|11|14|21|14|15|14|10|8|11	0	0	0	0	0	-79.85	0.79	0.79
UBAP2L_C	NP_005310.1	HIST1H1C	29|17	46	23	2	7|7|50|38|21|42|41|0|53|30|37|41|47|45|29|35|35|53|34|71|79|72|22|69|73|53|25|19|38|0|22|19|32|17|20|28|24|45|32|23|15|16|19|19|36|30|28|20|29	0	0	0	0	0	-154.87	0.49	0.81
UBAP2L_C	NP_001107565.1	LSM14A	19|27	46	23	2	0|0|0|0|0|0|0|0|3|5|0|0|2|0|1|0|1|3|0|8|0|0|0|0|0|0|0|3|3|6|0|2|0|2|6|0|0|0|0|0|0|0|1|0|0|0|0|0|0	1	1	1	1	1	4.75	12.5	0
UBAP2L_C	NP_005222.2	CTTN	13|32	45	22.5	2	8|12|12|6|35|49|58|52|41|45|56|40|46|38|43|38|34|87|37|85|64|57|44|50|27|29|35|31|62|64|47|64|65|63|51|5|6|4|5|7|6|6|2|2|4|2|3|5|13	0	0	0	0	0	-193.11	0.42	0.81
UBAP2L_C	AP_000199.1	AP_000199.1	31|16	47	23.5	2	40|29|85|108|28|25|21|34|41|31|43|42|49|29|25|33|14|28|15|62|28|29|39|38|107|98|44|36|19|11|25|14|47|9|11|83|23|63|109|17|18|189|230|200|175|187|74|86|175	0	0	0	0	0	-366.47	0.24	0.81
UBAP2L_C	NP_002888.1	RBMS1	29|18	47	23.5	2	0|0|0|0|0|0|0|0|0|0|0|0|0|0|0|0|0|2|0|0|0|0|0|0|0|0|0|0|0|0|0|0|0|0|0|0|0|0|0|0|0|0|0|0|0|0|0|0|0	1	1	1	1	1	17.48	235	0
UBAP2L_C	NP_064504.2	ZC3HAV1	19|32	51	25.5	2	1|0|2|0|8|7|3|8|9|8|8|3|11|8|3|9|9|24|3|29|8|7|11|9|3|2|5|2|7|8|10|18|10|14|18|0|1|0|0|1|0|1|2|1|59|2|0|1|4	0	0	0	0	0	-19.48	1.98	0.64
UBAP2L_C	NP_002131.2	HNRNPK	30|20	50	25	2	5|7|6|3|43|37|40|29|29|19|36|37|26|36|35|35|28|57|33|59|37|57|46|44|15|17|18|22|34|38|27|25|22|28|34|16|8|20|10|13|16|5|9|10|7|3|7|9|11	0	0	0	0	0	-107.79	0.67	0.8
UBAP2L_C	NP_003518.2	HIST1H2BO	28|21	49	24.5	2	3|13|19|0|37|44|39|49|33|32|28|42|54|56|44|48|19|38|35|43|30|0|49|51|23|25|17|10|22|18|0|0|28|16|14|17|0|26|0|25|0|13|30|12|14|24|21|23|18	0	0	0	0	0	-106.26	0.66	0.8
UBAP2L_C	NP_001019770.1	HIST2H2BF	27|22	49	24.5	2	0|14|20|21|40|45|41|49|33|31|29|44|58|58|44|51|19|39|35|42|30|0|50|53|26|28|18|12|24|20|4|15|29|0|15|18|22|26|33|25|14|15|31|12|16|25|20|24|20	0	0	0	0	0	-110.14	0.63	0.81
UBAP2L_C	NP_036331.1	AGO1	26|21	47	23.5	2	0|0|0|0|0|0|0|0|0|0|0|0|0|0|0|0|0|0|0|0|0|0|0|0|0|0|0|0|0|0|0|0|0|0|0|0|0|0|0|0|0|0|0|0|0|0|0|0|0	1	1	1	1	1	31.91	235	0
UBAP2L_C	NP_000961.2	RPL6	29|22	51	25.5	2	9|12|26|28|25|43|26|23|26|22|37|33|34|35|32|36|22|64|16|38|39|31|32|32|35|34|27|22|11|25|5|9|20|8|13|14|19|11|10|17|8|25|36|17|37|32|15|11|28	0	0	0	0	0	-90.89	0.75	0.8
UBAP2L_C	NP_001094058.1	RC3H2	28|25	53	26.5	2	0|0|0|0|0|0|0|0|0|0|0|0|0|0|0|0|0|0|0|0|0|0|0|0|0|0|0|0|0|0|0|0|0|0|0|0|0|0|0|0|0|0|0|0|0|0|0|0|0	1	1	1	1	1	37.77	265	0
UBAP2L_C	NP_073615.2	CEP85	26|26	52	26	2	1|1|0|0|0|0|0|0|0|0|0|0|0|0|0|0|0|0|0|0|0|0|0|0|0|0|1|0|0|0|0|0|0|4|0|0|0|0|0|0|0|0|0|0|0|0|0|0|0	1	1	1	1	1	12.63	92.86	0
UBAP2L_C	NP_001408.2	EIF4B	26|25	51	25.5	2	0|2|0|0|8|20|21|11|40|37|34|20|38|25|22|43|27|74|13|56|22|9|29|27|17|19|37|25|68|61|22|58|63|74|44|0|0|0|0|0|1|0|0|0|0|0|0|0|0	0	0	0	0	0	-106.41	0.65	0.8
UBAP2L_C	NP_055970.1	LARP4B	22|32	54	27	2	1|0|0|0|0|0|0|0|0|0|1|0|1|1|0|0|1|3|1|2|0|2|2|0|0|0|0|0|1|0|1|1|0|1|2|0|0|0|0|0|0|0|0|0|0|0|0|0|0	1	1	1	1	1	25.27	32.14	0
UBAP2L_C	NP_001122383.1	PCBP2	29|26	55	27.5	2	22|18|27|25|6|25|18|7|9|11|16|11|6|11|8|15|10|31|31|23|27|8|25|13|23|23|17|22|19|23|20|34|15|28|26|18|24|12|14|17|14|18|18|11|25|25|13|14|33	0	0	0	0	0	-50.77	1.12	0.79
UBAP2L_C	NP_002902.2	UPF1	29|26	55	27.5	2	0|0|0|0|0|0|0|0|0|0|2|0|0|0|2|0|0|0|0|0|0|0|0|0|0|0|0|0|0|0|0|1|2|0|0|0|0|0|0|0|0|0|0|0|0|0|0|0|0	1	1	1	1	1	21.23	98.21	0
UBAP2L_C	NP_054872.2	ZC3H7A	29|26	55	27.5	2	0|0|0|0|0|0|0|0|0|0|0|0|0|0|0|0|0|0|0|1|0|0|0|0|0|0|0|0|0|0|1|0|0|1|1|0|0|0|0|0|0|0|0|0|0|0|0|0|0	1	1	1	1	1	38.05	171.88	0
UBAP2L_C	NP_002256.2	KPNB1	35|21	56	28	2	1|2|2|2|36|28|22|23|23|21|22|17|29|31|33|28|17|58|23|73|25|54|34|25|6|6|30|27|33|22|2|12|7|25|32|4|3|0|1|2|4|2|3|0|3|3|2|1|2	0	0	0	0	0	-81.26	0.9	0.79
UBAP2L_C	NP_055121.1	RTCB	29|27	56	28	2	0|1|6|3|3|6|7|5|6|5|6|4|2|3|1|0|2|6|3|10|7|6|7|6|2|5|1|1|7|8|4|4|5|4|10|0|4|0|2|4|0|8|4|0|0|2|3|0|10	1	1	1	1	1	11.28	4.49	0
UBAP2L_C	NP_001013456.1	FXR1	25|31	56	28	2	0|0|4|1|2|9|3|3|0|4|3|4|3|5|2|2|2|1|0|3|4|0|4|3|11|2|1|1|0|5|0|1|2|5|7|1|0|0|0|0|0|0|0|0|0|0|0|0|0	1	1	1	1	1	11.76	7.45	0
UBAP2L_C	NP_001348.2	DHX9	34|23	57	28.5	2	3|7|34|25|39|54|53|39|38|33|54|58|50|46|35|50|45|77|36|73|54|84|48|57|35|31|24|15|17|32|18|25|21|15|26|32|37|37|31|42|18|10|42|21|33|32|14|14|37	0	0	0	0	0	-147.54	0.58	0.81
UBAP2L_C	NP_004550.2	YBX1	35|23	58	29	2	9|6|22|18|3|13|16|19|17|19|9|7|15|13|10|30|11|29|14|43|15|10|13|32|28|19|38|18|10|12|13|7|16|12|12|11|7|2|3|4|6|10|23|11|18|12|8|8|14	0	0	0	0	0	-40.5	1.41	0.76	1 [biogrid]1 [biogrid]
UBAP2L_C	NP_003926.1	TOP3B	28|31	59	29.5	2	0|0|0|0|0|0|0|0|0|0|0|0|0|0|0|0|0|0|0|0|0|0|0|0|0|0|0|0|0|0|0|0|0|0|0|0|0|0|0|0|0|0|0|0|0|0|0|0|0	1	1	1	1	1	42.15	295	0
UBAP2L_C	NP_001164275.1	LARP4	29|29	58	29	2	1|1|1|0|1|0|0|0|3|2|1|1|1|0|2|2|0|5|2|1|0|2|2|1|2|1|3|2|0|4|0|2|3|2|3|0|0|1|0|0|0|1|2|0|0|0|0|1|0	1	1	1	1	1	27.72	14.22	0
UBAP2L_C	NP_002128.1	HNRNPA2B1	43|16	59	29.5	2	2|13|8|4|17|23|23|19|17|19|20|26|26|28|27|26|26|20|16|35|17|24|22|33|13|8|7|9|12|8|0|5|12|4|11|15|7|15|18|10|15|5|12|4|10|9|8|6|22	0	0	0	0	0	-56.63	1.34	0.74
UBAP2L_C	NP_004413.1	DVL2	28|32	60	30	2	1|2|2|2|10|9|6|9|9|16|6|12|15|20|9|10|6|14|16|23|16|7|16|8|11|16|2|11|17|7|10|5|25|18|19|0|1|3|2|0|0|2|1|1|0|0|0|0|3	0	0	0	0	0	-12.06	2.17	0.64
UBAP2L_C	NP_004492.2	HNRNPU	34|26	60	30	2	16|18|39|47|33|46|44|51|32|32|31|49|39|41|41|46|38|75|35|71|52|42|40|42|46|53|34|23|35|39|27|25|31|27|31|31|30|22|28|32|29|28|41|30|42|38|27|32|55	0	0	0	0	0	-130.67	0.65	0.81
UBAP2L_C	NP_006316.1	RAN	31|31	62	31	2	26|22|21|21|14|30|32|27|18|21|20|14|16|18|18|28|18|42|23|38|23|29|24|17|22|22|18|22|17|24|33|16|11|38|16|21|24|24|22|19|16|29|31|23|29|26|18|22|54	0	0	0	0	0	-58.56	1.07	0.79
UBAP2L_C	NP_116093.1	TUBA1C	66|0	66	33	2	0|0|89|0|0|120|0|0|0|0|0|0|0|83|0|0|0|0|0|0|120|0|0|0|0|0|0|0|0|0|0|0|0|183|0|0|0|0|0|0|0|0|0|0|0|0|0|59|73	0	0	0	0	0	-127.93	1.13	0.76
UBAP2L_C	NP_005312.1	HIST1H1E	38|25	63	31.5	2	0|0|0|0|0|44|42|42|54|40|33|43|59|60|28|56|0|32|40|42|83|13|21|70|0|0|0|0|35|23|22|0|35|0|20|0|0|43|0|0|0|0|0|0|32|25|0|0|0	0	0	0	0	0	-112.33	0.77	0.8
UBAP2L_C	NP_001153895.1	IGF2BP1	38|28	66	33	2	2|2|17|12|8|16|15|16|14|8|10|17|12|11|16|17|12|12|12|20|16|12|18|15|15|11|7|8|13|21|3|5|12|7|11|15|11|6|7|14|6|6|13|8|13|11|6|5|16	0.05	0.11	0.05	0.11	0.05	-15.07	2.19	0.46
UBAP2L_C	NP_005198.1	CRKL	37|27	64	32	2	16|20|7|9|16|21|14|21|21|20|22|16|20|24|17|16|15|31|18|37|30|14|29|22|16|16|19|22|27|26|17|27|27|33|33|20|6|18|18|12|27|8|10|7|6|8|7|11|5	0	0	0	0	0	-49.38	1.3	0.78
UBAP2L_C	NP_001193971.1	PRMT1	30|36	66	33	2	1|0|2|0|3|3|2|4|2|4|4|4|4|3|2|1|2|7|2|4|7|0|1|4|3|4|3|2|5|4|2|3|3|3|3|0|0|1|0|0|0|1|2|1|0|0|0|0|0	1	1	1	1	1	22.3	9.17	0	1 [biogrid]1 [biogrid]
UBAP2L_C	ENSEMBL:ENSBTAP0000001624	ENSEMBL:ENSBTAP00000016242	66|0	66	33	2	0|0|0|0|0|0|0|0|0|0|0|0|87|85|0|0|0|0|69|0|0|0|0|0|0|0|0|0|126|0|0|284|0|0|0|0|0|61|66|0|0|84|0|0|0|0|0|0|0	0	0	0	0	0	-152.02	0.96	0.78
UBAP2L_C	NP_004930.1	DDX1	31|36	67	33.5	2	0|1|8|1|4|6|4|5|9|8|6|7|5|8|1|4|4|13|6|14|4|2|13|4|2|5|2|0|7|8|0|6|5|8|11|2|5|0|1|5|2|2|5|4|0|0|0|4|9	1	1	1	1	1	16.95	4.5	0
UBAP2L_C	NP_036286.2	AGO2	34|33	67	33.5	2	0|0|0|0|0|0|0|0|0|1|0|0|0|0|0|0|1|0|0|1|0|0|0|0|0|0|0|0|0|0|0|0|0|1|0|2|2|0|0|0|0|0|0|0|0|0|4|0|0	1	1	1	1	1	20.12	69.79	0
UBAP2L_C	NP_006073.2	TUBA1B	0|68	68	34	2	76|73|94|93|74|121|117|74|97|85|121|104|0|0|73|123|153|260|0|299|122|167|167|108|109|101|101|67|0|183|134|0|160|185|188|56|83|0|0|65|51|0|88|68|117|117|51|60|131	0	0	0	0	0	-641.3	0.24	0.81
UBAP2L_C	NP_001167532.1	SMG7	32|38	70	35	2	0|2|0|0|1|0|0|0|1|0|0|0|1|0|0|0|0|1|0|0|0|0|0|0|0|0|1|2|0|0|0|0|0|0|1|0|0|0|0|0|0|0|0|0|0|0|0|0|0	1	1	1	1	1	79.06	87.5	0
UBAP2L_C	NP_000996.2	RPS3	36|38	74	37	2	38|36|49|55|37|44|34|34|32|35|36|43|32|35|39|48|32|83|27|60|48|54|40|43|52|41|45|33|31|52|39|34|32|35|34|35|51|29|31|34|30|61|48|42|51|49|28|40|101	0	0	0	0	0	-131.29	0.72	0.81
UBAP2L_C	NP_001230829.1	HDLBP	43|32	75	37.5	2	1|0|1|0|12|33|25|25|21|28|28|17|12|12|15|22|17|48|20|58|28|32|24|29|8|17|20|19|39|37|27|25|33|34|32|0|3|1|0|2|0|0|2|0|8|3|0|0|0	0	0	0	0	0	-56.66	1.3	0.79
UBAP2L_C	NP_001159757.1	CCT7	26|48	74	37	2	0|0|5|0|9|19|16|23|14|22|8|8|16|16|11|19|16|33|19|78|12|29|18|13|18|23|55|42|54|43|12|27|20|31|45|1|3|0|0|5|3|1|5|0|1|2|3|0|4	0	0	0	0	0	-63.13	1.3	0.78
UBAP2L_C	NP_001243650.1	CCT4	38|37	75	37.5	2	2|4|23|13|10|21|22|19|19|18|14|17|15|22|18|18|17|39|20|69|20|34|20|20|26|26|61|41|36|29|11|23|17|25|28|13|12|11|4|11|8|13|16|14|24|22|6|5|19	0	0	0	0	0	-48.01	1.32	0.79
UBAP2L_C	NP_001139542.1	TDRD3	37|39	76	38	2	0|0|0|0|0|0|0|0|0|0|0|0|0|0|0|0|0|0|0|0|2|0|1|0|0|1|0|0|2|0|0|0|0|2|1|0|0|0|0|0|0|0|0|0|0|0|0|0|0	1	1	1	1	1	40.99	105.56	0
UBAP2L_C	NP_002127.1	HNRNPA1	51|25	76	38	2	3|8|10|1|15|28|19|19|47|29|20|20|22|28|24|24|29|37|21|62|25|31|27|37|17|15|17|17|24|14|2|5|21|15|18|19|16|10|19|15|12|14|19|4|11|9|12|14|38	0	0	0	0	0	-61.76	1.38	0.77
UBAP2L_C	NP_742068.1	RC3H1	37|42	79	39.5	2	0|0|0|0|0|0|0|0|0|0|0|0|0|0|0|0|0|0|0|0|0|0|0|0|0|0|0|0|0|0|0|0|0|0|0|0|0|0|0|0|0|0|0|0|0|0|0|0|0	1	1	1	1	1	55.2	395	0
UBAP2L_C	NP_058431.2	CRK	40|44	84	42	2	0|0|0|0|15|26|15|21|24|28|21|16|21|19|20|22|12|19|14|36|24|17|22|18|10|14|17|13|24|28|34|39|30|37|27|0|0|0|0|0|0|0|0|0|0|0|0|0|0	0	0	0	0	0	-30.79	1.74	0.76
UBAP2L_C	NP_001393.1	EEF1A1	46|38	84	42	2	60|59|54|44|40|102|120|45|37|37|53|49|38|42|35|75|38|164|44|181|106|44|83|53|68|56|73|65|206|352|174|268|109|124|226|34|68|32|27|37|29|68|46|27|96|73|35|40|117	0	0	0	0	0	-419.54	0.34	0.81
UBAP2L_C	NP_005889.3	CAPRIN1	44|43	87	43.5	2	0|0|0|0|0|1|1|1|2|0|1|0|1|1|0|0|0|9|0|4|0|0|0|0|0|0|0|3|1|2|0|2|0|1|3|0|0|0|0|0|0|0|0|1|0|0|0|0|0	1	1	1	1	1	14.61	31.99	0
UBAP2L_C	NP_054767.3	MKL2	47|45	92	46	2	0|0|0|0|34|99|54|53|78|64|83|59|74|78|71|70|65|117|102|119|110|47|76|78|132|119|148|132|39|31|14|22|58|36|25|0|0|0|0|0|0|0|0|0|0|0|0|0|0	0	0	0	0	0	-245.63	0.54	0.81
UBAP2L_C	NP_003371.2	VIM	58|34	92	46	2	88|75|73|70|84|162|151|103|105|104|78|154|151|112|101|201|100|254|91|264|144|104|200|139|81|77|129|85|89|76|81|77|58|50|39|55|72|52|65|77|56|63|73|49|73|63|52|62|103	0	0	0	0	0	-465.53	0.35	0.81
UBAP2L_C	NP_001096123.1	OTUD4	41|48	89	44.5	2	0|0|0|0|0|0|0|1|0|0|0|0|0|0|0|0|0|0|0|0|0|0|0|0|0|0|0|0|0|0|0|0|0|0|0|0|0|0|0|0|0|0|0|0|0|0|0|0|0	1	1	1	1	1	60.96	445	0
UBAP2L_C	NP_001172005.1	FMR1	38|58	96	48	2	0|0|0|0|0|0|0|0|2|0|0|0|0|0|0|0|0|0|0|0|1|0|0|0|0|3|0|0|0|0|0|0|0|0|2|0|0|0|0|0|0|0|2|0|0|0|0|0|0	1	1	1	1	1	24.26	120	0
UBAP2L_C	NP_001018494.1	PUM1	44|53	97	48.5	2	0|0|4|0|0|0|0|0|0|0|0|0|0|0|0|0|0|0|0|2|0|0|0|0|0|0|0|0|0|0|0|0|0|1|0|4|3|0|3|2|0|0|0|0|0|0|0|0|0	1	1	1	1	1	18.69	63.82	0
UBAP2L_C	NP_001185730.1	EIF4G3	60|40	100	50	2	0|0|0|0|12|25|20|17|21|22|17|11|25|23|16|18|17|38|14|38|28|16|9|11|8|13|19|21|35|28|10|17|39|13|19|0|0|0|0|0|0|0|0|0|0|0|0|0|0	0	0	0	0	0	-25.65	2.24	0.63
UBAP2L_C	NP_004851.2	FXR2	37|64	101	50.5	2	0|0|4|2|0|3|4|3|0|3|4|3|3|4|4|2|3|5|3|0|0|0|4|3|4|4|0|0|0|3|1|4|2|5|4|0|4|0|2|1|0|1|0|2|0|0|0|1|0	1	1	1	1	1	31.62	14.51	0
UBAP2L_C	NP_036429.2	G3BP2	61|44	105	52.5	2	0|0|0|0|0|0|0|0|0|0|3|0|0|0|0|3|0|0|0|0|0|0|0|0|0|0|0|0|0|0|0|0|1|0|0|0|0|0|0|0|0|0|0|0|0|0|0|0|0	1	1	1	1	1	19.87	187.5	0
UBAP2L_C	NP_060268.2	YTHDF1	52|54	106	53	2	2|5|6|8|1|0|4|1|2|0|2|1|4|0|2|3|0|8|3|4|2|0|0|3|6|3|3|1|3|3|0|0|3|0|0|4|5|3|9|2|3|3|0|2|3|0|2|3|6	1	1	1	1	1	47.09	12.27	0
UBAP2L_C	NP_006078.2	TUBB4A	53|53	106	53	2	72|59|100|88|33|84|89|45|48|38|57|0|41|0|0|57|50|73|49|85|81|0|79|0|95|79|86|58|47|70|0|0|44|39|49|61|95|0|59|64|49|82|80|50|100|96|51|69|89	0	0	0	0	0	-210.19	0.66	0.81
UBAP2L_C	NP_005989.3	CCT3	47|59	106	53	2	5|5|26|15|27|55|31|29|31|40|22|27|31|29|34|37|20|83|24|137|47|44|37|36|38|36|71|52|57|73|33|42|35|44|51|16|15|10|6|15|4|18|26|22|26|19|7|7|20	0	0	0	0	0	-102.26	1.1	0.8
UBAP2L_C	NP_009109.3	STRAP	39|69	108	54	2	1|1|1|0|13|19|20|20|19|20|13|13|22|20|16|34|13|50|12|32|19|25|22|18|7|10|10|10|25|34|21|24|17|27|23|0|0|0|2|1|1|0|0|0|0|0|0|1|0	0.07	0.15	0.07	0.15	0.07	-27.57	2.39	0.44
UBAP2L_C	NP_689971.4	YTHDF3	55|58	113	56.5	2	0|0|0|0|0|3|0|0|0|0|0|0|0|0|0|0|0|0|0|0|0|4|3|0|0|0|0|0|0|0|0|1|0|7|3|0|0|0|0|0|0|0|0|0|0|0|0|0|0	1	1	1	1	1	14.52	67.26	0
UBAP2L_C	NP_002964.3	ATXN2	59|51	110	55	2	0|0|1|1|2|3|4|2|4|5|3|0|4|2|0|4|2|8|0|1|9|0|2|4|1|2|3|4|5|5|3|1|4|7|3|0|0|0|0|0|0|1|1|0|1|1|0|0|1	1	1	1	1	1	48.16	14.47	0
UBAP2L_C	NP_004837.1	EIF4E2	55|55	110	55	2	0|0|0|0|6|15|9|8|9|12|9|6|10|10|8|6|4|25|8|20|10|25|11|5|2|4|6|6|11|6|0|1|7|14|13|0|0|0|0|0|0|0|0|0|0|2|0|0|0	1	1	1	1	1	9.35	5.09	0
UBAP2L_C	NP_001753.1	CCT6A	53|64	117	58.5	2	14|14|28|23|24|43|40|31|36|30|18|23|30|33|21|47|33|88|30|209|38|34|50|55|42|41|64|54|60|56|16|31|26|44|75|22|24|14|11|20|10|27|27|26|36|32|6|10|36	0	0	0	0	0	-107.85	1.12	0.8
UBAP2L_C	NP_002146.2	HSPA6	62|53	115	57.5	2	0|0|0|0|0|21|48|0|37|0|25|0|0|0|0|0|0|40|42|23|41|0|38|41|0|0|0|0|0|30|0|0|35|48|32|0|0|0|0|0|0|0|0|0|0|0|0|0|0	0	0	0	0	0	-10.35	2.87	0.59
UBAP2L_C	NP_110379.2	TCP1	69|48	117	58.5	2	30|30|41|33|23|44|42|38|36|38|27|30|35|32|33|53|30|107|31|120|39|53|40|44|48|44|74|66|58|58|56|50|40|47|39|23|29|22|18|19|10|45|43|24|48|44|16|17|70	0	0	0	0	0	-125.37	1.06	0.8
UBAP2L_C	NP_036205.1	CCT5	66|51	117	58.5	2	9|4|11|5|18|34|27|25|27|25|20|26|25|42|19|27|17|71|20|149|41|54|36|18|24|37|62|53|61|43|25|48|25|40|49|11|8|8|2|7|3|5|11|12|12|11|2|9|15	0	0	0	0	0	-78.73	1.36	0.79
UBAP2L_C	NP_006079.1	TUBB4B	60|58	118	59	2	80|67|111|97|42|90|97|59|56|0|66|72|51|50|40|71|63|81|58|89|92|11|85|81|107|89|90|64|57|89|57|86|46|41|0|69|106|63|69|74|56|88|90|60|110|107|0|81|98	0	0	0	0	0	-242.46	0.65	0.81
UBAP2L_C	NP_055309.2	TNRC6A	68|58	126	63	2	20|20|9|12|0|0|0|0|0|1|0|0|0|0|0|1|0|0|0|3|0|0|0|0|3|2|9|5|0|0|0|0|0|0|0|19|7|4|4|3|3|5|10|4|0|2|26|15|3	1	1	1	1	1	5.34	8.29	0
UBAP2L_C	NP_001084.3	ACACB	50|79	129	64.5	2	388|334|209|216|33|29|23|41|38|32|22|16|22|43|32|0|28|0|45|24|38|7|35|32|182|183|164|235|0|0|0|1|17|0|23|186|304|219|310|202|252|364|155|246|216|202|221|336|415	0	0	0	0	0	0	0.28	0.81
UBAP2L_C	NP_060919.2	UBAP2	64|77	141	70.5	2	0|1|0|0|1|5|3|7|6|6|3|4|7|4|7|9|3|28|4|28|5|7|5|6|6|4|5|5|5|10|5|7|6|8|5|0|0|0|0|0|0|0|0|0|0|0|0|0|1	1	1	1	1	1	7.49	8.99	0	1 [biogrid]1 [biogrid]
UBAP2L_C	NP_005338.1	HSPA5	69|64	133	66.5	2	8|10|11|10|20|47|46|37|48|38|42|40|41|42|34|30|40|75|27|71|40|68|46|60|24|31|36|27|48|49|29|34|20|32|36|12|9|6|9|12|13|10|13|6|9|10|8|11|27	0	0	0	0	0	-67.51	1.5	0.79
UBAP2L_C	NP_004125.3	HSPA9	68|62	130	65	2	20|25|10|18|28|46|34|26|33|45|40|30|34|39|35|18|57|74|32|43|46|56|46|55|12|26|26|36|34|37|9|30|16|35|40|47|31|48|82|79|81|17|13|42|10|11|48|20|39	0	0	0	0	0	-85.54	1.32	0.8
UBAP2L_C	NP_001157973.1	EIF4ENIF1	76|67	143	71.5	2	0|0|0|0|1|1|0|0|1|0|1|1|1|0|2|0|1|7|1|4|0|2|1|2|0|0|0|0|2|1|0|3|3|0|3|0|0|0|0|0|0|0|0|0|0|0|0|0|0	1	1	1	1	1	46.48	47.04	0
UBAP2L_C	NP_821133.1	TUBB	73|75	148	74	2	79|73|124|104|48|100|114|64|68|56|83|84|58|58|45|82|68|94|64|126|108|35|105|93|119|100|98|69|70|130|62|99|67|53|64|74|113|64|73|79|65|98|94|65|125|118|62|85|115	0	0	0	0	0	-265.24	0.71	0.81
UBAP2L_C	NP_006258.3	RANBP2	101|51	152	76	2	8|4|9|10|102|138|104|93|106|109|117|77|109|156|108|90|102|192|105|198|146|206|124|87|66|73|136|82|116|78|93|62|135|81|79|4|4|1|1|1|0|8|17|2|8|4|2|2|10	0	0	0	0	0	-379.35	0.63	0.81
UBAP2L_C	NP_001166299.1	YTHDF2	82|77	159	79.5	2	3|1|3|0|0|4|5|1|0|3|5|2|2|0|2|3|2|6|0|7|3|3|5|4|2|2|3|2|7|8|1|3|2|7|6|0|2|1|2|3|2|0|0|1|2|1|0|0|0	1	1	1	1	1	81.62	19.68	0
UBAP2L_C	NP_001181875.1	EIF4G1	96|61	157	78.5	2	0|1|1|0|51|82|50|57|55|67|56|47|65|70|61|75|67|144|61|153|81|77|68|80|40|44|69|62|105|101|103|53|105|67|60|0|0|0|0|0|0|3|0|0|3|2|0|0|0	0	0	0	0	0	-195.11	0.99	0.8
UBAP2L_C	NP_001007554.1	CSDE1	86|82	168	84	2	0|0|0|0|17|25|23|31|22|21|19|20|25|27|24|26|12|73|15|56|19|41|25|23|13|18|18|19|40|53|28|33|24|46|40|0|0|0|0|0|0|0|0|0|0|0|0|0|0	0	0	0	0	0	-15.32	2.68	0.71
UBAP2L_C	NP_056130.2	LARP1	86|79	165	82.5	2	0|0|1|0|37|52|39|41|46|52|42|45|51|42|44|65|33|143|34|121|63|52|51|46|21|21|30|23|49|54|35|32|45|54|61|2|1|0|2|2|0|3|6|0|2|3|0|0|0	0	0	0	0	0	-82.43	1.51	0.8
UBAP2L_C	NP_001252541.1	CNOT1	123|55	178	89	2	0|0|0|0|2|12|8|9|6|2|7|4|4|5|2|4|3|9|4|5|6|8|7|0|1|1|1|0|3|3|0|0|6|4|8|0|0|0|0|0|0|0|0|0|0|0|0|0|0	1	1	1	1	1	37.21	16.86	0
UBAP2L_C	NP_003925.1	FUBP3	92|87	179	89.5	2	0|0|0|0|0|3|5|6|0|4|4|2|0|4|3|4|3|6|3|4|8|2|4|2|0|1|0|1|4|3|5|6|2|4|3|0|0|0|0|0|0|0|0|0|0|0|0|0|0	1	1	1	1	1	96.58	23.55	0
UBAP2L_C	NP_001185771.1	CCT2	76|103	179	89.5	2	3|0|7|2|23|42|36|46|39|32|21|26|32|41|39|38|30|94|30|186|34|58|49|23|38|39|75|59|87|59|29|36|32|69|87|5|5|0|2|3|2|2|6|4|4|4|0|1|6	0	0	0	0	0	-87.35	1.62	0.79
UBAP2L_C	NP_001036069.1	XRN1	88|92	180	90	2	0|0|0|0|14|17|17|14|14|14|15|9|14|7|12|13|11|34|12|25|14|17|14|15|7|10|17|16|28|30|30|17|22|26|28|0|0|0|0|0|0|0|0|0|0|0|0|0|0	1	1	1	1	1	17.68	4.72	0
UBAP2L_C	NP_001018077.1	SERBP1	82|99	181	90.5	2	14|14|12|10|39|57|60|66|35|59|37|38|65|61|57|72|104|102|40|153|57|71|59|65|41|37|46|43|72|93|65|59|76|94|62|8|8|11|5|12|13|10|13|11|11|12|20|10|10	0	0	0	0	0	-130.59	1.29	0.8
UBAP2L_C	NP_689557.1	LSM12	115|70	185	92.5	2	0|3|1|1|0|1|5|1|3|2|2|2|2|2|0|5|0|5|2|3|1|2|2|3|1|3|7|5|2|3|0|0|2|0|4|1|3|1|1|1|2|2|3|4|0|1|1|3|1	1	1	1	1	1	76.91	28.91	0
UBAP2L_C	NP_001155973.1	TNRC6B	98|93	191	95.5	2	3|0|0|1|3|5|4|0|6|7|4|2|6|3|7|7|4|17|5|10|6|6|6|1|4|4|8|3|8|10|3|5|8|10|9|0|0|0|0|0|0|0|0|0|0|0|0|1|0	1	1	1	1	1	80.54	14.13	0
UBAP2L_C	NP_006576.2	CCT8	107|94	201	100.5	2	0|0|4|0|77|97|112|98|97|81|73|70|91|91|106|101|67|168|68|220|104|134|82|100|72|78|89|73|184|255|337|375|157|201|146|3|6|0|0|2|0|0|15|0|5|11|2|0|0	0	0	0	0	0	-377.44	0.7	0.81
UBAP2L_C	NP_037450.2	PRRC2B	120|81	201	100.5	2	3|4|2|0|0|3|0|0|0|5|1|0|3|2|3|2|0|2|0|3|2|0|1|0|3|0|3|2|1|0|0|0|2|0|1|0|0|0|0|0|0|0|0|0|0|0|0|0|0	1	1	1	1	1	100.51	52.34	0
UBAP2L_C	NP_001129125.1	PABPC4	114|89	203	101.5	2	2|5|0|0|7|19|15|9|8|7|8|9|15|11|7|16|14|35|7|30|7|19|2|14|9|5|11|7|16|13|4|8|13|0|10|0|0|1|1|2|2|0|0|0|5|5|5|3|4	1	1	1	1	1	13.08	7.69	0
UBAP2L_C	NP_001180345.1	DDX3X	86|122	208	104	2	10|14|33|28|21|42|43|18|23|20|32|32|28|27|18|38|32|63|23|61|40|39|45|53|32|32|15|17|41|55|22|29|20|46|31|26|21|19|14|23|12|18|28|15|26|25|18|21|43	0.3	0.6	0.3	0.6	0.3	-27.47	2.67	0.3
UBAP2L_C	NP_065823.1	NUFIP2	121|86	207	103.5	2	2|0|0|0|15|22|34|22|23|18|15|15|24|21|22|37|15|54|10|43|19|20|21|18|10|17|25|17|26|32|14|11|19|15|16|0|0|0|0|0|0|0|0|0|0|0|0|0|0	0.98	1	0.98	1	0.98	3.36	4.35	0
UBAP2L_C	NP_055692.2	HELZ	122|95	217	108.5	2	0|2|5|2|0|0|0|0|0|0|0|0|0|0|0|0|0|0|0|0|0|0|0|0|3|2|1|3|0|0|0|0|0|0|0|3|2|2|2|2|0|0|0|0|0|0|0|1|1	1	1	1	1	1	81.67	87.5	0
UBAP2L_C	NP_000273.2	PCCA	104|107	211	105.5	2	550|545|455|531|152|215|204|112|112|110|170|128|91|190|109|74|152|140|252|117|294|111|226|162|417|364|464|412|67|39|58|49|94|59|65|595|857|679|762|856|721|583|571|345|822|819|324|480|1556	0	0	0	0	0	0	0.18	0.81
UBAP2L_C	NP_001244120.1	DDX6	101|116	217	108.5	2	0|1|1|0|4|9|8|6|4|3|6|5|6|4|5|9|9|17|4|11|5|5|12|6|1|1|4|2|3|8|1|8|2|6|9|3|0|2|2|2|1|0|2|0|0|3|0|0|2	1	1	1	1	1	71.49	15.68	0
UBAP2L_C	NP_064551.3	MCCC1	105|117	222	111	2	1191|1094|1074|958|99|164|133|106|85|102|145|119|100|168|92|93|110|191|198|163|215|122|244|138|1010|789|1118|949|32|23|35|34|47|48|41|613|1335|803|1042|1027|1046|1209|1070|803|1449|1496|705|1089|2578	0	0	0	0	0	0	0.11	0.81
UBAP2L_C	NP_000523.2	PCCB	119|105	224	112	2	435|427|311|386|113|184|225|112|110|76|169|117|91|180|82|64|115|114|223|110|264|117|259|143|312|350|388|359|57|26|34|30|91|52|53|357|690|543|648|683|614|480|458|314|645|598|275|556|1040	0	0	0	0	0	0	0.24	0.81
UBAP2L_C	NP_001203.1	C1QBP	102|130	232	116	2	5|3|11|7|19|30|19|8|15|13|14|7|11|21|19|27|21|60|36|28|37|35|35|22|20|14|25|16|20|27|13|32|15|18|17|6|10|4|8|9|4|8|12|6|11|10|3|5|18	1	1	1	1	1	7.38	4.59	0
UBAP2L_C	NP_002559.2	PABPC1	141|107	248	124	2	0|0|9|5|14|20|18|23|15|11|12|17|24|18|13|27|51|43|8|46|16|30|19|19|18|14|23|18|16|21|7|8|14|14|21|3|4|0|0|0|2|10|11|4|1|5|0|3|4	1	1	1	1	1	9.99	5.55	0
UBAP2L_C	NP_071415.1	MCCC2	139|106	245	122.5	2	625|601|448|438|111|111|55|72|86|63|85|103|78|111|70|64|79|152|103|157|123|88|136|94|451|389|703|531|57|34|12|44|47|43|47|393|940|722|810|600|603|667|507|349|809|755|466|692|1629	0	0	0	0	0	0	0.21	0.81
UBAP2L_C	NP_115593.3	ANKRD17	194|101	295	147.5	2	0|0|0|0|12|21|11|18|24|12|7|11|15|13|11|23|16|30|15|30|11|19|11|14|3|7|15|14|12|10|4|2|13|11|14|0|0|0|0|0|0|0|0|0|0|0|0|0|0	1	1	1	1	1	30.02	9.31	0
UBAP2L_C	NP_006588.1	HSPA8	160|144	304	152	2	54|50|58|61|78|90|96|95|104|91|79|84|107|109|104|109|64|164|93|168|85|116|97|91|73|77|81|69|108|94|136|128|77|108|111|44|40|49|49|36|36|62|52|61|40|45|41|47|95	0	0	0	0	0	-172.19	1.43	0.81
UBAP2L_C	NP_065741.3	ANKHD1-EIF4EBP3	249|132	381	190.5	2	0|0|0|0|0|0|0|0|0|13|0|0|0|0|0|0|0|19|0|20|0|11|0|0|0|0|0|9|0|0|0|0|12|0|0|0|0|0|0|0|0|0|0|0|0|0|0|0|0	1	1	1	1	1	9.88	56.7	0
UBAP2L_C	NP_001096616.1	GIGYF2	226|153	379	189.5	2	0|1|0|0|20|41|34|32|43|40|30|35|51|48|50|47|28|100|24|120|30|68|32|23|14|15|30|17|36|24|23|15|33|33|25|0|0|0|0|0|0|0|0|0|0|1|0|0|0	0.52	1	0.52	1	0.52	-3.2	4.48	0.09
UBAP2L_C	NP_009176.2	ATXN2L	203|158	361	180.5	2	2|2|3|0|16|33|39|26|34|29|31|19|28|26|34|46|23|87|21|77|34|38|30|29|20|26|36|25|55|60|32|33|53|44|37|2|0|0|0|2|3|0|0|1|0|0|0|2|0	1	1	1	1	1	5.32	4.53	0
UBAP2L_C	NP_004095.4	FASN	160|153	313	156.5	2	35|35|28|54|362|447|516|308|351|242|293|251|345|401|258|316|284|1090|269|1505|304|399|412|349|200|218|277|243|926|809|794|970|631|956|1119|49|31|48|27|37|49|29|35|37|32|35|39|28|44	0	0	0	0	0	0	0.27	0.81
UBAP2L_C	NP_001104026.1	FLNA	259|142	401	200.5	2	8|5|8|7|739|722|710|604|687|506|605|666|835|916|656|646|566|1734|577|1957|674|916|853|692|430|395|608|498|574|519|711|591|658|550|774|12|7|5|4|9|9|3|8|6|5|9|10|7|13	0	0	0	0	0	0	0.25	0.81
UBAP2L_C	NP_000911.2	PC	245|206	451	225.5	2	1036|1004|834|910|256|281|273|214|202|179|199|185|201|273|185|159|175|294|269|318|311|221|265|217|824|698|1007|802|108|65|69|65|135|94|89|637|762|918|836|640|797|1222|1022|725|1049|1017|599|863|2270	0	0	0	0	0	0	0.26	0.81
UBAP2L_C	NP_055987.2	PRRC2C	263|185	448	224	2	0|2|3|0|11|31|21|22|24|32|14|10|25|19|23|40|21|57|15|60|24|25|28|17|10|15|21|16|24|23|19|7|33|30|25|0|4|0|0|0|0|2|5|0|0|1|0|3|4	1	1	1	1	1	20.89	8.3	0
UBAP2L_C	NP_004629.3	PRRC2A	236|197	433	216.5	2	0|0|0|0|7|10|8|7|11|14|13|14|21|15|18|28|28|57|11|44|14|16|19|15|8|4|13|7|12|20|16|6|18|16|15|0|0|0|0|0|0|0|3|0|0|0|0|0|0	1	1	1	1	1	18.12	11.61	0	2 [biogrid, intact, IntAct]2 [biogrid; intact; IntAct]
UBAP2L_C	BGAL_ECOLI	lacZ	382|376	758	379	2	0|0|0|0|266|344|385|197|217|190|220|244|310|270|172|45|20|49|23|222|27|99|42|39|39|53|53|43|0|4|4|2|19|12|18|6|3|0|0|1|1|2|5|1|2|1|2|1|6	0	0	0	0	0	-80.79	2.64	0.8
UBAP2L_C	NP_005745.1	G3BP1	269|285	554	277	2	0|0|0|0|10|12|13|10|15|13|15|11|15|11|9|17|5|47|15|35|16|12|18|11|2|3|8|7|26|20|19|14|18|9|22|0|0|0|0|0|0|0|0|0|0|0|0|0|0	1	1	1	1	1	42.41	16.33	0
UBAP2L_C	NP_942131.1	ACACA	401|443	844	422	2	2070|1568|641|676|182|148|121|217|239|181|96|79|170|288|161|81|128|246|261|359|151|150|139|124|593|575|755|1131|147|19|106|41|160|192|188|589|962|806|1292|513|1258|1588|505|1265|577|508|1277|1854|4044	0	0	0	0	0	0	0.41	0.81
UBAP2L_C	Streptavidin	Streptavidin	688|489	1177	588.5	2	787|769|917|858|744|822|0|806|596|411|727|669|730|885|488|721|417|1619|644|1215|784|811|876|566|849|689|821|803|207|273|313|515|212|397|157|715|649|847|739|896|905|639|870|804|692|720|964|921|1772	0	0	0	0	0	0	0.64	0.81
UBAP2L_C	NP_005336.3	HSPA1A	535|348	883	441.5	2	50|55|78|69|121|182|190|121|175|118|153|102|131|183|108|111|144|238|164|179|157|0|285|204|79|87|69|85|196|204|192|258|190|224|212|66|56|52|72|94|71|71|68|65|64|59|68|57|55	0	0	0	0	0	-178.12	2.49	0.79
UBAP2L_C	BirA_R118G_H0QFJ5	BirA_R118G_H0QFJ5	2077|2356	4433	2216.5	2	14|5|27|260|1004|1432|1760|877|973|531|879|880|1254|1155|554|888|268|1795|445|1684|698|0|953|622|190|161|315|265|3272|4523|814|4702|2022|3693|3558|1|0|2|1|1|2|0|38|5|22|126|15|7|0	0	0	0	0	0	0	1.35	0.81
