# Supplementary material for: PQN-59 antagonizes microRNA-mediated repression during post-embryonic temporal patterning and modulates translation and stress granule formation in C. elegans
Source: PLoS Genet. 2021 Nov 22;17(11):e1009599. doi: 10.1371/journal.pgen.1009599 (PMC8648105; doi:10.1371/journal.pgen.1009599)
Supplement: S5 Table — (XLSX) [file pgen.1009599.s011.xlsx]

## Sheet: Sheet1
#	Strain Name	Gentoype
1	VT1376	maIs105 [col-19::GFP]
2	HML2	lin-4(ma161); maIs105 [col-19::GFP]
3	HML6	lin-4(e912); maIs105 [col-19::GFP]
4	PD1301	in-14(cc2841[lin-14::GFP])
5	HML637	lin-4(ma161); lin-14(cc2841[lin-14::GFP])
6	HML631	lin-4(e912); lin-14(cc2841[lin-14::GFP])
7	MT355	lin-14(n355)
8	VT174	lin-14(n536)
9	HML11	maIs105; lin-2(e1309) unc-3(e1510 let-7(n2853)
10	VT2077	lin-31(n0153); maIs105 [col-19::GFP]
11	VT2079	lin-31(n0153); maIs105 [col-19::GFP]; alg-1(ma192)
12	HML986	pqn-59(tm2960)/hT2 [bli-4(e937) let-?(q782) qIs48]
13	HML275	csh150 [pqn-59::GFP]
14	HML372	pqn-59(tm2960) I; csh151[pqn-59::GFP)
15	HML676	pqn-59(tm2960)/hT2 [bli-4(e937) let-?(q782) qIs48]; csh152[PQN-59(-PrD1-3)::GFP]
16	HML675	pqn-59(tm2960)/hT2 [bli-4(e937) let-?(q782) qIs48]; csh153[PQN-59(-UBA)::GFP]
17	DUP73	glh-1(sam31[glh-1::rla-1bicis::gfp::3xFlag])
18	BRF586	is[dcap-1::GFP; rol-6(sd)
19	HML974	gtbp-1(ax2068); maIs105
20	HML975	lin-4(ma161); gtbp-1(ax2068); maIs105
21	HML713	pqn-59::GFP(csh150); gtbp-1::tagRFP(ayIs5000)
22	HML727	hT2-GFP/pqn-59(tm2960); gtbp-1::tagRFP(ayIs5000)
23	HML703	csh150(PQN-59::GFP); gtbp-1(ax2068)
24	HML1012	rrf-3(pk1426); maIs105 [col-19::GFP]
25	VT1055	maIs105 [col-19::GFP]; alg-1(gk214)
26	RB2025	eri-1(ok2683)
27	HML311	csh150(pgn59::GFP);nmy-2::PGL-1::mRFP:unc-119
28	VT1986	unc-119(ed3); dhIsXXX[CGH-1::GFP; unc-119+]
29	JH3503	meg-3(ax3054[meg-3::meGFP]) X.
30	JH3269	pgl-1(ax3122[pgl-1::gfp]) IV.
31	DG4213	meg-1(tn1724[gfp::3xflag::meg-1]) X.
32	HM221	pqn-59(tm2960)/hT2 [bli-4(e937) let-?(q782) qIs48]; lin-4(m161)
